# Supplementary material for: Hidden Viral Sequences in Public Sequencing Data and Warning for Future Emerging Diseases
Source: mBio. 2021 Aug 17;12(4):e01638-21. doi: 10.1128/mBio.01638-21 (PMC8406186; doi:10.1128/mBio.01638-21)
Supplement: DATA SET S1 [file mbio.01638-21-sd001.xlsx]

## Sheet: Sheet1
Data Set S1. List of SRA run accession numbers, genome file, and sequence assembly method
Sra Run accession	Host genome file used for mapping analysis before sequence assembly 0: Directly used sequence assembly	SPADES 0: not used 1: used	metaSPADES 0: not used 1: used	Host species
ERR2173880	0	1	1	Crocuta_crocuta
SRR1916221	0	1	1	Cystophora_cristata
SRR1916234	0	1	1	Cystophora_cristata
SRR1916235	0	1	1	Cystophora_cristata
SRR1916236	0	1	1	Cystophora_cristata
SRR1916237	0	1	1	Cystophora_cristata
SRR1916238	0	1	1	Cystophora_cristata
SRR1916239	0	1	1	Cystophora_cristata
SRR1916240	0	1	1	Cystophora_cristata
SRR1916243	0	1	1	Cystophora_cristata
SRR1916244	0	1	1	Cystophora_cristata
SRR3001184	0	1	1	Cystophora_cristata
SRR3156151	0	1	1	Cystophora_cristata
SRR3156152	0	1	1	Cystophora_cristata
SRR3156153	0	1	1	Cystophora_cristata
SRR3156154	0	1	1	Cystophora_cristata
SRR3156155	0	1	1	Cystophora_cristata
SRR3156156	0	1	1	Cystophora_cristata
SRR3156157	0	1	1	Cystophora_cristata
SRR3156158	0	1	1	Cystophora_cristata
SRR3156159	0	1	1	Cystophora_cristata
SRR3677985	0	1	1	Pusa_hispida
SRR3677986	0	1	1	Pusa_hispida
SRR4034953	0	1	1	Nyctereutes_procyonoides
SRR4034954	0	1	1	Nyctereutes_procyonoides
SRR4034955	0	1	1	Nyctereutes_procyonoides
SRR4034960	0	1	1	Nyctereutes_procyonoides
SRR4034961	0	1	1	Nyctereutes_procyonoides
SRR4034962	0	1	1	Nyctereutes_procyonoides
SRR4158183	0	1	1	Nyctereutes_procyonoides
SRR4158184	0	1	1	Nyctereutes_procyonoides
SRR4158185	0	1	1	Nyctereutes_procyonoides
SRR4158186	0	1	1	Nyctereutes_procyonoides
SRR4158187	0	1	1	Nyctereutes_procyonoides
SRR4158188	0	1	1	Nyctereutes_procyonoides
SRR636863	0	1	1	Meles_meles
SRR636864	0	1	1	Meles_meles
SRR636911	0	1	1	Meles_meles
SRR636912	0	1	1	Meles_meles
SRR636956	0	1	1	Meles_meles
SRR636957	0	1	1	Meles_meles
ERR1331714	0	1	1	Delphinus_delphis
ERR1331719	0	1	1	Delphinus_delphis
ERR1331721	0	1	1	Delphinus_delphis
SRR1614138	0	1	1	Balaena_mysticetus
SRR1614140	0	1	1	Balaena_mysticetus
SRR1614142	0	1	1	Balaena_mysticetus
SRR1614143	0	1	1	Balaena_mysticetus
SRR1614145	0	1	1	Balaena_mysticetus
SRR1614146	0	1	1	Balaena_mysticetus
SRR1614166	0	1	1	Balaena_mysticetus
SRR1685388	0	1	1	Balaena_mysticetus
SRR1685390	0	1	1	Balaena_mysticetus
SRR1685413	0	1	1	Balaena_mysticetus
SRR1685414	0	1	1	Balaena_mysticetus
SRR1685415	0	1	1	Balaena_mysticetus
SRR1685416	0	1	1	Balaena_mysticetus
SRR1685417	0	1	1	Balaena_mysticetus
SRR5015793	0	1	1	Dama_dama
SRR5015794	0	1	1	Dama_dama
SRR5015795	0	1	1	Dama_dama
SRR5015796	0	1	1	Dama_dama
SRR5015797	0	1	1	Dama_dama
SRR5015798	0	1	1	Dama_dama
SRR5015799	0	1	1	Dama_dama
SRR5015800	0	1	1	Dama_dama
SRR5642222	0	1	1	Addax_nasomaculatus
SRR5642225	0	1	1	Boselaphus_tragocamelus
SRR5642325	0	1	1	Dama_dama
SRR5642347	0	1	1	Damaliscus_pygargus
SRR5642351	0	1	1	Elaphodus_cephalophus
SRR5642359	0	1	1	Hexaprotodon_liberiensis
SRR5642369	0	1	1	Kobus_megaceros
SRR5642370	0	1	1	Madoqua_kirkii
SRR5647654	0	1	1	Nanger_dama
SRR5647657	0	1	1	Phacochoerus_africanus
SRR5647659	0	1	1	Tragelaphus_angasii
SRR5647660	0	1	1	Tragelaphus_oryx
SRR4249967	0	1	1	Blarina_brevicauda
SRR636878	0	1	1	Suncus_murinus
SRR636879	0	1	1	Suncus_murinus
SRR636880	0	1	1	Suncus_murinus
SRR765874	0	1	1	Atelerix_albiventris
SRR765875	0	1	1	Atelerix_albiventris
SRR765876	0	1	1	Atelerix_albiventris
SRR765877	0	1	1	Atelerix_albiventris
SRR1914320	0	1	0	Potorous_tridactylus
SRR2911072	0	1	1	Elephas_maximus
SRR3901712	0	1	1	Pseudantechinus_macdonnellensis
SRR3901713	0	1	1	Isoodon_obesulus
SRR3901714	0	1	1	Dactylopsila_trivirgata
SRR3901715	0	1	1	Trichosurus_vulpecula
SRR3901716	0	1	1	Pseudochirops_cupreus
SRR3901717	0	1	1	Petrogale_xanthopus
SRR3901718	0	1	1	Cercartetus_concinnus
SRR5097212	0	1	1	Sminthopsis_crassicaudata
SRR5097213	0	1	1	Sminthopsis_crassicaudata
SRR5097214	0	1	1	Sminthopsis_crassicaudata
SRR5097215	0	1	1	Sminthopsis_crassicaudata
SRR5225801	0	1	1	Didelphis_virginiana
SRR5225802	0	1	1	Didelphis_virginiana
SRR5225803	0	1	1	Didelphis_virginiana
SRR5225804	0	1	1	Didelphis_virginiana
SRR5840030	0	1	1	Perameles_nasuta
SRR5840031	0	1	1	Perameles_nasuta
SRR5840032	0	1	1	Perameles_nasuta
SRR5840033	0	1	1	Perameles_nasuta
SRR636921	0	1	1	Petaurus_breviceps
SRR636922	0	1	1	Petaurus_breviceps
SRR636966	0	1	1	Petaurus_breviceps
SRR636967	0	1	1	Petaurus_breviceps
SRR6371139	0	1	1	Amblysomus_hottentotus
SRR6921527	0	1	1	Didelphis_virginiana
SRR6921528	0	1	1	Didelphis_virginiana
SRR6921529	0	1	1	Didelphis_virginiana
SRR6921530	0	1	1	Didelphis_virginiana
SRR6921531	0	1	1	Didelphis_virginiana
SRR6921532	0	1	1	Didelphis_virginiana
SRR6921533	0	1	1	Didelphis_virginiana
SRR6921534	0	1	1	Didelphis_virginiana
SRR6921535	0	1	1	Didelphis_virginiana
SRR6921536	0	1	1	Didelphis_virginiana
SRR6921537	0	1	1	Didelphis_virginiana
SRR6921538	0	1	1	Didelphis_virginiana
SRR6921539	0	1	1	Didelphis_virginiana
SRR931704	0	1	1	Tachyglossus_aculeatus
SRR2048502	0	1	1	Sapajus_apella
SRR2048505	0	1	1	Sapajus_apella
SRR3222426	0	1	1	Ateles_fusciceps
SRR357426	0	1	1	Varecia_variegata
SRR357434	0	1	1	Varecia_variegata
SRR357444	0	1	1	Varecia_variegata
SRR361345	0	1	1	Varecia_variegata
SRR361348	0	1	1	Galago_senegalensis
SRR361353	0	1	1	Galago_senegalensis
SRR361358	0	1	1	Galago_senegalensis
SRR363079	0	1	1	Galago_senegalensis
SRR5804510	0	1	1	Hylobates_lar
SRR5804511	0	1	1	Hylobates_lar
SRR5804512	0	1	1	Hylobates_lar
SRR5804513	0	1	1	Hylobates_lar
SRR5804514	0	1	1	Hylobates_lar
SRR5804515	0	1	1	Hylobates_lar
SRR5804516	0	1	1	Hylobates_lar
SRR5804517	0	1	1	Hylobates_lar
SRR7410918	GCA_003798545.1_ASM379854v1_genomic.fna	1	1	Axis_porcinus
SRR7410922	GCA_003798545.1_ASM379854v1_genomic.fna	1	1	Axis_porcinus
SRR7410923	GCA_003798545.1_ASM379854v1_genomic.fna	1	1	Axis_porcinus
SRR7410924	GCA_003798545.1_ASM379854v1_genomic.fna	1	1	Axis_porcinus
SRR7410925	GCA_003798545.1_ASM379854v1_genomic.fna	1	1	Axis_porcinus
SRR7410926	GCA_003798545.1_ASM379854v1_genomic.fna	1	1	Axis_porcinus
SRR5642287	GCA_004024745.1_CatWag_v1_BIUU_genomic.fna	1	1	Catagonus_wagneri
ERR309935	GCA_003521335.2_S_chinensis_fine_genome_map_genomic.fna	1	1	Sousa_chinensis
SRR2183423	GCA_004329385.1_megNov1_genomic.fna	1	1	Megaptera_novaeangliae
SRR8388975	GCA_004329385.1_megNov1_genomic.fna	1	1	Megaptera_novaeangliae
SRR527309	GCF_000767855.1_Ca_bactrianus_MBC_1.0_genomic.fna	1	1	Camelus_bactrianus
SRR527310	GCF_000767855.1_Ca_bactrianus_MBC_1.0_genomic.fna	1	1	Camelus_bactrianus
SRR527311	GCF_000767855.1_Ca_bactrianus_MBC_1.0_genomic.fna	1	1	Camelus_bactrianus
SRR527312	GCF_000767855.1_Ca_bactrianus_MBC_1.0_genomic.fna	1	1	Camelus_bactrianus
SRR527314	GCF_000767855.1_Ca_bactrianus_MBC_1.0_genomic.fna	1	1	Camelus_bactrianus
SRR527315	GCF_000767855.1_Ca_bactrianus_MBC_1.0_genomic.fna	1	1	Camelus_bactrianus
SRR527316	GCF_000767855.1_Ca_bactrianus_MBC_1.0_genomic.fna	1	1	Camelus_bactrianus
SRR527317	GCF_000767855.1_Ca_bactrianus_MBC_1.0_genomic.fna	1	1	Camelus_bactrianus
SRR6228806	GCF_000767855.1_Ca_bactrianus_MBC_1.0_genomic.fna	1	1	Camelus_bactrianus
SRR6228807	GCF_000767855.1_Ca_bactrianus_MBC_1.0_genomic.fna	1	1	Camelus_bactrianus
SRR6228808	GCF_000767855.1_Ca_bactrianus_MBC_1.0_genomic.fna	1	1	Camelus_bactrianus
SRR6228809	GCF_000767855.1_Ca_bactrianus_MBC_1.0_genomic.fna	1	1	Camelus_bactrianus
SRR6228810	GCF_000767855.1_Ca_bactrianus_MBC_1.0_genomic.fna	1	1	Camelus_bactrianus
SRR7188299	GCF_000767855.1_Ca_bactrianus_MBC_1.0_genomic.fna	1	1	Camelus_bactrianus
SRR7188300	GCF_000767855.1_Ca_bactrianus_MBC_1.0_genomic.fna	1	1	Camelus_bactrianus
SRR7188301	GCF_000767855.1_Ca_bactrianus_MBC_1.0_genomic.fna	1	1	Camelus_bactrianus
SRR7188302	GCF_000767855.1_Ca_bactrianus_MBC_1.0_genomic.fna	1	1	Camelus_bactrianus
SRR7188303	GCF_000767855.1_Ca_bactrianus_MBC_1.0_genomic.fna	1	1	Camelus_bactrianus
SRR7188304	GCF_000767855.1_Ca_bactrianus_MBC_1.0_genomic.fna	1	1	Camelus_bactrianus
SRR7188305	GCF_000767855.1_Ca_bactrianus_MBC_1.0_genomic.fna	1	1	Camelus_bactrianus
SRR7188306	GCF_000767855.1_Ca_bactrianus_MBC_1.0_genomic.fna	1	1	Camelus_bactrianus
SRR7188307	GCF_000767855.1_Ca_bactrianus_MBC_1.0_genomic.fna	1	1	Camelus_bactrianus
SRR7188308	GCF_000767855.1_Ca_bactrianus_MBC_1.0_genomic.fna	1	1	Camelus_bactrianus
SRR7188309	GCF_000767855.1_Ca_bactrianus_MBC_1.0_genomic.fna	1	1	Camelus_bactrianus
SRR7188310	GCF_000767855.1_Ca_bactrianus_MBC_1.0_genomic.fna	1	1	Camelus_bactrianus
SRR7188311	GCF_000767855.1_Ca_bactrianus_MBC_1.0_genomic.fna	1	1	Camelus_bactrianus
SRR7188312	GCF_000767855.1_Ca_bactrianus_MBC_1.0_genomic.fna	1	1	Camelus_bactrianus
SRR7188313	GCF_000767855.1_Ca_bactrianus_MBC_1.0_genomic.fna	1	1	Camelus_bactrianus
SRR7188314	GCF_000767855.1_Ca_bactrianus_MBC_1.0_genomic.fna	1	1	Camelus_bactrianus
SRR7188315	GCF_000767855.1_Ca_bactrianus_MBC_1.0_genomic.fna	1	1	Camelus_bactrianus
SRR7188316	GCF_000767855.1_Ca_bactrianus_MBC_1.0_genomic.fna	1	1	Camelus_bactrianus
SRR7188317	GCF_000767855.1_Ca_bactrianus_MBC_1.0_genomic.fna	1	1	Camelus_bactrianus
SRR7188318	GCF_000767855.1_Ca_bactrianus_MBC_1.0_genomic.fna	1	1	Camelus_bactrianus
SRR7188319	GCF_000767855.1_Ca_bactrianus_MBC_1.0_genomic.fna	1	1	Camelus_bactrianus
ERR2181961	GCF_001704415.1_ARS1_genomic.fna	1	1	Capra_hircus
ERR2181962	GCF_001704415.1_ARS1_genomic.fna	1	1	Capra_hircus
ERR2181963	GCF_001704415.1_ARS1_genomic.fna	1	1	Capra_hircus
ERR2181964	GCF_001704415.1_ARS1_genomic.fna	1	1	Capra_hircus
ERR2181965	GCF_001704415.1_ARS1_genomic.fna	1	1	Capra_hircus
ERR2181966	GCF_001704415.1_ARS1_genomic.fna	1	1	Capra_hircus
ERR2181967	GCF_001704415.1_ARS1_genomic.fna	1	1	Capra_hircus
ERR2181968	GCF_001704415.1_ARS1_genomic.fna	1	1	Capra_hircus
ERR2181969	GCF_001704415.1_ARS1_genomic.fna	1	1	Capra_hircus
ERR2181970	GCF_001704415.1_ARS1_genomic.fna	1	1	Capra_hircus
ERR2181971	GCF_001704415.1_ARS1_genomic.fna	1	1	Capra_hircus
ERR2181972	GCF_001704415.1_ARS1_genomic.fna	1	1	Capra_hircus
ERR2181973	GCF_001704415.1_ARS1_genomic.fna	1	1	Capra_hircus
ERR2181974	GCF_001704415.1_ARS1_genomic.fna	1	1	Capra_hircus
ERR2181975	GCF_001704415.1_ARS1_genomic.fna	1	1	Capra_hircus
ERR2181976	GCF_001704415.1_ARS1_genomic.fna	1	1	Capra_hircus
ERR2181977	GCF_001704415.1_ARS1_genomic.fna	1	1	Capra_hircus
ERR2181978	GCF_001704415.1_ARS1_genomic.fna	1	1	Capra_hircus
ERR2181979	GCF_001704415.1_ARS1_genomic.fna	1	1	Capra_hircus
ERR2181980	GCF_001704415.1_ARS1_genomic.fna	1	1	Capra_hircus
ERR2181981	GCF_001704415.1_ARS1_genomic.fna	1	1	Capra_hircus
ERR2181982	GCF_001704415.1_ARS1_genomic.fna	1	1	Capra_hircus
ERR2181983	GCF_001704415.1_ARS1_genomic.fna	1	1	Capra_hircus
ERR2181984	GCF_001704415.1_ARS1_genomic.fna	1	1	Capra_hircus
ERR2181985	GCF_001704415.1_ARS1_genomic.fna	1	1	Capra_hircus
ERR2181986	GCF_001704415.1_ARS1_genomic.fna	1	1	Capra_hircus
ERR2181987	GCF_001704415.1_ARS1_genomic.fna	1	1	Capra_hircus
ERR2181988	GCF_001704415.1_ARS1_genomic.fna	1	1	Capra_hircus
ERR2181989	GCF_001704415.1_ARS1_genomic.fna	1	1	Capra_hircus
ERR2181990	GCF_001704415.1_ARS1_genomic.fna	1	1	Capra_hircus
ERR2181991	GCF_001704415.1_ARS1_genomic.fna	1	1	Capra_hircus
ERR2181992	GCF_001704415.1_ARS1_genomic.fna	1	1	Capra_hircus
ERR2181993	GCF_001704415.1_ARS1_genomic.fna	1	1	Capra_hircus
ERR2181994	GCF_001704415.1_ARS1_genomic.fna	1	1	Capra_hircus
ERR2181995	GCF_001704415.1_ARS1_genomic.fna	1	1	Capra_hircus
ERR2181996	GCF_001704415.1_ARS1_genomic.fna	1	1	Capra_hircus
ERR2181997	GCF_001704415.1_ARS1_genomic.fna	1	1	Capra_hircus
ERR2181998	GCF_001704415.1_ARS1_genomic.fna	1	1	Capra_hircus
ERR2181999	GCF_001704415.1_ARS1_genomic.fna	1	1	Capra_hircus
ERR2182000	GCF_001704415.1_ARS1_genomic.fna	1	1	Capra_hircus
ERR2182001	GCF_001704415.1_ARS1_genomic.fna	1	1	Capra_hircus
ERR2182002	GCF_001704415.1_ARS1_genomic.fna	1	1	Capra_hircus
ERR2182003	GCF_001704415.1_ARS1_genomic.fna	1	1	Capra_hircus
ERR2182004	GCF_001704415.1_ARS1_genomic.fna	1	1	Capra_hircus
ERR2182005	GCF_001704415.1_ARS1_genomic.fna	1	1	Capra_hircus
ERR2182006	GCF_001704415.1_ARS1_genomic.fna	1	1	Capra_hircus
ERR2182007	GCF_001704415.1_ARS1_genomic.fna	1	1	Capra_hircus
ERR2182008	GCF_001704415.1_ARS1_genomic.fna	1	1	Capra_hircus
ERR2182009	GCF_001704415.1_ARS1_genomic.fna	1	1	Capra_hircus
ERR2182010	GCF_001704415.1_ARS1_genomic.fna	1	1	Capra_hircus
ERR2182011	GCF_001704415.1_ARS1_genomic.fna	1	1	Capra_hircus
ERR2182012	GCF_001704415.1_ARS1_genomic.fna	1	1	Capra_hircus
ERR2182013	GCF_001704415.1_ARS1_genomic.fna	1	1	Capra_hircus
ERR2182014	GCF_001704415.1_ARS1_genomic.fna	1	1	Capra_hircus
ERR2182015	GCF_001704415.1_ARS1_genomic.fna	1	1	Capra_hircus
ERR2182016	GCF_001704415.1_ARS1_genomic.fna	1	1	Capra_hircus
ERR2182017	GCF_001704415.1_ARS1_genomic.fna	1	1	Capra_hircus
ERR2182018	GCF_001704415.1_ARS1_genomic.fna	1	1	Capra_hircus
ERR2182019	GCF_001704415.1_ARS1_genomic.fna	1	1	Capra_hircus
ERR2182020	GCF_001704415.1_ARS1_genomic.fna	1	1	Capra_hircus
ERR2182021	GCF_001704415.1_ARS1_genomic.fna	1	1	Capra_hircus
ERR2182022	GCF_001704415.1_ARS1_genomic.fna	1	1	Capra_hircus
ERR2182023	GCF_001704415.1_ARS1_genomic.fna	1	1	Capra_hircus
ERR2182024	GCF_001704415.1_ARS1_genomic.fna	1	1	Capra_hircus
ERR2182025	GCF_001704415.1_ARS1_genomic.fna	1	1	Capra_hircus
ERR2182026	GCF_001704415.1_ARS1_genomic.fna	1	1	Capra_hircus
ERR2182027	GCF_001704415.1_ARS1_genomic.fna	1	1	Capra_hircus
ERR2182028	GCF_001704415.1_ARS1_genomic.fna	1	1	Capra_hircus
ERR2182029	GCF_001704415.1_ARS1_genomic.fna	1	1	Capra_hircus
ERR2182030	GCF_001704415.1_ARS1_genomic.fna	1	1	Capra_hircus
ERR2182031	GCF_001704415.1_ARS1_genomic.fna	1	1	Capra_hircus
ERR2182032	GCF_001704415.1_ARS1_genomic.fna	1	1	Capra_hircus
ERR2182033	GCF_001704415.1_ARS1_genomic.fna	1	1	Capra_hircus
ERR2182034	GCF_001704415.1_ARS1_genomic.fna	1	1	Capra_hircus
ERR2182035	GCF_001704415.1_ARS1_genomic.fna	1	1	Capra_hircus
ERR2182036	GCF_001704415.1_ARS1_genomic.fna	1	1	Capra_hircus
ERR2182037	GCF_001704415.1_ARS1_genomic.fna	1	1	Capra_hircus
ERR2182038	GCF_001704415.1_ARS1_genomic.fna	1	1	Capra_hircus
ERR2182039	GCF_001704415.1_ARS1_genomic.fna	1	1	Capra_hircus
ERR2182040	GCF_001704415.1_ARS1_genomic.fna	1	1	Capra_hircus
ERR2182041	GCF_001704415.1_ARS1_genomic.fna	1	1	Capra_hircus
ERR2182042	GCF_001704415.1_ARS1_genomic.fna	1	1	Capra_hircus
ERR2182043	GCF_001704415.1_ARS1_genomic.fna	1	1	Capra_hircus
ERR2182044	GCF_001704415.1_ARS1_genomic.fna	1	1	Capra_hircus
ERR2182045	GCF_001704415.1_ARS1_genomic.fna	1	1	Capra_hircus
ERR2182046	GCF_001704415.1_ARS1_genomic.fna	1	1	Capra_hircus
ERR2182047	GCF_001704415.1_ARS1_genomic.fna	1	1	Capra_hircus
ERR2182048	GCF_001704415.1_ARS1_genomic.fna	1	1	Capra_hircus
ERR2182049	GCF_001704415.1_ARS1_genomic.fna	1	1	Capra_hircus
ERR2182050	GCF_001704415.1_ARS1_genomic.fna	1	1	Capra_hircus
ERR2182051	GCF_001704415.1_ARS1_genomic.fna	1	1	Capra_hircus
ERR2182052	GCF_001704415.1_ARS1_genomic.fna	1	1	Capra_hircus
ERR2182053	GCF_001704415.1_ARS1_genomic.fna	1	1	Capra_hircus
ERR2182054	GCF_001704415.1_ARS1_genomic.fna	1	1	Capra_hircus
ERR2182055	GCF_001704415.1_ARS1_genomic.fna	1	1	Capra_hircus
ERR2182056	GCF_001704415.1_ARS1_genomic.fna	1	1	Capra_hircus
ERR2182057	GCF_001704415.1_ARS1_genomic.fna	1	1	Capra_hircus
ERR2182058	GCF_001704415.1_ARS1_genomic.fna	1	1	Capra_hircus
ERR2182059	GCF_001704415.1_ARS1_genomic.fna	1	1	Capra_hircus
ERR2182060	GCF_001704415.1_ARS1_genomic.fna	1	1	Capra_hircus
ERR2182061	GCF_001704415.1_ARS1_genomic.fna	1	1	Capra_hircus
ERR2182062	GCF_001704415.1_ARS1_genomic.fna	1	1	Capra_hircus
ERR2182063	GCF_001704415.1_ARS1_genomic.fna	1	1	Capra_hircus
ERR2182064	GCF_001704415.1_ARS1_genomic.fna	1	1	Capra_hircus
ERR2182065	GCF_001704415.1_ARS1_genomic.fna	1	1	Capra_hircus
ERR2182066	GCF_001704415.1_ARS1_genomic.fna	1	1	Capra_hircus
ERR2182067	GCF_001704415.1_ARS1_genomic.fna	1	1	Capra_hircus
ERR2182068	GCF_001704415.1_ARS1_genomic.fna	1	1	Capra_hircus
ERR2182069	GCF_001704415.1_ARS1_genomic.fna	1	1	Capra_hircus
ERR2182070	GCF_001704415.1_ARS1_genomic.fna	1	1	Capra_hircus
ERR2182071	GCF_001704415.1_ARS1_genomic.fna	1	1	Capra_hircus
ERR2182072	GCF_001704415.1_ARS1_genomic.fna	1	1	Capra_hircus
ERR2182073	GCF_001704415.1_ARS1_genomic.fna	1	1	Capra_hircus
ERR2182074	GCF_001704415.1_ARS1_genomic.fna	1	1	Capra_hircus
ERR2182075	GCF_001704415.1_ARS1_genomic.fna	1	1	Capra_hircus
ERR2182076	GCF_001704415.1_ARS1_genomic.fna	1	1	Capra_hircus
ERR2182077	GCF_001704415.1_ARS1_genomic.fna	1	1	Capra_hircus
ERR2182078	GCF_001704415.1_ARS1_genomic.fna	1	1	Capra_hircus
ERR2182079	GCF_001704415.1_ARS1_genomic.fna	1	1	Capra_hircus
ERR2182080	GCF_001704415.1_ARS1_genomic.fna	1	1	Capra_hircus
ERR2182081	GCF_001704415.1_ARS1_genomic.fna	1	1	Capra_hircus
ERR2182082	GCF_001704415.1_ARS1_genomic.fna	1	1	Capra_hircus
ERR2182083	GCF_001704415.1_ARS1_genomic.fna	1	1	Capra_hircus
ERR2182084	GCF_001704415.1_ARS1_genomic.fna	1	1	Capra_hircus
ERR2182085	GCF_001704415.1_ARS1_genomic.fna	1	1	Capra_hircus
ERR2182086	GCF_001704415.1_ARS1_genomic.fna	1	1	Capra_hircus
ERR2182087	GCF_001704415.1_ARS1_genomic.fna	1	1	Capra_hircus
ERR2182088	GCF_001704415.1_ARS1_genomic.fna	1	1	Capra_hircus
ERR2182089	GCF_001704415.1_ARS1_genomic.fna	1	1	Capra_hircus
ERR2182090	GCF_001704415.1_ARS1_genomic.fna	1	1	Capra_hircus
ERR2182091	GCF_001704415.1_ARS1_genomic.fna	1	1	Capra_hircus
ERR2182092	GCF_001704415.1_ARS1_genomic.fna	1	1	Capra_hircus
ERR2182093	GCF_001704415.1_ARS1_genomic.fna	1	1	Capra_hircus
ERR2182094	GCF_001704415.1_ARS1_genomic.fna	1	1	Capra_hircus
ERR2182095	GCF_001704415.1_ARS1_genomic.fna	1	1	Capra_hircus
ERR2182096	GCF_001704415.1_ARS1_genomic.fna	1	1	Capra_hircus
ERR2182097	GCF_001704415.1_ARS1_genomic.fna	1	1	Capra_hircus
ERR2182098	GCF_001704415.1_ARS1_genomic.fna	1	1	Capra_hircus
ERR2182099	GCF_001704415.1_ARS1_genomic.fna	1	1	Capra_hircus
ERR2182100	GCF_001704415.1_ARS1_genomic.fna	1	1	Capra_hircus
ERR2182101	GCF_001704415.1_ARS1_genomic.fna	1	1	Capra_hircus
ERR2182102	GCF_001704415.1_ARS1_genomic.fna	1	1	Capra_hircus
ERR2182103	GCF_001704415.1_ARS1_genomic.fna	1	1	Capra_hircus
ERR2182104	GCF_001704415.1_ARS1_genomic.fna	1	1	Capra_hircus
ERR2182105	GCF_001704415.1_ARS1_genomic.fna	1	1	Capra_hircus
ERR2182106	GCF_001704415.1_ARS1_genomic.fna	1	1	Capra_hircus
ERR2182107	GCF_001704415.1_ARS1_genomic.fna	1	1	Capra_hircus
ERR2182108	GCF_001704415.1_ARS1_genomic.fna	1	1	Capra_hircus
ERR2182109	GCF_001704415.1_ARS1_genomic.fna	1	1	Capra_hircus
ERR2182110	GCF_001704415.1_ARS1_genomic.fna	1	1	Capra_hircus
ERR2182111	GCF_001704415.1_ARS1_genomic.fna	1	1	Capra_hircus
ERR2182112	GCF_001704415.1_ARS1_genomic.fna	1	1	Capra_hircus
ERR2182113	GCF_001704415.1_ARS1_genomic.fna	1	1	Capra_hircus
ERR2182114	GCF_001704415.1_ARS1_genomic.fna	1	1	Capra_hircus
ERR2182115	GCF_001704415.1_ARS1_genomic.fna	1	1	Capra_hircus
ERR2182116	GCF_001704415.1_ARS1_genomic.fna	1	1	Capra_hircus
ERR2182117	GCF_001704415.1_ARS1_genomic.fna	1	1	Capra_hircus
ERR2182118	GCF_001704415.1_ARS1_genomic.fna	1	1	Capra_hircus
ERR2182119	GCF_001704415.1_ARS1_genomic.fna	1	1	Capra_hircus
ERR2182120	GCF_001704415.1_ARS1_genomic.fna	1	1	Capra_hircus
ERR2182121	GCF_001704415.1_ARS1_genomic.fna	1	1	Capra_hircus
ERR2182122	GCF_001704415.1_ARS1_genomic.fna	1	1	Capra_hircus
ERR2182123	GCF_001704415.1_ARS1_genomic.fna	1	1	Capra_hircus
ERR2182124	GCF_001704415.1_ARS1_genomic.fna	1	1	Capra_hircus
ERR2182125	GCF_001704415.1_ARS1_genomic.fna	1	1	Capra_hircus
ERR2182126	GCF_001704415.1_ARS1_genomic.fna	1	1	Capra_hircus
ERR2182127	GCF_001704415.1_ARS1_genomic.fna	1	1	Capra_hircus
ERR2182128	GCF_001704415.1_ARS1_genomic.fna	1	1	Capra_hircus
ERR2664190	GCF_001704415.1_ARS1_genomic.fna	1	1	Capra_hircus
ERR2664192	GCF_001704415.1_ARS1_genomic.fna	1	1	Capra_hircus
ERR2664194	GCF_001704415.1_ARS1_genomic.fna	1	1	Capra_hircus
ERR2664196	GCF_001704415.1_ARS1_genomic.fna	1	1	Capra_hircus
ERR2664203	GCF_001704415.1_ARS1_genomic.fna	1	1	Capra_hircus
ERR2664204	GCF_001704415.1_ARS1_genomic.fna	1	1	Capra_hircus
ERR2664205	GCF_001704415.1_ARS1_genomic.fna	1	1	Capra_hircus
ERR2664206	GCF_001704415.1_ARS1_genomic.fna	1	1	Capra_hircus
ERR2664207	GCF_001704415.1_ARS1_genomic.fna	1	1	Capra_hircus
ERR2664208	GCF_001704415.1_ARS1_genomic.fna	1	1	Capra_hircus
ERR2664209	GCF_001704415.1_ARS1_genomic.fna	1	1	Capra_hircus
ERR2664210	GCF_001704415.1_ARS1_genomic.fna	1	1	Capra_hircus
SRR1556738	GCF_001704415.1_ARS1_genomic.fna	1	1	Capra_hircus
SRR1822383	GCF_001704415.1_ARS1_genomic.fna	1	1	Capra_hircus
SRR1822384	GCF_001704415.1_ARS1_genomic.fna	1	1	Capra_hircus
SRR1822385	GCF_001704415.1_ARS1_genomic.fna	1	1	Capra_hircus
SRR1822386	GCF_001704415.1_ARS1_genomic.fna	1	1	Capra_hircus
SRR1822387	GCF_001704415.1_ARS1_genomic.fna	1	1	Capra_hircus
SRR1822388	GCF_001704415.1_ARS1_genomic.fna	1	1	Capra_hircus
SRR1822389	GCF_001704415.1_ARS1_genomic.fna	1	1	Capra_hircus
SRR1822390	GCF_001704415.1_ARS1_genomic.fna	1	1	Capra_hircus
SRR1822391	GCF_001704415.1_ARS1_genomic.fna	1	1	Capra_hircus
SRR1822392	GCF_001704415.1_ARS1_genomic.fna	1	1	Capra_hircus
SRR1822393	GCF_001704415.1_ARS1_genomic.fna	1	1	Capra_hircus
SRR1822394	GCF_001704415.1_ARS1_genomic.fna	1	1	Capra_hircus
SRR1822395	GCF_001704415.1_ARS1_genomic.fna	1	1	Capra_hircus
SRR1822396	GCF_001704415.1_ARS1_genomic.fna	1	1	Capra_hircus
SRR1822397	GCF_001704415.1_ARS1_genomic.fna	1	1	Capra_hircus
SRR1822398	GCF_001704415.1_ARS1_genomic.fna	1	1	Capra_hircus
SRR1822399	GCF_001704415.1_ARS1_genomic.fna	1	1	Capra_hircus
SRR1822400	GCF_001704415.1_ARS1_genomic.fna	1	1	Capra_hircus
SRR1822401	GCF_001704415.1_ARS1_genomic.fna	1	1	Capra_hircus
SRR1822402	GCF_001704415.1_ARS1_genomic.fna	1	1	Capra_hircus
SRR1822403	GCF_001704415.1_ARS1_genomic.fna	1	1	Capra_hircus
SRR1822404	GCF_001704415.1_ARS1_genomic.fna	1	1	Capra_hircus
SRR1822405	GCF_001704415.1_ARS1_genomic.fna	1	1	Capra_hircus
SRR1822406	GCF_001704415.1_ARS1_genomic.fna	1	1	Capra_hircus
SRR1822407	GCF_001704415.1_ARS1_genomic.fna	1	1	Capra_hircus
SRR1822408	GCF_001704415.1_ARS1_genomic.fna	1	1	Capra_hircus
SRR1822409	GCF_001704415.1_ARS1_genomic.fna	1	1	Capra_hircus
SRR1917586	GCF_001704415.1_ARS1_genomic.fna	1	1	Capra_hircus
SRR1917587	GCF_001704415.1_ARS1_genomic.fna	1	1	Capra_hircus
SRR1987531	GCF_001704415.1_ARS1_genomic.fna	1	1	Capra_hircus
SRR1987748	GCF_001704415.1_ARS1_genomic.fna	1	1	Capra_hircus
SRR2061360	GCF_001704415.1_ARS1_genomic.fna	1	1	Capra_hircus
SRR2061361	GCF_001704415.1_ARS1_genomic.fna	1	1	Capra_hircus
SRR2061362	GCF_001704415.1_ARS1_genomic.fna	1	1	Capra_hircus
SRR2061363	GCF_001704415.1_ARS1_genomic.fna	1	1	Capra_hircus
SRR2061364	GCF_001704415.1_ARS1_genomic.fna	1	1	Capra_hircus
SRR2061365	GCF_001704415.1_ARS1_genomic.fna	1	1	Capra_hircus
SRR2102015	GCF_001704415.1_ARS1_genomic.fna	1	1	Capra_hircus
SRR2102016	GCF_001704415.1_ARS1_genomic.fna	1	1	Capra_hircus
SRR2102017	GCF_001704415.1_ARS1_genomic.fna	1	1	Capra_hircus
SRR2102018	GCF_001704415.1_ARS1_genomic.fna	1	1	Capra_hircus
SRR2102019	GCF_001704415.1_ARS1_genomic.fna	1	1	Capra_hircus
SRR2102020	GCF_001704415.1_ARS1_genomic.fna	1	1	Capra_hircus
SRR2102021	GCF_001704415.1_ARS1_genomic.fna	1	1	Capra_hircus
SRR2102022	GCF_001704415.1_ARS1_genomic.fna	1	1	Capra_hircus
SRR2102023	GCF_001704415.1_ARS1_genomic.fna	1	1	Capra_hircus
SRR2127340	GCF_001704415.1_ARS1_genomic.fna	1	1	Capra_hircus
SRR2127349	GCF_001704415.1_ARS1_genomic.fna	1	1	Capra_hircus
SRR3109720	GCF_001704415.1_ARS1_genomic.fna	1	1	Capra_hircus
SRR3109721	GCF_001704415.1_ARS1_genomic.fna	1	1	Capra_hircus
SRR3109722	GCF_001704415.1_ARS1_genomic.fna	1	1	Capra_hircus
SRR3109723	GCF_001704415.1_ARS1_genomic.fna	1	1	Capra_hircus
SRR3109724	GCF_001704415.1_ARS1_genomic.fna	1	1	Capra_hircus
SRR3109725	GCF_001704415.1_ARS1_genomic.fna	1	1	Capra_hircus
SRR3109726	GCF_001704415.1_ARS1_genomic.fna	1	1	Capra_hircus
SRR3109727	GCF_001704415.1_ARS1_genomic.fna	1	1	Capra_hircus
SRR3109728	GCF_001704415.1_ARS1_genomic.fna	1	1	Capra_hircus
SRR3110865	GCF_001704415.1_ARS1_genomic.fna	1	1	Capra_hircus
SRR3110866	GCF_001704415.1_ARS1_genomic.fna	1	1	Capra_hircus
SRR3110867	GCF_001704415.1_ARS1_genomic.fna	1	1	Capra_hircus
SRR3133401	GCF_001704415.1_ARS1_genomic.fna	1	1	Capra_hircus
SRR3133414	GCF_001704415.1_ARS1_genomic.fna	1	1	Capra_hircus
SRR3144626	GCF_001704415.1_ARS1_genomic.fna	1	1	Capra_hircus
SRR3144627	GCF_001704415.1_ARS1_genomic.fna	1	1	Capra_hircus
SRR3144628	GCF_001704415.1_ARS1_genomic.fna	1	1	Capra_hircus
SRR3144629	GCF_001704415.1_ARS1_genomic.fna	1	1	Capra_hircus
SRR3144632	GCF_001704415.1_ARS1_genomic.fna	1	1	Capra_hircus
SRR3144634	GCF_001704415.1_ARS1_genomic.fna	1	1	Capra_hircus
SRR3144635	GCF_001704415.1_ARS1_genomic.fna	1	1	Capra_hircus
SRR3144636	GCF_001704415.1_ARS1_genomic.fna	1	1	Capra_hircus
SRR3144637	GCF_001704415.1_ARS1_genomic.fna	1	1	Capra_hircus
SRR3144638	GCF_001704415.1_ARS1_genomic.fna	1	1	Capra_hircus
SRR3144639	GCF_001704415.1_ARS1_genomic.fna	1	1	Capra_hircus
SRR3144640	GCF_001704415.1_ARS1_genomic.fna	1	1	Capra_hircus
SRR3144641	GCF_001704415.1_ARS1_genomic.fna	1	1	Capra_hircus
SRR3144642	GCF_001704415.1_ARS1_genomic.fna	1	1	Capra_hircus
SRR3144660	GCF_001704415.1_ARS1_genomic.fna	1	1	Capra_hircus
SRR3144664	GCF_001704415.1_ARS1_genomic.fna	1	1	Capra_hircus
SRR3144671	GCF_001704415.1_ARS1_genomic.fna	1	1	Capra_hircus
SRR3144672	GCF_001704415.1_ARS1_genomic.fna	1	1	Capra_hircus
SRR3144673	GCF_001704415.1_ARS1_genomic.fna	1	1	Capra_hircus
SRR3309135	GCF_001704415.1_ARS1_genomic.fna	1	1	Capra_hircus
SRR3567144	GCF_001704415.1_ARS1_genomic.fna	1	1	Capra_hircus
SRR3723997	GCF_001704415.1_ARS1_genomic.fna	1	1	Capra_hircus
SRR3724003	GCF_001704415.1_ARS1_genomic.fna	1	1	Capra_hircus
SRR3724012	GCF_001704415.1_ARS1_genomic.fna	1	1	Capra_hircus
SRR3744679	GCF_001704415.1_ARS1_genomic.fna	1	1	Capra_hircus
SRR3744681	GCF_001704415.1_ARS1_genomic.fna	1	1	Capra_hircus
SRR3744683	GCF_001704415.1_ARS1_genomic.fna	1	1	Capra_hircus
SRR3744684	GCF_001704415.1_ARS1_genomic.fna	1	1	Capra_hircus
SRR3744685	GCF_001704415.1_ARS1_genomic.fna	1	1	Capra_hircus
SRR3744686	GCF_001704415.1_ARS1_genomic.fna	1	1	Capra_hircus
SRR3879744	GCF_001704415.1_ARS1_genomic.fna	1	1	Capra_hircus
SRR3879745	GCF_001704415.1_ARS1_genomic.fna	1	1	Capra_hircus
SRR3879746	GCF_001704415.1_ARS1_genomic.fna	1	1	Capra_hircus
SRR3879747	GCF_001704415.1_ARS1_genomic.fna	1	1	Capra_hircus
SRR3879748	GCF_001704415.1_ARS1_genomic.fna	1	1	Capra_hircus
SRR3879749	GCF_001704415.1_ARS1_genomic.fna	1	1	Capra_hircus
SRR3917913	GCF_001704415.1_ARS1_genomic.fna	1	1	Capra_hircus
SRR3917914	GCF_001704415.1_ARS1_genomic.fna	1	1	Capra_hircus
SRR3917915	GCF_001704415.1_ARS1_genomic.fna	1	1	Capra_hircus
SRR3917916	GCF_001704415.1_ARS1_genomic.fna	1	1	Capra_hircus
SRR3917917	GCF_001704415.1_ARS1_genomic.fna	1	1	Capra_hircus
SRR3917918	GCF_001704415.1_ARS1_genomic.fna	1	1	Capra_hircus
SRR3917919	GCF_001704415.1_ARS1_genomic.fna	1	1	Capra_hircus
SRR3917920	GCF_001704415.1_ARS1_genomic.fna	1	1	Capra_hircus
SRR3917921	GCF_001704415.1_ARS1_genomic.fna	1	1	Capra_hircus
SRR3917937	GCF_001704415.1_ARS1_genomic.fna	1	1	Capra_hircus
SRR3917938	GCF_001704415.1_ARS1_genomic.fna	1	1	Capra_hircus
SRR3917955	GCF_001704415.1_ARS1_genomic.fna	1	1	Capra_hircus
SRR3917974	GCF_001704415.1_ARS1_genomic.fna	1	1	Capra_hircus
SRR3917975	GCF_001704415.1_ARS1_genomic.fna	1	1	Capra_hircus
SRR3917977	GCF_001704415.1_ARS1_genomic.fna	1	1	Capra_hircus
SRR3917978	GCF_001704415.1_ARS1_genomic.fna	1	1	Capra_hircus
SRR3917979	GCF_001704415.1_ARS1_genomic.fna	1	1	Capra_hircus
SRR3917980	GCF_001704415.1_ARS1_genomic.fna	1	1	Capra_hircus
SRR3917981	GCF_001704415.1_ARS1_genomic.fna	1	1	Capra_hircus
SRR3917982	GCF_001704415.1_ARS1_genomic.fna	1	1	Capra_hircus
SRR3917983	GCF_001704415.1_ARS1_genomic.fna	1	1	Capra_hircus
SRR3918008	GCF_001704415.1_ARS1_genomic.fna	1	1	Capra_hircus
SRR3918012	GCF_001704415.1_ARS1_genomic.fna	1	1	Capra_hircus
SRR3918028	GCF_001704415.1_ARS1_genomic.fna	1	1	Capra_hircus
SRR3989693	GCF_001704415.1_ARS1_genomic.fna	1	1	Capra_hircus
SRR3989694	GCF_001704415.1_ARS1_genomic.fna	1	1	Capra_hircus
SRR3989695	GCF_001704415.1_ARS1_genomic.fna	1	1	Capra_hircus
SRR3989696	GCF_001704415.1_ARS1_genomic.fna	1	1	Capra_hircus
SRR3989697	GCF_001704415.1_ARS1_genomic.fna	1	1	Capra_hircus
SRR3989698	GCF_001704415.1_ARS1_genomic.fna	1	1	Capra_hircus
SRR4015716	GCF_001704415.1_ARS1_genomic.fna	1	1	Capra_hircus
SRR4015717	GCF_001704415.1_ARS1_genomic.fna	1	1	Capra_hircus
SRR4015718	GCF_001704415.1_ARS1_genomic.fna	1	1	Capra_hircus
SRR4015719	GCF_001704415.1_ARS1_genomic.fna	1	1	Capra_hircus
SRR4042132	GCF_001704415.1_ARS1_genomic.fna	1	1	Capra_hircus
SRR4042133	GCF_001704415.1_ARS1_genomic.fna	1	1	Capra_hircus
SRR4042138	GCF_001704415.1_ARS1_genomic.fna	1	1	Capra_hircus
SRR4042139	GCF_001704415.1_ARS1_genomic.fna	1	1	Capra_hircus
SRR4042140	GCF_001704415.1_ARS1_genomic.fna	1	1	Capra_hircus
SRR4042141	GCF_001704415.1_ARS1_genomic.fna	1	1	Capra_hircus
SRR4279335	GCF_001704415.1_ARS1_genomic.fna	1	1	Capra_hircus
SRR4279336	GCF_001704415.1_ARS1_genomic.fna	1	1	Capra_hircus
SRR4279337	GCF_001704415.1_ARS1_genomic.fna	1	1	Capra_hircus
SRR4279338	GCF_001704415.1_ARS1_genomic.fna	1	1	Capra_hircus
SRR4279341	GCF_001704415.1_ARS1_genomic.fna	1	1	Capra_hircus
SRR4279358	GCF_001704415.1_ARS1_genomic.fna	1	1	Capra_hircus
SRR4279391	GCF_001704415.1_ARS1_genomic.fna	1	1	Capra_hircus
SRR4279443	GCF_001704415.1_ARS1_genomic.fna	1	1	Capra_hircus
SRR4407717	GCF_001704415.1_ARS1_genomic.fna	1	1	Capra_hircus
SRR4407718	GCF_001704415.1_ARS1_genomic.fna	1	1	Capra_hircus
SRR4407719	GCF_001704415.1_ARS1_genomic.fna	1	1	Capra_hircus
SRR4407720	GCF_001704415.1_ARS1_genomic.fna	1	1	Capra_hircus
SRR4407721	GCF_001704415.1_ARS1_genomic.fna	1	1	Capra_hircus
SRR4407722	GCF_001704415.1_ARS1_genomic.fna	1	1	Capra_hircus
SRR4417844	GCF_001704415.1_ARS1_genomic.fna	1	1	Capra_hircus
SRR4417845	GCF_001704415.1_ARS1_genomic.fna	1	1	Capra_hircus
SRR4417846	GCF_001704415.1_ARS1_genomic.fna	1	1	Capra_hircus
SRR4417847	GCF_001704415.1_ARS1_genomic.fna	1	1	Capra_hircus
SRR4417848	GCF_001704415.1_ARS1_genomic.fna	1	1	Capra_hircus
SRR4417849	GCF_001704415.1_ARS1_genomic.fna	1	1	Capra_hircus
SRR489493	GCF_001704415.1_ARS1_genomic.fna	1	1	Capra_hircus
SRR489494	GCF_001704415.1_ARS1_genomic.fna	1	1	Capra_hircus
SRR489495	GCF_001704415.1_ARS1_genomic.fna	1	1	Capra_hircus
SRR489496	GCF_001704415.1_ARS1_genomic.fna	1	1	Capra_hircus
SRR489497	GCF_001704415.1_ARS1_genomic.fna	1	1	Capra_hircus
SRR489498	GCF_001704415.1_ARS1_genomic.fna	1	1	Capra_hircus
SRR489499	GCF_001704415.1_ARS1_genomic.fna	1	1	Capra_hircus
SRR489500	GCF_001704415.1_ARS1_genomic.fna	1	1	Capra_hircus
SRR489501	GCF_001704415.1_ARS1_genomic.fna	1	1	Capra_hircus
SRR489502	GCF_001704415.1_ARS1_genomic.fna	1	1	Capra_hircus
SRR489503	GCF_001704415.1_ARS1_genomic.fna	1	1	Capra_hircus
SRR489504	GCF_001704415.1_ARS1_genomic.fna	1	0	Capra_hircus
SRR489505	GCF_001704415.1_ARS1_genomic.fna	1	1	Capra_hircus
SRR489506	GCF_001704415.1_ARS1_genomic.fna	1	1	Capra_hircus
SRR489507	GCF_001704415.1_ARS1_genomic.fna	1	1	Capra_hircus
SRR489508	GCF_001704415.1_ARS1_genomic.fna	1	1	Capra_hircus
SRR5000324	GCF_001704415.1_ARS1_genomic.fna	1	1	Capra_hircus
SRR5000325	GCF_001704415.1_ARS1_genomic.fna	1	1	Capra_hircus
SRR5000326	GCF_001704415.1_ARS1_genomic.fna	1	1	Capra_hircus
SRR5000327	GCF_001704415.1_ARS1_genomic.fna	1	1	Capra_hircus
SRR5000328	GCF_001704415.1_ARS1_genomic.fna	1	1	Capra_hircus
SRR5000329	GCF_001704415.1_ARS1_genomic.fna	1	1	Capra_hircus
SRR5000330	GCF_001704415.1_ARS1_genomic.fna	1	1	Capra_hircus
SRR5000331	GCF_001704415.1_ARS1_genomic.fna	1	1	Capra_hircus
SRR5000332	GCF_001704415.1_ARS1_genomic.fna	1	1	Capra_hircus
SRR5000333	GCF_001704415.1_ARS1_genomic.fna	1	1	Capra_hircus
SRR5000334	GCF_001704415.1_ARS1_genomic.fna	1	1	Capra_hircus
SRR5000335	GCF_001704415.1_ARS1_genomic.fna	1	1	Capra_hircus
SRR5000336	GCF_001704415.1_ARS1_genomic.fna	1	1	Capra_hircus
SRR5000337	GCF_001704415.1_ARS1_genomic.fna	1	1	Capra_hircus
SRR5000338	GCF_001704415.1_ARS1_genomic.fna	1	1	Capra_hircus
SRR5000339	GCF_001704415.1_ARS1_genomic.fna	1	1	Capra_hircus
SRR5000340	GCF_001704415.1_ARS1_genomic.fna	1	1	Capra_hircus
SRR5000341	GCF_001704415.1_ARS1_genomic.fna	1	1	Capra_hircus
SRR5000342	GCF_001704415.1_ARS1_genomic.fna	1	1	Capra_hircus
SRR5000343	GCF_001704415.1_ARS1_genomic.fna	1	1	Capra_hircus
SRR5000344	GCF_001704415.1_ARS1_genomic.fna	1	1	Capra_hircus
SRR5000345	GCF_001704415.1_ARS1_genomic.fna	1	1	Capra_hircus
SRR5000346	GCF_001704415.1_ARS1_genomic.fna	1	1	Capra_hircus
SRR5000347	GCF_001704415.1_ARS1_genomic.fna	1	1	Capra_hircus
SRR5000348	GCF_001704415.1_ARS1_genomic.fna	1	1	Capra_hircus
SRR5000349	GCF_001704415.1_ARS1_genomic.fna	1	1	Capra_hircus
SRR5000350	GCF_001704415.1_ARS1_genomic.fna	1	1	Capra_hircus
SRR5000351	GCF_001704415.1_ARS1_genomic.fna	1	1	Capra_hircus
SRR5000352	GCF_001704415.1_ARS1_genomic.fna	1	1	Capra_hircus
SRR5000353	GCF_001704415.1_ARS1_genomic.fna	1	1	Capra_hircus
SRR5000354	GCF_001704415.1_ARS1_genomic.fna	1	1	Capra_hircus
SRR5177974	GCF_001704415.1_ARS1_genomic.fna	1	1	Capra_hircus
SRR5178003	GCF_001704415.1_ARS1_genomic.fna	1	1	Capra_hircus
SRR5178052	GCF_001704415.1_ARS1_genomic.fna	1	1	Capra_hircus
SRR5178053	GCF_001704415.1_ARS1_genomic.fna	1	1	Capra_hircus
SRR5178065	GCF_001704415.1_ARS1_genomic.fna	1	1	Capra_hircus
SRR5178106	GCF_001704415.1_ARS1_genomic.fna	1	1	Capra_hircus
SRR5190441	GCF_001704415.1_ARS1_genomic.fna	1	1	Capra_hircus
SRR5190442	GCF_001704415.1_ARS1_genomic.fna	1	1	Capra_hircus
SRR5190443	GCF_001704415.1_ARS1_genomic.fna	1	1	Capra_hircus
SRR5190453	GCF_001704415.1_ARS1_genomic.fna	1	1	Capra_hircus
SRR5190454	GCF_001704415.1_ARS1_genomic.fna	1	1	Capra_hircus
SRR5190455	GCF_001704415.1_ARS1_genomic.fna	1	1	Capra_hircus
SRR5190456	GCF_001704415.1_ARS1_genomic.fna	1	1	Capra_hircus
SRR5190457	GCF_001704415.1_ARS1_genomic.fna	1	1	Capra_hircus
SRR5190458	GCF_001704415.1_ARS1_genomic.fna	1	1	Capra_hircus
SRR5190483	GCF_001704415.1_ARS1_genomic.fna	1	1	Capra_hircus
SRR5190484	GCF_001704415.1_ARS1_genomic.fna	1	1	Capra_hircus
SRR5190485	GCF_001704415.1_ARS1_genomic.fna	1	1	Capra_hircus
SRR520145	GCF_001704415.1_ARS1_genomic.fna	1	1	Capra_hircus
SRR520146	GCF_001704415.1_ARS1_genomic.fna	1	1	Capra_hircus
SRR520147	GCF_001704415.1_ARS1_genomic.fna	1	1	Capra_hircus
SRR520148	GCF_001704415.1_ARS1_genomic.fna	1	1	Capra_hircus
SRR5242459	GCF_001704415.1_ARS1_genomic.fna	1	1	Capra_hircus
SRR5259114	GCF_001704415.1_ARS1_genomic.fna	1	1	Capra_hircus
SRR5259115	GCF_001704415.1_ARS1_genomic.fna	1	1	Capra_hircus
SRR5259117	GCF_001704415.1_ARS1_genomic.fna	1	1	Capra_hircus
SRR5259155	GCF_001704415.1_ARS1_genomic.fna	1	1	Capra_hircus
SRR5259157	GCF_001704415.1_ARS1_genomic.fna	1	1	Capra_hircus
SRR5383902	GCF_001704415.1_ARS1_genomic.fna	1	1	Capra_hircus
SRR5383903	GCF_001704415.1_ARS1_genomic.fna	1	1	Capra_hircus
SRR5383904	GCF_001704415.1_ARS1_genomic.fna	1	1	Capra_hircus
SRR5383905	GCF_001704415.1_ARS1_genomic.fna	1	1	Capra_hircus
SRR5383906	GCF_001704415.1_ARS1_genomic.fna	1	1	Capra_hircus
SRR5383907	GCF_001704415.1_ARS1_genomic.fna	1	1	Capra_hircus
SRR5383908	GCF_001704415.1_ARS1_genomic.fna	1	1	Capra_hircus
SRR5383909	GCF_001704415.1_ARS1_genomic.fna	1	1	Capra_hircus
SRR5383910	GCF_001704415.1_ARS1_genomic.fna	1	1	Capra_hircus
SRR5383911	GCF_001704415.1_ARS1_genomic.fna	1	1	Capra_hircus
SRR5383912	GCF_001704415.1_ARS1_genomic.fna	1	1	Capra_hircus
SRR5383913	GCF_001704415.1_ARS1_genomic.fna	1	1	Capra_hircus
SRR5383914	GCF_001704415.1_ARS1_genomic.fna	1	1	Capra_hircus
SRR5383915	GCF_001704415.1_ARS1_genomic.fna	1	1	Capra_hircus
SRR5383916	GCF_001704415.1_ARS1_genomic.fna	1	1	Capra_hircus
SRR5383917	GCF_001704415.1_ARS1_genomic.fna	1	1	Capra_hircus
SRR5427904	GCF_001704415.1_ARS1_genomic.fna	1	1	Capra_hircus
SRR5427905	GCF_001704415.1_ARS1_genomic.fna	1	1	Capra_hircus
SRR5427906	GCF_001704415.1_ARS1_genomic.fna	1	1	Capra_hircus
SRR5427907	GCF_001704415.1_ARS1_genomic.fna	1	1	Capra_hircus
SRR5448724	GCF_001704415.1_ARS1_genomic.fna	1	1	Capra_hircus
SRR5448725	GCF_001704415.1_ARS1_genomic.fna	1	1	Capra_hircus
SRR5448726	GCF_001704415.1_ARS1_genomic.fna	1	1	Capra_hircus
SRR5448728	GCF_001704415.1_ARS1_genomic.fna	1	1	Capra_hircus
SRR5448729	GCF_001704415.1_ARS1_genomic.fna	1	1	Capra_hircus
SRR5448730	GCF_001704415.1_ARS1_genomic.fna	1	1	Capra_hircus
SRR5448731	GCF_001704415.1_ARS1_genomic.fna	1	1	Capra_hircus
SRR5448732	GCF_001704415.1_ARS1_genomic.fna	1	1	Capra_hircus
SRR5448733	GCF_001704415.1_ARS1_genomic.fna	1	1	Capra_hircus
SRR5448734	GCF_001704415.1_ARS1_genomic.fna	1	1	Capra_hircus
SRR5448735	GCF_001704415.1_ARS1_genomic.fna	1	1	Capra_hircus
SRR5448736	GCF_001704415.1_ARS1_genomic.fna	1	1	Capra_hircus
SRR5448737	GCF_001704415.1_ARS1_genomic.fna	1	1	Capra_hircus
SRR5448738	GCF_001704415.1_ARS1_genomic.fna	1	1	Capra_hircus
SRR5506729	GCF_001704415.1_ARS1_genomic.fna	1	1	Capra_hircus
SRR5506730	GCF_001704415.1_ARS1_genomic.fna	1	1	Capra_hircus
SRR5506731	GCF_001704415.1_ARS1_genomic.fna	1	1	Capra_hircus
SRR5506732	GCF_001704415.1_ARS1_genomic.fna	1	1	Capra_hircus
SRR5506733	GCF_001704415.1_ARS1_genomic.fna	1	1	Capra_hircus
SRR5506734	GCF_001704415.1_ARS1_genomic.fna	1	1	Capra_hircus
SRR5506735	GCF_001704415.1_ARS1_genomic.fna	1	1	Capra_hircus
SRR5506736	GCF_001704415.1_ARS1_genomic.fna	1	1	Capra_hircus
SRR5506737	GCF_001704415.1_ARS1_genomic.fna	1	1	Capra_hircus
SRR5650002	GCF_001704415.1_ARS1_genomic.fna	1	1	Capra_hircus
SRR5650003	GCF_001704415.1_ARS1_genomic.fna	1	1	Capra_hircus
SRR5650004	GCF_001704415.1_ARS1_genomic.fna	1	1	Capra_hircus
SRR5650005	GCF_001704415.1_ARS1_genomic.fna	1	1	Capra_hircus
SRR5684846	GCF_001704415.1_ARS1_genomic.fna	1	1	Capra_hircus
SRR5684847	GCF_001704415.1_ARS1_genomic.fna	1	1	Capra_hircus
SRR5684848	GCF_001704415.1_ARS1_genomic.fna	1	1	Capra_hircus
SRR5684849	GCF_001704415.1_ARS1_genomic.fna	1	1	Capra_hircus
SRR5684850	GCF_001704415.1_ARS1_genomic.fna	1	1	Capra_hircus
SRR5684851	GCF_001704415.1_ARS1_genomic.fna	1	1	Capra_hircus
SRR5684852	GCF_001704415.1_ARS1_genomic.fna	1	1	Capra_hircus
SRR5684853	GCF_001704415.1_ARS1_genomic.fna	1	1	Capra_hircus
SRR5684854	GCF_001704415.1_ARS1_genomic.fna	1	1	Capra_hircus
SRR5684855	GCF_001704415.1_ARS1_genomic.fna	1	1	Capra_hircus
SRR5684856	GCF_001704415.1_ARS1_genomic.fna	1	1	Capra_hircus
SRR5684857	GCF_001704415.1_ARS1_genomic.fna	1	1	Capra_hircus
SRR5684858	GCF_001704415.1_ARS1_genomic.fna	1	1	Capra_hircus
SRR5684859	GCF_001704415.1_ARS1_genomic.fna	1	1	Capra_hircus
SRR5684860	GCF_001704415.1_ARS1_genomic.fna	1	1	Capra_hircus
SRR5684861	GCF_001704415.1_ARS1_genomic.fna	1	1	Capra_hircus
SRR5684862	GCF_001704415.1_ARS1_genomic.fna	1	1	Capra_hircus
SRR5684863	GCF_001704415.1_ARS1_genomic.fna	1	1	Capra_hircus
SRR5684864	GCF_001704415.1_ARS1_genomic.fna	1	1	Capra_hircus
SRR5684865	GCF_001704415.1_ARS1_genomic.fna	1	1	Capra_hircus
SRR5684866	GCF_001704415.1_ARS1_genomic.fna	1	1	Capra_hircus
SRR5684867	GCF_001704415.1_ARS1_genomic.fna	1	1	Capra_hircus
SRR5684868	GCF_001704415.1_ARS1_genomic.fna	1	1	Capra_hircus
SRR5684869	GCF_001704415.1_ARS1_genomic.fna	1	1	Capra_hircus
SRR5684871	GCF_001704415.1_ARS1_genomic.fna	1	1	Capra_hircus
SRR5684872	GCF_001704415.1_ARS1_genomic.fna	1	1	Capra_hircus
SRR5684873	GCF_001704415.1_ARS1_genomic.fna	1	1	Capra_hircus
SRR5684874	GCF_001704415.1_ARS1_genomic.fna	1	1	Capra_hircus
SRR5684875	GCF_001704415.1_ARS1_genomic.fna	1	1	Capra_hircus
SRR5684876	GCF_001704415.1_ARS1_genomic.fna	1	1	Capra_hircus
SRR5684877	GCF_001704415.1_ARS1_genomic.fna	1	1	Capra_hircus
SRR5684878	GCF_001704415.1_ARS1_genomic.fna	1	1	Capra_hircus
SRR5684879	GCF_001704415.1_ARS1_genomic.fna	1	1	Capra_hircus
SRR5684880	GCF_001704415.1_ARS1_genomic.fna	1	1	Capra_hircus
SRR5690125	GCF_001704415.1_ARS1_genomic.fna	1	1	Capra_hircus
SRR5690224	GCF_001704415.1_ARS1_genomic.fna	1	1	Capra_hircus
SRR5690235	GCF_001704415.1_ARS1_genomic.fna	1	1	Capra_hircus
SRR5690236	GCF_001704415.1_ARS1_genomic.fna	1	1	Capra_hircus
SRR5690237	GCF_001704415.1_ARS1_genomic.fna	1	1	Capra_hircus
SRR5690238	GCF_001704415.1_ARS1_genomic.fna	1	1	Capra_hircus
SRR5690239	GCF_001704415.1_ARS1_genomic.fna	1	1	Capra_hircus
SRR5690240	GCF_001704415.1_ARS1_genomic.fna	1	1	Capra_hircus
SRR5690241	GCF_001704415.1_ARS1_genomic.fna	1	1	Capra_hircus
SRR5690607	GCF_001704415.1_ARS1_genomic.fna	1	1	Capra_hircus
SRR5690608	GCF_001704415.1_ARS1_genomic.fna	1	1	Capra_hircus
SRR5690609	GCF_001704415.1_ARS1_genomic.fna	1	1	Capra_hircus
SRR5690610	GCF_001704415.1_ARS1_genomic.fna	1	1	Capra_hircus
SRR5690611	GCF_001704415.1_ARS1_genomic.fna	1	1	Capra_hircus
SRR5690612	GCF_001704415.1_ARS1_genomic.fna	1	1	Capra_hircus
SRR5690613	GCF_001704415.1_ARS1_genomic.fna	1	1	Capra_hircus
SRR5690614	GCF_001704415.1_ARS1_genomic.fna	1	1	Capra_hircus
SRR5690615	GCF_001704415.1_ARS1_genomic.fna	1	1	Capra_hircus
SRR5690616	GCF_001704415.1_ARS1_genomic.fna	1	1	Capra_hircus
SRR5690617	GCF_001704415.1_ARS1_genomic.fna	1	1	Capra_hircus
SRR5690618	GCF_001704415.1_ARS1_genomic.fna	1	1	Capra_hircus
SRR5690619	GCF_001704415.1_ARS1_genomic.fna	1	1	Capra_hircus
SRR5690620	GCF_001704415.1_ARS1_genomic.fna	1	1	Capra_hircus
SRR5690621	GCF_001704415.1_ARS1_genomic.fna	1	1	Capra_hircus
SRR5690622	GCF_001704415.1_ARS1_genomic.fna	1	1	Capra_hircus
SRR5690623	GCF_001704415.1_ARS1_genomic.fna	1	1	Capra_hircus
SRR5714864	GCF_001704415.1_ARS1_genomic.fna	1	1	Capra_hircus
SRR5714865	GCF_001704415.1_ARS1_genomic.fna	1	1	Capra_hircus
SRR5714866	GCF_001704415.1_ARS1_genomic.fna	1	1	Capra_hircus
SRR5749660	GCF_001704415.1_ARS1_genomic.fna	1	1	Capra_hircus
SRR5943641	GCF_001704415.1_ARS1_genomic.fna	1	1	Capra_hircus
SRR5943642	GCF_001704415.1_ARS1_genomic.fna	1	1	Capra_hircus
SRR5943643	GCF_001704415.1_ARS1_genomic.fna	1	1	Capra_hircus
SRR5943644	GCF_001704415.1_ARS1_genomic.fna	1	1	Capra_hircus
SRR5943645	GCF_001704415.1_ARS1_genomic.fna	1	1	Capra_hircus
SRR5943646	GCF_001704415.1_ARS1_genomic.fna	1	1	Capra_hircus
SRR5969105	GCF_001704415.1_ARS1_genomic.fna	1	1	Capra_hircus
SRR5969106	GCF_001704415.1_ARS1_genomic.fna	1	1	Capra_hircus
SRR5969108	GCF_001704415.1_ARS1_genomic.fna	1	1	Capra_hircus
SRR5969109	GCF_001704415.1_ARS1_genomic.fna	1	1	Capra_hircus
SRR5969111	GCF_001704415.1_ARS1_genomic.fna	1	1	Capra_hircus
SRR5969112	GCF_001704415.1_ARS1_genomic.fna	1	1	Capra_hircus
SRR5969113	GCF_001704415.1_ARS1_genomic.fna	1	1	Capra_hircus
SRR5969114	GCF_001704415.1_ARS1_genomic.fna	1	1	Capra_hircus
SRR5969124	GCF_001704415.1_ARS1_genomic.fna	1	1	Capra_hircus
SRR5969127	GCF_001704415.1_ARS1_genomic.fna	1	1	Capra_hircus
SRR5969128	GCF_001704415.1_ARS1_genomic.fna	1	1	Capra_hircus
SRR5969129	GCF_001704415.1_ARS1_genomic.fna	1	1	Capra_hircus
SRR5969130	GCF_001704415.1_ARS1_genomic.fna	1	1	Capra_hircus
SRR5969131	GCF_001704415.1_ARS1_genomic.fna	1	1	Capra_hircus
SRR5969132	GCF_001704415.1_ARS1_genomic.fna	1	1	Capra_hircus
SRR5996635	GCF_001704415.1_ARS1_genomic.fna	1	1	Capra_hircus
SRR5996636	GCF_001704415.1_ARS1_genomic.fna	1	1	Capra_hircus
SRR5996637	GCF_001704415.1_ARS1_genomic.fna	1	1	Capra_hircus
SRR5996638	GCF_001704415.1_ARS1_genomic.fna	1	1	Capra_hircus
SRR6037869	GCF_001704415.1_ARS1_genomic.fna	1	1	Capra_hircus
SRR6037871	GCF_001704415.1_ARS1_genomic.fna	1	1	Capra_hircus
SRR6037872	GCF_001704415.1_ARS1_genomic.fna	1	1	Capra_hircus
SRR6037874	GCF_001704415.1_ARS1_genomic.fna	1	1	Capra_hircus
SRR6062139	GCF_001704415.1_ARS1_genomic.fna	1	1	Capra_hircus
SRR6062140	GCF_001704415.1_ARS1_genomic.fna	1	1	Capra_hircus
SRR6062141	GCF_001704415.1_ARS1_genomic.fna	1	1	Capra_hircus
SRR6062142	GCF_001704415.1_ARS1_genomic.fna	1	1	Capra_hircus
SRR609420	GCF_001704415.1_ARS1_genomic.fna	1	1	Capra_hircus
SRR609421	GCF_001704415.1_ARS1_genomic.fna	1	1	Capra_hircus
SRR609447	GCF_001704415.1_ARS1_genomic.fna	1	1	Capra_hircus
SRR609448	GCF_001704415.1_ARS1_genomic.fna	1	1	Capra_hircus
SRR6314315	GCF_001704415.1_ARS1_genomic.fna	1	1	Capra_hircus
SRR6314316	GCF_001704415.1_ARS1_genomic.fna	1	1	Capra_hircus
SRR6314317	GCF_001704415.1_ARS1_genomic.fna	1	1	Capra_hircus
SRR6314318	GCF_001704415.1_ARS1_genomic.fna	1	1	Capra_hircus
SRR6314319	GCF_001704415.1_ARS1_genomic.fna	1	1	Capra_hircus
SRR6314320	GCF_001704415.1_ARS1_genomic.fna	1	1	Capra_hircus
SRR636844	GCF_001704415.1_ARS1_genomic.fna	1	1	Capra_hircus
SRR636845	GCF_001704415.1_ARS1_genomic.fna	1	1	Capra_hircus
SRR636894	GCF_001704415.1_ARS1_genomic.fna	1	1	Capra_hircus
SRR636895	GCF_001704415.1_ARS1_genomic.fna	1	1	Capra_hircus
SRR636939	GCF_001704415.1_ARS1_genomic.fna	1	1	Capra_hircus
SRR636940	GCF_001704415.1_ARS1_genomic.fna	1	1	Capra_hircus
SRR6396255	GCF_001704415.1_ARS1_genomic.fna	1	1	Capra_hircus
SRR6396256	GCF_001704415.1_ARS1_genomic.fna	1	1	Capra_hircus
SRR6396257	GCF_001704415.1_ARS1_genomic.fna	1	1	Capra_hircus
SRR6396258	GCF_001704415.1_ARS1_genomic.fna	1	1	Capra_hircus
SRR6396259	GCF_001704415.1_ARS1_genomic.fna	1	1	Capra_hircus
SRR6396260	GCF_001704415.1_ARS1_genomic.fna	1	1	Capra_hircus
SRR6411189	GCF_001704415.1_ARS1_genomic.fna	1	1	Capra_hircus
SRR6411190	GCF_001704415.1_ARS1_genomic.fna	1	1	Capra_hircus
SRR6411191	GCF_001704415.1_ARS1_genomic.fna	1	1	Capra_hircus
SRR6411192	GCF_001704415.1_ARS1_genomic.fna	1	1	Capra_hircus
SRR6411193	GCF_001704415.1_ARS1_genomic.fna	1	1	Capra_hircus
SRR6411194	GCF_001704415.1_ARS1_genomic.fna	1	1	Capra_hircus
SRR6411195	GCF_001704415.1_ARS1_genomic.fna	1	1	Capra_hircus
SRR6411196	GCF_001704415.1_ARS1_genomic.fna	1	1	Capra_hircus
SRR6411197	GCF_001704415.1_ARS1_genomic.fna	1	1	Capra_hircus
SRR6411198	GCF_001704415.1_ARS1_genomic.fna	1	1	Capra_hircus
SRR6411199	GCF_001704415.1_ARS1_genomic.fna	1	1	Capra_hircus
SRR6411200	GCF_001704415.1_ARS1_genomic.fna	1	1	Capra_hircus
SRR6470419	GCF_001704415.1_ARS1_genomic.fna	1	1	Capra_hircus
SRR6470425	GCF_001704415.1_ARS1_genomic.fna	1	1	Capra_hircus
SRR6470430	GCF_001704415.1_ARS1_genomic.fna	1	1	Capra_hircus
SRR6470432	GCF_001704415.1_ARS1_genomic.fna	1	1	Capra_hircus
SRR6470433	GCF_001704415.1_ARS1_genomic.fna	1	1	Capra_hircus
SRR6470434	GCF_001704415.1_ARS1_genomic.fna	1	1	Capra_hircus
SRR6662767	GCF_001704415.1_ARS1_genomic.fna	1	1	Capra_hircus
SRR6662768	GCF_001704415.1_ARS1_genomic.fna	1	1	Capra_hircus
SRR6662769	GCF_001704415.1_ARS1_genomic.fna	1	1	Capra_hircus
SRR6662770	GCF_001704415.1_ARS1_genomic.fna	1	1	Capra_hircus
SRR6662771	GCF_001704415.1_ARS1_genomic.fna	1	1	Capra_hircus
SRR6662772	GCF_001704415.1_ARS1_genomic.fna	1	1	Capra_hircus
SRR6964347	GCF_001704415.1_ARS1_genomic.fna	1	1	Capra_hircus
SRR6964348	GCF_001704415.1_ARS1_genomic.fna	1	1	Capra_hircus
SRR6964349	GCF_001704415.1_ARS1_genomic.fna	1	1	Capra_hircus
SRR6964350	GCF_001704415.1_ARS1_genomic.fna	1	1	Capra_hircus
SRR6964351	GCF_001704415.1_ARS1_genomic.fna	1	1	Capra_hircus
SRR6964352	GCF_001704415.1_ARS1_genomic.fna	1	1	Capra_hircus
SRR6964353	GCF_001704415.1_ARS1_genomic.fna	1	1	Capra_hircus
SRR6964354	GCF_001704415.1_ARS1_genomic.fna	1	1	Capra_hircus
SRR6964355	GCF_001704415.1_ARS1_genomic.fna	1	1	Capra_hircus
SRR6964356	GCF_001704415.1_ARS1_genomic.fna	1	1	Capra_hircus
SRR6964357	GCF_001704415.1_ARS1_genomic.fna	1	1	Capra_hircus
SRR6996817	GCF_001704415.1_ARS1_genomic.fna	1	1	Capra_hircus
SRR6996818	GCF_001704415.1_ARS1_genomic.fna	0	1	Capra_hircus
SRR7151384	GCF_001704415.1_ARS1_genomic.fna	1	1	Capra_hircus
SRR7151385	GCF_001704415.1_ARS1_genomic.fna	1	1	Capra_hircus
SRR7151386	GCF_001704415.1_ARS1_genomic.fna	1	1	Capra_hircus
SRR7151387	GCF_001704415.1_ARS1_genomic.fna	1	1	Capra_hircus
SRR7151388	GCF_001704415.1_ARS1_genomic.fna	1	1	Capra_hircus
SRR7151389	GCF_001704415.1_ARS1_genomic.fna	1	1	Capra_hircus
SRR7151390	GCF_001704415.1_ARS1_genomic.fna	1	1	Capra_hircus
SRR7151391	GCF_001704415.1_ARS1_genomic.fna	1	1	Capra_hircus
SRR7151392	GCF_001704415.1_ARS1_genomic.fna	1	1	Capra_hircus
SRR7151393	GCF_001704415.1_ARS1_genomic.fna	1	1	Capra_hircus
SRR7151394	GCF_001704415.1_ARS1_genomic.fna	1	1	Capra_hircus
SRR7151395	GCF_001704415.1_ARS1_genomic.fna	1	1	Capra_hircus
SRR7151396	GCF_001704415.1_ARS1_genomic.fna	1	1	Capra_hircus
SRR7151397	GCF_001704415.1_ARS1_genomic.fna	1	1	Capra_hircus
SRR7151398	GCF_001704415.1_ARS1_genomic.fna	1	1	Capra_hircus
SRR7151399	GCF_001704415.1_ARS1_genomic.fna	1	1	Capra_hircus
SRR7151400	GCF_001704415.1_ARS1_genomic.fna	1	1	Capra_hircus
SRR7151401	GCF_001704415.1_ARS1_genomic.fna	1	1	Capra_hircus
SRR7151402	GCF_001704415.1_ARS1_genomic.fna	1	1	Capra_hircus
SRR7151403	GCF_001704415.1_ARS1_genomic.fna	1	1	Capra_hircus
SRR7151404	GCF_001704415.1_ARS1_genomic.fna	1	1	Capra_hircus
SRR7151405	GCF_001704415.1_ARS1_genomic.fna	1	1	Capra_hircus
SRR7151406	GCF_001704415.1_ARS1_genomic.fna	1	1	Capra_hircus
SRR7151407	GCF_001704415.1_ARS1_genomic.fna	1	1	Capra_hircus
SRR7151408	GCF_001704415.1_ARS1_genomic.fna	1	1	Capra_hircus
SRR7151409	GCF_001704415.1_ARS1_genomic.fna	1	1	Capra_hircus
SRR7151410	GCF_001704415.1_ARS1_genomic.fna	1	1	Capra_hircus
SRR7151411	GCF_001704415.1_ARS1_genomic.fna	1	1	Capra_hircus
SRR7151412	GCF_001704415.1_ARS1_genomic.fna	1	1	Capra_hircus
SRR7151413	GCF_001704415.1_ARS1_genomic.fna	1	1	Capra_hircus
SRR7151414	GCF_001704415.1_ARS1_genomic.fna	1	1	Capra_hircus
SRR7151415	GCF_001704415.1_ARS1_genomic.fna	1	1	Capra_hircus
SRR7151416	GCF_001704415.1_ARS1_genomic.fna	1	1	Capra_hircus
SRR7151417	GCF_001704415.1_ARS1_genomic.fna	1	1	Capra_hircus
SRR7151418	GCF_001704415.1_ARS1_genomic.fna	1	1	Capra_hircus
SRR7151419	GCF_001704415.1_ARS1_genomic.fna	1	1	Capra_hircus
SRR7196721	GCF_001704415.1_ARS1_genomic.fna	1	1	Capra_hircus
SRR7196723	GCF_001704415.1_ARS1_genomic.fna	1	1	Capra_hircus
SRR7196724	GCF_001704415.1_ARS1_genomic.fna	1	1	Capra_hircus
SRR7196725	GCF_001704415.1_ARS1_genomic.fna	1	1	Capra_hircus
SRR7196726	GCF_001704415.1_ARS1_genomic.fna	1	1	Capra_hircus
SRR7196727	GCF_001704415.1_ARS1_genomic.fna	1	1	Capra_hircus
SRR7250911	GCF_001704415.1_ARS1_genomic.fna	1	1	Capra_hircus
SRR7250912	GCF_001704415.1_ARS1_genomic.fna	1	1	Capra_hircus
SRR7250913	GCF_001704415.1_ARS1_genomic.fna	1	1	Capra_hircus
SRR7250914	GCF_001704415.1_ARS1_genomic.fna	1	1	Capra_hircus
SRR7250915	GCF_001704415.1_ARS1_genomic.fna	1	1	Capra_hircus
SRR7250916	GCF_001704415.1_ARS1_genomic.fna	1	1	Capra_hircus
SRR7403258	GCF_001704415.1_ARS1_genomic.fna	1	1	Capra_hircus
SRR7403259	GCF_001704415.1_ARS1_genomic.fna	1	1	Capra_hircus
SRR7403260	GCF_001704415.1_ARS1_genomic.fna	1	1	Capra_hircus
SRR7403261	GCF_001704415.1_ARS1_genomic.fna	1	1	Capra_hircus
SRR7403262	GCF_001704415.1_ARS1_genomic.fna	1	1	Capra_hircus
SRR7403263	GCF_001704415.1_ARS1_genomic.fna	1	1	Capra_hircus
SRR747797	GCF_001704415.1_ARS1_genomic.fna	1	1	Capra_hircus
SRR7612053	GCF_001704415.1_ARS1_genomic.fna	1	1	Capra_hircus
SRR7612054	GCF_001704415.1_ARS1_genomic.fna	1	1	Capra_hircus
SRR7612055	GCF_001704415.1_ARS1_genomic.fna	1	1	Capra_hircus
SRR7612056	GCF_001704415.1_ARS1_genomic.fna	1	1	Capra_hircus
SRR7612057	GCF_001704415.1_ARS1_genomic.fna	1	1	Capra_hircus
SRR7612058	GCF_001704415.1_ARS1_genomic.fna	1	1	Capra_hircus
SRR7612059	GCF_001704415.1_ARS1_genomic.fna	1	1	Capra_hircus
SRR7612060	GCF_001704415.1_ARS1_genomic.fna	1	1	Capra_hircus
SRR7612061	GCF_001704415.1_ARS1_genomic.fna	1	1	Capra_hircus
SRR7612062	GCF_001704415.1_ARS1_genomic.fna	1	1	Capra_hircus
SRR7612063	GCF_001704415.1_ARS1_genomic.fna	1	1	Capra_hircus
SRR7612064	GCF_001704415.1_ARS1_genomic.fna	1	1	Capra_hircus
SRR7612065	GCF_001704415.1_ARS1_genomic.fna	1	1	Capra_hircus
SRR7612066	GCF_001704415.1_ARS1_genomic.fna	1	1	Capra_hircus
SRR7612067	GCF_001704415.1_ARS1_genomic.fna	1	1	Capra_hircus
SRR7755079	GCF_001704415.1_ARS1_genomic.fna	1	1	Capra_hircus
SRR7755080	GCF_001704415.1_ARS1_genomic.fna	1	1	Capra_hircus
SRR7755081	GCF_001704415.1_ARS1_genomic.fna	1	1	Capra_hircus
SRR7755082	GCF_001704415.1_ARS1_genomic.fna	1	1	Capra_hircus
SRR7755083	GCF_001704415.1_ARS1_genomic.fna	1	1	Capra_hircus
SRR7755084	GCF_001704415.1_ARS1_genomic.fna	1	1	Capra_hircus
SRR7755085	GCF_001704415.1_ARS1_genomic.fna	1	1	Capra_hircus
SRR7755086	GCF_001704415.1_ARS1_genomic.fna	1	1	Capra_hircus
SRR7755087	GCF_001704415.1_ARS1_genomic.fna	1	1	Capra_hircus
SRR7755088	GCF_001704415.1_ARS1_genomic.fna	1	1	Capra_hircus
SRR7755091	GCF_001704415.1_ARS1_genomic.fna	1	1	Capra_hircus
SRR7755092	GCF_001704415.1_ARS1_genomic.fna	1	1	Capra_hircus
SRR7755097	GCF_001704415.1_ARS1_genomic.fna	1	1	Capra_hircus
SRR7755098	GCF_001704415.1_ARS1_genomic.fna	1	1	Capra_hircus
SRR7755099	GCF_001704415.1_ARS1_genomic.fna	1	1	Capra_hircus
SRR7755100	GCF_001704415.1_ARS1_genomic.fna	1	1	Capra_hircus
SRR7755101	GCF_001704415.1_ARS1_genomic.fna	1	1	Capra_hircus
SRR7755102	GCF_001704415.1_ARS1_genomic.fna	1	1	Capra_hircus
SRR7755103	GCF_001704415.1_ARS1_genomic.fna	1	1	Capra_hircus
SRR7755104	GCF_001704415.1_ARS1_genomic.fna	1	1	Capra_hircus
SRR7755150	GCF_001704415.1_ARS1_genomic.fna	1	1	Capra_hircus
SRR7755151	GCF_001704415.1_ARS1_genomic.fna	1	1	Capra_hircus
SRR7755152	GCF_001704415.1_ARS1_genomic.fna	1	1	Capra_hircus
SRR7755153	GCF_001704415.1_ARS1_genomic.fna	1	1	Capra_hircus
SRR7755154	GCF_001704415.1_ARS1_genomic.fna	1	1	Capra_hircus
SRR7755155	GCF_001704415.1_ARS1_genomic.fna	1	1	Capra_hircus
SRR7755156	GCF_001704415.1_ARS1_genomic.fna	1	1	Capra_hircus
SRR7755157	GCF_001704415.1_ARS1_genomic.fna	1	1	Capra_hircus
SRR7755158	GCF_001704415.1_ARS1_genomic.fna	1	1	Capra_hircus
SRR7755159	GCF_001704415.1_ARS1_genomic.fna	1	1	Capra_hircus
SRR7755278	GCF_001704415.1_ARS1_genomic.fna	1	1	Capra_hircus
SRR7755279	GCF_001704415.1_ARS1_genomic.fna	1	1	Capra_hircus
SRR7755282	GCF_001704415.1_ARS1_genomic.fna	1	1	Capra_hircus
SRR7755283	GCF_001704415.1_ARS1_genomic.fna	1	1	Capra_hircus
SRR7755284	GCF_001704415.1_ARS1_genomic.fna	1	1	Capra_hircus
SRR7755285	GCF_001704415.1_ARS1_genomic.fna	1	1	Capra_hircus
SRR7755286	GCF_001704415.1_ARS1_genomic.fna	1	1	Capra_hircus
SRR7755287	GCF_001704415.1_ARS1_genomic.fna	1	1	Capra_hircus
SRR7755288	GCF_001704415.1_ARS1_genomic.fna	1	1	Capra_hircus
SRR7755289	GCF_001704415.1_ARS1_genomic.fna	1	1	Capra_hircus
SRR7755352	GCF_001704415.1_ARS1_genomic.fna	1	1	Capra_hircus
SRR7755353	GCF_001704415.1_ARS1_genomic.fna	1	1	Capra_hircus
SRR7755354	GCF_001704415.1_ARS1_genomic.fna	1	1	Capra_hircus
SRR7755355	GCF_001704415.1_ARS1_genomic.fna	1	1	Capra_hircus
SRR7755356	GCF_001704415.1_ARS1_genomic.fna	1	1	Capra_hircus
SRR7755357	GCF_001704415.1_ARS1_genomic.fna	1	1	Capra_hircus
SRR7755358	GCF_001704415.1_ARS1_genomic.fna	1	1	Capra_hircus
SRR7755359	GCF_001704415.1_ARS1_genomic.fna	1	1	Capra_hircus
SRR7755360	GCF_001704415.1_ARS1_genomic.fna	1	1	Capra_hircus
SRR7755361	GCF_001704415.1_ARS1_genomic.fna	1	1	Capra_hircus
SRR7755411	GCF_001704415.1_ARS1_genomic.fna	1	1	Capra_hircus
SRR7755413	GCF_001704415.1_ARS1_genomic.fna	1	1	Capra_hircus
SRR7755423	GCF_001704415.1_ARS1_genomic.fna	1	1	Capra_hircus
SRR7755424	GCF_001704415.1_ARS1_genomic.fna	1	1	Capra_hircus
SRR7755425	GCF_001704415.1_ARS1_genomic.fna	1	1	Capra_hircus
SRR7755426	GCF_001704415.1_ARS1_genomic.fna	1	1	Capra_hircus
SRR7755427	GCF_001704415.1_ARS1_genomic.fna	1	1	Capra_hircus
SRR7755483	GCF_001704415.1_ARS1_genomic.fna	1	1	Capra_hircus
SRR7755484	GCF_001704415.1_ARS1_genomic.fna	1	1	Capra_hircus
SRR7755485	GCF_001704415.1_ARS1_genomic.fna	1	1	Capra_hircus
SRR7755486	GCF_001704415.1_ARS1_genomic.fna	1	1	Capra_hircus
SRR7755487	GCF_001704415.1_ARS1_genomic.fna	1	1	Capra_hircus
SRR7755488	GCF_001704415.1_ARS1_genomic.fna	1	1	Capra_hircus
SRR7755489	GCF_001704415.1_ARS1_genomic.fna	1	1	Capra_hircus
SRR7755490	GCF_001704415.1_ARS1_genomic.fna	1	1	Capra_hircus
SRR7755491	GCF_001704415.1_ARS1_genomic.fna	1	1	Capra_hircus
SRR7755492	GCF_001704415.1_ARS1_genomic.fna	1	1	Capra_hircus
SRR7961910	GCF_001704415.1_ARS1_genomic.fna	1	1	Capra_hircus
SRR7961911	GCF_001704415.1_ARS1_genomic.fna	1	1	Capra_hircus
SRR7961912	GCF_001704415.1_ARS1_genomic.fna	1	1	Capra_hircus
SRR7961913	GCF_001704415.1_ARS1_genomic.fna	1	1	Capra_hircus
SRR7961914	GCF_001704415.1_ARS1_genomic.fna	1	1	Capra_hircus
SRR7961915	GCF_001704415.1_ARS1_genomic.fna	1	1	Capra_hircus
SRR7961916	GCF_001704415.1_ARS1_genomic.fna	1	1	Capra_hircus
SRR7961917	GCF_001704415.1_ARS1_genomic.fna	1	1	Capra_hircus
SRR7961918	GCF_001704415.1_ARS1_genomic.fna	1	1	Capra_hircus
SRR7961919	GCF_001704415.1_ARS1_genomic.fna	1	1	Capra_hircus
SRR8102381	GCF_001704415.1_ARS1_genomic.fna	1	1	Capra_hircus
SRR8102383	GCF_001704415.1_ARS1_genomic.fna	1	1	Capra_hircus
SRR8102384	GCF_001704415.1_ARS1_genomic.fna	1	1	Capra_hircus
SRR8102385	GCF_001704415.1_ARS1_genomic.fna	1	1	Capra_hircus
SRR8102386	GCF_001704415.1_ARS1_genomic.fna	1	1	Capra_hircus
SRR8102387	GCF_001704415.1_ARS1_genomic.fna	1	1	Capra_hircus
SRR8422304	GCF_001704415.1_ARS1_genomic.fna	1	1	Capra_hircus
SRR8422305	GCF_001704415.1_ARS1_genomic.fna	1	1	Capra_hircus
SRR8422306	GCF_001704415.1_ARS1_genomic.fna	1	1	Capra_hircus
SRR8422307	GCF_001704415.1_ARS1_genomic.fna	1	1	Capra_hircus
SRR8422308	GCF_001704415.1_ARS1_genomic.fna	1	1	Capra_hircus
SRR8422309	GCF_001704415.1_ARS1_genomic.fna	1	1	Capra_hircus
SRR8422310	GCF_001704415.1_ARS1_genomic.fna	1	1	Capra_hircus
SRR8422311	GCF_001704415.1_ARS1_genomic.fna	1	1	Capra_hircus
SRR8422312	GCF_001704415.1_ARS1_genomic.fna	1	1	Capra_hircus
SRR8422313	GCF_001704415.1_ARS1_genomic.fna	1	1	Capra_hircus
SRR8422314	GCF_001704415.1_ARS1_genomic.fna	1	1	Capra_hircus
SRR8422315	GCF_001704415.1_ARS1_genomic.fna	1	1	Capra_hircus
SRR8422316	GCF_001704415.1_ARS1_genomic.fna	1	1	Capra_hircus
SRR8422317	GCF_001704415.1_ARS1_genomic.fna	1	1	Capra_hircus
SRR8422318	GCF_001704415.1_ARS1_genomic.fna	1	1	Capra_hircus
SRR8422319	GCF_001704415.1_ARS1_genomic.fna	1	1	Capra_hircus
SRR8422320	GCF_001704415.1_ARS1_genomic.fna	1	1	Capra_hircus
SRR8422321	GCF_001704415.1_ARS1_genomic.fna	1	1	Capra_hircus
SRR8648511	GCF_001704415.1_ARS1_genomic.fna	1	1	Capra_hircus
SRR8648512	GCF_001704415.1_ARS1_genomic.fna	1	1	Capra_hircus
SRR8648513	GCF_001704415.1_ARS1_genomic.fna	1	1	Capra_hircus
SRR8648514	GCF_001704415.1_ARS1_genomic.fna	1	1	Capra_hircus
SRR8648515	GCF_001704415.1_ARS1_genomic.fna	1	1	Capra_hircus
SRR8648516	GCF_001704415.1_ARS1_genomic.fna	1	1	Capra_hircus
SRR9125380	GCF_001704415.1_ARS1_genomic.fna	1	1	Capra_hircus
SRR9125381	GCF_001704415.1_ARS1_genomic.fna	1	1	Capra_hircus
SRR9125382	GCF_001704415.1_ARS1_genomic.fna	1	1	Capra_hircus
SRR9125383	GCF_001704415.1_ARS1_genomic.fna	1	1	Capra_hircus
SRR9125384	GCF_001704415.1_ARS1_genomic.fna	1	1	Capra_hircus
SRR9125385	GCF_001704415.1_ARS1_genomic.fna	1	1	Capra_hircus
SRR9125386	GCF_001704415.1_ARS1_genomic.fna	1	1	Capra_hircus
SRR9125387	GCF_001704415.1_ARS1_genomic.fna	1	1	Capra_hircus
SRR9125388	GCF_001704415.1_ARS1_genomic.fna	1	1	Capra_hircus
SRR9125389	GCF_001704415.1_ARS1_genomic.fna	1	1	Capra_hircus
SRR9125390	GCF_001704415.1_ARS1_genomic.fna	1	1	Capra_hircus
SRR9125391	GCF_001704415.1_ARS1_genomic.fna	1	1	Capra_hircus
SRR9125392	GCF_001704415.1_ARS1_genomic.fna	1	1	Capra_hircus
SRR9125393	GCF_001704415.1_ARS1_genomic.fna	1	1	Capra_hircus
SRR9125394	GCF_001704415.1_ARS1_genomic.fna	1	1	Capra_hircus
SRR9125395	GCF_001704415.1_ARS1_genomic.fna	1	1	Capra_hircus
SRR9125396	GCF_001704415.1_ARS1_genomic.fna	1	1	Capra_hircus
SRR9125397	GCF_001704415.1_ARS1_genomic.fna	1	1	Capra_hircus
SRR9125398	GCF_001704415.1_ARS1_genomic.fna	1	1	Capra_hircus
SRR9125399	GCF_001704415.1_ARS1_genomic.fna	1	1	Capra_hircus
SRR9125400	GCF_001704415.1_ARS1_genomic.fna	1	1	Capra_hircus
SRR9125401	GCF_001704415.1_ARS1_genomic.fna	1	1	Capra_hircus
SRR9125402	GCF_001704415.1_ARS1_genomic.fna	1	1	Capra_hircus
SRR9125403	GCF_001704415.1_ARS1_genomic.fna	1	1	Capra_hircus
SRR9125404	GCF_001704415.1_ARS1_genomic.fna	1	1	Capra_hircus
SRR9125405	GCF_001704415.1_ARS1_genomic.fna	1	1	Capra_hircus
SRR9125406	GCF_001704415.1_ARS1_genomic.fna	1	1	Capra_hircus
SRR9125407	GCF_001704415.1_ARS1_genomic.fna	1	1	Capra_hircus
SRR9125408	GCF_001704415.1_ARS1_genomic.fna	1	1	Capra_hircus
SRR9125409	GCF_001704415.1_ARS1_genomic.fna	1	1	Capra_hircus
SRR9125410	GCF_001704415.1_ARS1_genomic.fna	1	1	Capra_hircus
SRR9125411	GCF_001704415.1_ARS1_genomic.fna	1	1	Capra_hircus
SRR9125412	GCF_001704415.1_ARS1_genomic.fna	1	1	Capra_hircus
SRR9125413	GCF_001704415.1_ARS1_genomic.fna	1	1	Capra_hircus
SRR9125414	GCF_001704415.1_ARS1_genomic.fna	1	1	Capra_hircus
SRR9125415	GCF_001704415.1_ARS1_genomic.fna	1	1	Capra_hircus
SRR9125416	GCF_001704415.1_ARS1_genomic.fna	1	1	Capra_hircus
SRR9125417	GCF_001704415.1_ARS1_genomic.fna	1	1	Capra_hircus
SRR9125418	GCF_001704415.1_ARS1_genomic.fna	1	1	Capra_hircus
SRR9125419	GCF_001704415.1_ARS1_genomic.fna	1	1	Capra_hircus
SRR9125420	GCF_001704415.1_ARS1_genomic.fna	1	1	Capra_hircus
SRR9125421	GCF_001704415.1_ARS1_genomic.fna	1	1	Capra_hircus
SRR9125422	GCF_001704415.1_ARS1_genomic.fna	1	1	Capra_hircus
SRR9125423	GCF_001704415.1_ARS1_genomic.fna	1	1	Capra_hircus
SRR9125424	GCF_001704415.1_ARS1_genomic.fna	1	1	Capra_hircus
SRR9125425	GCF_001704415.1_ARS1_genomic.fna	1	1	Capra_hircus
SRR9125426	GCF_001704415.1_ARS1_genomic.fna	1	1	Capra_hircus
SRR9125427	GCF_001704415.1_ARS1_genomic.fna	1	1	Capra_hircus
SRR9125428	GCF_001704415.1_ARS1_genomic.fna	1	1	Capra_hircus
SRR9125429	GCF_001704415.1_ARS1_genomic.fna	1	1	Capra_hircus
SRR9125430	GCF_001704415.1_ARS1_genomic.fna	1	1	Capra_hircus
SRR9125431	GCF_001704415.1_ARS1_genomic.fna	1	1	Capra_hircus
SRR9125432	GCF_001704415.1_ARS1_genomic.fna	1	1	Capra_hircus
SRR9125433	GCF_001704415.1_ARS1_genomic.fna	1	1	Capra_hircus
SRR943136	GCF_001704415.1_ARS1_genomic.fna	1	1	Capra_hircus
SRR943137	GCF_001704415.1_ARS1_genomic.fna	1	1	Capra_hircus
SRR943138	GCF_001704415.1_ARS1_genomic.fna	1	1	Capra_hircus
SRR943302	GCF_001704415.1_ARS1_genomic.fna	1	1	Capra_hircus
SRR2068609	GCA_002197005.1_CerEla1.0_genomic.fna	1	1	Cervus_elaphus
SRR5642294	GCA_002197005.1_CerEla1.0_genomic.fna	1	1	Cervus_elaphus
SRR4256025	GCF_002102435.1_Ovir.te_1.0_genomic.fna	1	1	Odocoileus_virginianus
SRR4256026	GCF_002102435.1_Ovir.te_1.0_genomic.fna	1	1	Odocoileus_virginianus
SRR4256027	GCF_002102435.1_Ovir.te_1.0_genomic.fna	1	1	Odocoileus_virginianus
SRR4256028	GCF_002102435.1_Ovir.te_1.0_genomic.fna	1	1	Odocoileus_virginianus
SRR4256029	GCF_002102435.1_Ovir.te_1.0_genomic.fna	1	1	Odocoileus_virginianus
SRR4256030	GCF_002102435.1_Ovir.te_1.0_genomic.fna	1	1	Odocoileus_virginianus
SRR4256031	GCF_002102435.1_Ovir.te_1.0_genomic.fna	1	1	Odocoileus_virginianus
SRR4256032	GCF_002102435.1_Ovir.te_1.0_genomic.fna	1	1	Odocoileus_virginianus
SRR4256033	GCF_002102435.1_Ovir.te_1.0_genomic.fna	1	1	Odocoileus_virginianus
SRR4256034	GCF_002102435.1_Ovir.te_1.0_genomic.fna	1	1	Odocoileus_virginianus
ERR1680024	GCF_002742125.1_Oar_rambouillet_v1.0_genomic.fna	1	1	Ovis_aries
ERR1680025	GCF_002742125.1_Oar_rambouillet_v1.0_genomic.fna	1	1	Ovis_aries
ERR1680026	GCF_002742125.1_Oar_rambouillet_v1.0_genomic.fna	1	1	Ovis_aries
ERR1680027	GCF_002742125.1_Oar_rambouillet_v1.0_genomic.fna	1	1	Ovis_aries
ERR1680028	GCF_002742125.1_Oar_rambouillet_v1.0_genomic.fna	1	1	Ovis_aries
ERR1680029	GCF_002742125.1_Oar_rambouillet_v1.0_genomic.fna	1	1	Ovis_aries
ERR1680030	GCF_002742125.1_Oar_rambouillet_v1.0_genomic.fna	1	1	Ovis_aries
ERR1680031	GCF_002742125.1_Oar_rambouillet_v1.0_genomic.fna	1	1	Ovis_aries
ERR1680032	GCF_002742125.1_Oar_rambouillet_v1.0_genomic.fna	1	1	Ovis_aries
ERR1680033	GCF_002742125.1_Oar_rambouillet_v1.0_genomic.fna	1	1	Ovis_aries
ERR1680034	GCF_002742125.1_Oar_rambouillet_v1.0_genomic.fna	1	1	Ovis_aries
ERR1680035	GCF_002742125.1_Oar_rambouillet_v1.0_genomic.fna	1	1	Ovis_aries
ERR1680036	GCF_002742125.1_Oar_rambouillet_v1.0_genomic.fna	1	1	Ovis_aries
ERR1680037	GCF_002742125.1_Oar_rambouillet_v1.0_genomic.fna	1	1	Ovis_aries
ERR1680038	GCF_002742125.1_Oar_rambouillet_v1.0_genomic.fna	1	1	Ovis_aries
ERR1680039	GCF_002742125.1_Oar_rambouillet_v1.0_genomic.fna	1	1	Ovis_aries
ERR1680040	GCF_002742125.1_Oar_rambouillet_v1.0_genomic.fna	1	1	Ovis_aries
ERR1680041	GCF_002742125.1_Oar_rambouillet_v1.0_genomic.fna	1	1	Ovis_aries
ERR1680042	GCF_002742125.1_Oar_rambouillet_v1.0_genomic.fna	1	1	Ovis_aries
ERR1680043	GCF_002742125.1_Oar_rambouillet_v1.0_genomic.fna	1	1	Ovis_aries
ERR1680044	GCF_002742125.1_Oar_rambouillet_v1.0_genomic.fna	1	1	Ovis_aries
ERR1680045	GCF_002742125.1_Oar_rambouillet_v1.0_genomic.fna	1	1	Ovis_aries
ERR1680046	GCF_002742125.1_Oar_rambouillet_v1.0_genomic.fna	1	1	Ovis_aries
ERR1680047	GCF_002742125.1_Oar_rambouillet_v1.0_genomic.fna	1	1	Ovis_aries
ERR1680048	GCF_002742125.1_Oar_rambouillet_v1.0_genomic.fna	1	1	Ovis_aries
ERR1680049	GCF_002742125.1_Oar_rambouillet_v1.0_genomic.fna	1	1	Ovis_aries
ERR1680050	GCF_002742125.1_Oar_rambouillet_v1.0_genomic.fna	1	1	Ovis_aries
ERR1680051	GCF_002742125.1_Oar_rambouillet_v1.0_genomic.fna	1	1	Ovis_aries
ERR1680052	GCF_002742125.1_Oar_rambouillet_v1.0_genomic.fna	1	1	Ovis_aries
ERR1680053	GCF_002742125.1_Oar_rambouillet_v1.0_genomic.fna	1	1	Ovis_aries
ERR1680054	GCF_002742125.1_Oar_rambouillet_v1.0_genomic.fna	1	1	Ovis_aries
ERR1680055	GCF_002742125.1_Oar_rambouillet_v1.0_genomic.fna	1	1	Ovis_aries
ERR1680056	GCF_002742125.1_Oar_rambouillet_v1.0_genomic.fna	1	1	Ovis_aries
ERR1680057	GCF_002742125.1_Oar_rambouillet_v1.0_genomic.fna	1	1	Ovis_aries
ERR1680058	GCF_002742125.1_Oar_rambouillet_v1.0_genomic.fna	1	1	Ovis_aries
ERR1680059	GCF_002742125.1_Oar_rambouillet_v1.0_genomic.fna	1	1	Ovis_aries
ERR1680060	GCF_002742125.1_Oar_rambouillet_v1.0_genomic.fna	1	1	Ovis_aries
ERR1680061	GCF_002742125.1_Oar_rambouillet_v1.0_genomic.fna	1	1	Ovis_aries
ERR1680062	GCF_002742125.1_Oar_rambouillet_v1.0_genomic.fna	1	1	Ovis_aries
ERR1680063	GCF_002742125.1_Oar_rambouillet_v1.0_genomic.fna	1	1	Ovis_aries
ERR1680064	GCF_002742125.1_Oar_rambouillet_v1.0_genomic.fna	1	1	Ovis_aries
ERR1680065	GCF_002742125.1_Oar_rambouillet_v1.0_genomic.fna	1	1	Ovis_aries
ERR1680066	GCF_002742125.1_Oar_rambouillet_v1.0_genomic.fna	1	1	Ovis_aries
ERR1680067	GCF_002742125.1_Oar_rambouillet_v1.0_genomic.fna	1	1	Ovis_aries
ERR1680068	GCF_002742125.1_Oar_rambouillet_v1.0_genomic.fna	1	1	Ovis_aries
ERR1680069	GCF_002742125.1_Oar_rambouillet_v1.0_genomic.fna	1	1	Ovis_aries
ERR1680070	GCF_002742125.1_Oar_rambouillet_v1.0_genomic.fna	1	1	Ovis_aries
ERR1680071	GCF_002742125.1_Oar_rambouillet_v1.0_genomic.fna	1	1	Ovis_aries
ERR1680072	GCF_002742125.1_Oar_rambouillet_v1.0_genomic.fna	1	1	Ovis_aries
ERR1680073	GCF_002742125.1_Oar_rambouillet_v1.0_genomic.fna	1	1	Ovis_aries
ERR1680074	GCF_002742125.1_Oar_rambouillet_v1.0_genomic.fna	1	1	Ovis_aries
ERR1680075	GCF_002742125.1_Oar_rambouillet_v1.0_genomic.fna	1	1	Ovis_aries
ERR1680076	GCF_002742125.1_Oar_rambouillet_v1.0_genomic.fna	1	1	Ovis_aries
ERR1680077	GCF_002742125.1_Oar_rambouillet_v1.0_genomic.fna	1	1	Ovis_aries
ERR1680078	GCF_002742125.1_Oar_rambouillet_v1.0_genomic.fna	1	1	Ovis_aries
ERR1680079	GCF_002742125.1_Oar_rambouillet_v1.0_genomic.fna	1	1	Ovis_aries
ERR1680080	GCF_002742125.1_Oar_rambouillet_v1.0_genomic.fna	1	1	Ovis_aries
ERR1680081	GCF_002742125.1_Oar_rambouillet_v1.0_genomic.fna	1	1	Ovis_aries
ERR2073971	GCF_002742125.1_Oar_rambouillet_v1.0_genomic.fna	1	1	Ovis_aries
ERR2073972	GCF_002742125.1_Oar_rambouillet_v1.0_genomic.fna	1	1	Ovis_aries
ERR2073973	GCF_002742125.1_Oar_rambouillet_v1.0_genomic.fna	1	1	Ovis_aries
ERR2073974	GCF_002742125.1_Oar_rambouillet_v1.0_genomic.fna	1	1	Ovis_aries
ERR2073975	GCF_002742125.1_Oar_rambouillet_v1.0_genomic.fna	1	1	Ovis_aries
ERR2073976	GCF_002742125.1_Oar_rambouillet_v1.0_genomic.fna	1	1	Ovis_aries
ERR2073977	GCF_002742125.1_Oar_rambouillet_v1.0_genomic.fna	1	1	Ovis_aries
ERR2073978	GCF_002742125.1_Oar_rambouillet_v1.0_genomic.fna	1	1	Ovis_aries
ERR2073979	GCF_002742125.1_Oar_rambouillet_v1.0_genomic.fna	1	1	Ovis_aries
ERR2073980	GCF_002742125.1_Oar_rambouillet_v1.0_genomic.fna	1	1	Ovis_aries
ERR2073981	GCF_002742125.1_Oar_rambouillet_v1.0_genomic.fna	1	1	Ovis_aries
ERR2073982	GCF_002742125.1_Oar_rambouillet_v1.0_genomic.fna	1	1	Ovis_aries
ERR2073983	GCF_002742125.1_Oar_rambouillet_v1.0_genomic.fna	1	1	Ovis_aries
ERR2073984	GCF_002742125.1_Oar_rambouillet_v1.0_genomic.fna	1	1	Ovis_aries
ERR2073985	GCF_002742125.1_Oar_rambouillet_v1.0_genomic.fna	1	1	Ovis_aries
ERR2073986	GCF_002742125.1_Oar_rambouillet_v1.0_genomic.fna	1	1	Ovis_aries
ERR2073987	GCF_002742125.1_Oar_rambouillet_v1.0_genomic.fna	1	1	Ovis_aries
ERR2073988	GCF_002742125.1_Oar_rambouillet_v1.0_genomic.fna	1	1	Ovis_aries
ERR2073989	GCF_002742125.1_Oar_rambouillet_v1.0_genomic.fna	1	1	Ovis_aries
ERR2073990	GCF_002742125.1_Oar_rambouillet_v1.0_genomic.fna	1	1	Ovis_aries
ERR2073991	GCF_002742125.1_Oar_rambouillet_v1.0_genomic.fna	1	1	Ovis_aries
ERR2073992	GCF_002742125.1_Oar_rambouillet_v1.0_genomic.fna	1	1	Ovis_aries
ERR2073993	GCF_002742125.1_Oar_rambouillet_v1.0_genomic.fna	1	1	Ovis_aries
ERR2073994	GCF_002742125.1_Oar_rambouillet_v1.0_genomic.fna	1	1	Ovis_aries
ERR2073995	GCF_002742125.1_Oar_rambouillet_v1.0_genomic.fna	1	1	Ovis_aries
ERR2073996	GCF_002742125.1_Oar_rambouillet_v1.0_genomic.fna	1	1	Ovis_aries
ERR2073997	GCF_002742125.1_Oar_rambouillet_v1.0_genomic.fna	1	1	Ovis_aries
ERR2073998	GCF_002742125.1_Oar_rambouillet_v1.0_genomic.fna	1	1	Ovis_aries
ERR2073999	GCF_002742125.1_Oar_rambouillet_v1.0_genomic.fna	1	1	Ovis_aries
ERR2074000	GCF_002742125.1_Oar_rambouillet_v1.0_genomic.fna	1	1	Ovis_aries
ERR2074001	GCF_002742125.1_Oar_rambouillet_v1.0_genomic.fna	1	1	Ovis_aries
ERR2074002	GCF_002742125.1_Oar_rambouillet_v1.0_genomic.fna	1	1	Ovis_aries
ERR2074003	GCF_002742125.1_Oar_rambouillet_v1.0_genomic.fna	1	1	Ovis_aries
ERR2074004	GCF_002742125.1_Oar_rambouillet_v1.0_genomic.fna	1	1	Ovis_aries
ERR2074005	GCF_002742125.1_Oar_rambouillet_v1.0_genomic.fna	1	1	Ovis_aries
ERR2074006	GCF_002742125.1_Oar_rambouillet_v1.0_genomic.fna	1	1	Ovis_aries
ERR2074007	GCF_002742125.1_Oar_rambouillet_v1.0_genomic.fna	1	1	Ovis_aries
ERR2074008	GCF_002742125.1_Oar_rambouillet_v1.0_genomic.fna	1	1	Ovis_aries
ERR2074009	GCF_002742125.1_Oar_rambouillet_v1.0_genomic.fna	1	1	Ovis_aries
ERR2074010	GCF_002742125.1_Oar_rambouillet_v1.0_genomic.fna	1	1	Ovis_aries
ERR2074011	GCF_002742125.1_Oar_rambouillet_v1.0_genomic.fna	1	1	Ovis_aries
ERR2074012	GCF_002742125.1_Oar_rambouillet_v1.0_genomic.fna	1	1	Ovis_aries
ERR2074013	GCF_002742125.1_Oar_rambouillet_v1.0_genomic.fna	1	1	Ovis_aries
ERR2074014	GCF_002742125.1_Oar_rambouillet_v1.0_genomic.fna	1	1	Ovis_aries
ERR2074015	GCF_002742125.1_Oar_rambouillet_v1.0_genomic.fna	1	1	Ovis_aries
ERR2074016	GCF_002742125.1_Oar_rambouillet_v1.0_genomic.fna	1	1	Ovis_aries
ERR2074017	GCF_002742125.1_Oar_rambouillet_v1.0_genomic.fna	1	1	Ovis_aries
ERR2074018	GCF_002742125.1_Oar_rambouillet_v1.0_genomic.fna	1	1	Ovis_aries
ERR2074019	GCF_002742125.1_Oar_rambouillet_v1.0_genomic.fna	1	1	Ovis_aries
ERR2074020	GCF_002742125.1_Oar_rambouillet_v1.0_genomic.fna	1	1	Ovis_aries
ERR2074021	GCF_002742125.1_Oar_rambouillet_v1.0_genomic.fna	1	1	Ovis_aries
ERR2074022	GCF_002742125.1_Oar_rambouillet_v1.0_genomic.fna	1	1	Ovis_aries
ERR2074023	GCF_002742125.1_Oar_rambouillet_v1.0_genomic.fna	1	1	Ovis_aries
ERR2074024	GCF_002742125.1_Oar_rambouillet_v1.0_genomic.fna	1	1	Ovis_aries
ERR2074025	GCF_002742125.1_Oar_rambouillet_v1.0_genomic.fna	1	1	Ovis_aries
ERR2074026	GCF_002742125.1_Oar_rambouillet_v1.0_genomic.fna	1	1	Ovis_aries
ERR2074027	GCF_002742125.1_Oar_rambouillet_v1.0_genomic.fna	1	1	Ovis_aries
ERR2074028	GCF_002742125.1_Oar_rambouillet_v1.0_genomic.fna	1	1	Ovis_aries
ERR2074029	GCF_002742125.1_Oar_rambouillet_v1.0_genomic.fna	1	1	Ovis_aries
ERR2074030	GCF_002742125.1_Oar_rambouillet_v1.0_genomic.fna	1	1	Ovis_aries
ERR2074031	GCF_002742125.1_Oar_rambouillet_v1.0_genomic.fna	1	1	Ovis_aries
ERR2074032	GCF_002742125.1_Oar_rambouillet_v1.0_genomic.fna	1	1	Ovis_aries
ERR2074033	GCF_002742125.1_Oar_rambouillet_v1.0_genomic.fna	1	1	Ovis_aries
ERR2074034	GCF_002742125.1_Oar_rambouillet_v1.0_genomic.fna	1	1	Ovis_aries
ERR2074035	GCF_002742125.1_Oar_rambouillet_v1.0_genomic.fna	1	1	Ovis_aries
ERR2074036	GCF_002742125.1_Oar_rambouillet_v1.0_genomic.fna	1	1	Ovis_aries
ERR2074037	GCF_002742125.1_Oar_rambouillet_v1.0_genomic.fna	1	1	Ovis_aries
ERR2074038	GCF_002742125.1_Oar_rambouillet_v1.0_genomic.fna	1	1	Ovis_aries
ERR2074039	GCF_002742125.1_Oar_rambouillet_v1.0_genomic.fna	1	1	Ovis_aries
ERR2074040	GCF_002742125.1_Oar_rambouillet_v1.0_genomic.fna	1	1	Ovis_aries
ERR2074041	GCF_002742125.1_Oar_rambouillet_v1.0_genomic.fna	1	1	Ovis_aries
ERR2074042	GCF_002742125.1_Oar_rambouillet_v1.0_genomic.fna	1	1	Ovis_aries
ERR2074043	GCF_002742125.1_Oar_rambouillet_v1.0_genomic.fna	1	1	Ovis_aries
ERR2074044	GCF_002742125.1_Oar_rambouillet_v1.0_genomic.fna	1	1	Ovis_aries
ERR2074045	GCF_002742125.1_Oar_rambouillet_v1.0_genomic.fna	1	1	Ovis_aries
ERR2074046	GCF_002742125.1_Oar_rambouillet_v1.0_genomic.fna	1	1	Ovis_aries
ERR2074047	GCF_002742125.1_Oar_rambouillet_v1.0_genomic.fna	1	1	Ovis_aries
ERR2074048	GCF_002742125.1_Oar_rambouillet_v1.0_genomic.fna	1	1	Ovis_aries
ERR2074049	GCF_002742125.1_Oar_rambouillet_v1.0_genomic.fna	1	1	Ovis_aries
ERR2074050	GCF_002742125.1_Oar_rambouillet_v1.0_genomic.fna	1	1	Ovis_aries
ERR2074051	GCF_002742125.1_Oar_rambouillet_v1.0_genomic.fna	1	1	Ovis_aries
ERR2074052	GCF_002742125.1_Oar_rambouillet_v1.0_genomic.fna	1	1	Ovis_aries
ERR2074053	GCF_002742125.1_Oar_rambouillet_v1.0_genomic.fna	1	1	Ovis_aries
ERR2074054	GCF_002742125.1_Oar_rambouillet_v1.0_genomic.fna	1	1	Ovis_aries
ERR2074055	GCF_002742125.1_Oar_rambouillet_v1.0_genomic.fna	1	1	Ovis_aries
ERR2074056	GCF_002742125.1_Oar_rambouillet_v1.0_genomic.fna	1	1	Ovis_aries
ERR2074057	GCF_002742125.1_Oar_rambouillet_v1.0_genomic.fna	1	1	Ovis_aries
ERR2074058	GCF_002742125.1_Oar_rambouillet_v1.0_genomic.fna	1	1	Ovis_aries
ERR2074059	GCF_002742125.1_Oar_rambouillet_v1.0_genomic.fna	1	1	Ovis_aries
ERR2074060	GCF_002742125.1_Oar_rambouillet_v1.0_genomic.fna	1	1	Ovis_aries
ERR2074061	GCF_002742125.1_Oar_rambouillet_v1.0_genomic.fna	1	1	Ovis_aries
ERR2074062	GCF_002742125.1_Oar_rambouillet_v1.0_genomic.fna	1	1	Ovis_aries
ERR2074063	GCF_002742125.1_Oar_rambouillet_v1.0_genomic.fna	1	1	Ovis_aries
ERR2074064	GCF_002742125.1_Oar_rambouillet_v1.0_genomic.fna	1	1	Ovis_aries
ERR2074065	GCF_002742125.1_Oar_rambouillet_v1.0_genomic.fna	1	1	Ovis_aries
ERR2074066	GCF_002742125.1_Oar_rambouillet_v1.0_genomic.fna	1	1	Ovis_aries
ERR2074067	GCF_002742125.1_Oar_rambouillet_v1.0_genomic.fna	1	1	Ovis_aries
ERR2074068	GCF_002742125.1_Oar_rambouillet_v1.0_genomic.fna	1	1	Ovis_aries
ERR2074069	GCF_002742125.1_Oar_rambouillet_v1.0_genomic.fna	1	1	Ovis_aries
ERR2074070	GCF_002742125.1_Oar_rambouillet_v1.0_genomic.fna	1	1	Ovis_aries
ERR2074071	GCF_002742125.1_Oar_rambouillet_v1.0_genomic.fna	1	1	Ovis_aries
ERR2074072	GCF_002742125.1_Oar_rambouillet_v1.0_genomic.fna	1	1	Ovis_aries
ERR2074073	GCF_002742125.1_Oar_rambouillet_v1.0_genomic.fna	1	1	Ovis_aries
ERR2074074	GCF_002742125.1_Oar_rambouillet_v1.0_genomic.fna	1	1	Ovis_aries
ERR2074075	GCF_002742125.1_Oar_rambouillet_v1.0_genomic.fna	1	1	Ovis_aries
ERR2074076	GCF_002742125.1_Oar_rambouillet_v1.0_genomic.fna	1	1	Ovis_aries
ERR2074077	GCF_002742125.1_Oar_rambouillet_v1.0_genomic.fna	1	1	Ovis_aries
ERR2074078	GCF_002742125.1_Oar_rambouillet_v1.0_genomic.fna	1	1	Ovis_aries
ERR2074079	GCF_002742125.1_Oar_rambouillet_v1.0_genomic.fna	1	1	Ovis_aries
ERR2074080	GCF_002742125.1_Oar_rambouillet_v1.0_genomic.fna	1	1	Ovis_aries
ERR2074081	GCF_002742125.1_Oar_rambouillet_v1.0_genomic.fna	1	1	Ovis_aries
ERR2074082	GCF_002742125.1_Oar_rambouillet_v1.0_genomic.fna	1	1	Ovis_aries
ERR2074083	GCF_002742125.1_Oar_rambouillet_v1.0_genomic.fna	1	1	Ovis_aries
ERR2074084	GCF_002742125.1_Oar_rambouillet_v1.0_genomic.fna	1	1	Ovis_aries
ERR2074085	GCF_002742125.1_Oar_rambouillet_v1.0_genomic.fna	1	1	Ovis_aries
ERR2074086	GCF_002742125.1_Oar_rambouillet_v1.0_genomic.fna	1	1	Ovis_aries
ERR2074087	GCF_002742125.1_Oar_rambouillet_v1.0_genomic.fna	1	1	Ovis_aries
ERR2074088	GCF_002742125.1_Oar_rambouillet_v1.0_genomic.fna	1	1	Ovis_aries
ERR2074089	GCF_002742125.1_Oar_rambouillet_v1.0_genomic.fna	1	1	Ovis_aries
ERR2074090	GCF_002742125.1_Oar_rambouillet_v1.0_genomic.fna	1	1	Ovis_aries
ERR2074091	GCF_002742125.1_Oar_rambouillet_v1.0_genomic.fna	1	1	Ovis_aries
ERR2074092	GCF_002742125.1_Oar_rambouillet_v1.0_genomic.fna	1	1	Ovis_aries
ERR2074093	GCF_002742125.1_Oar_rambouillet_v1.0_genomic.fna	1	1	Ovis_aries
ERR2074094	GCF_002742125.1_Oar_rambouillet_v1.0_genomic.fna	1	1	Ovis_aries
ERR2074095	GCF_002742125.1_Oar_rambouillet_v1.0_genomic.fna	1	1	Ovis_aries
ERR2074096	GCF_002742125.1_Oar_rambouillet_v1.0_genomic.fna	1	1	Ovis_aries
ERR2074097	GCF_002742125.1_Oar_rambouillet_v1.0_genomic.fna	1	1	Ovis_aries
ERR2074098	GCF_002742125.1_Oar_rambouillet_v1.0_genomic.fna	1	1	Ovis_aries
ERR2074099	GCF_002742125.1_Oar_rambouillet_v1.0_genomic.fna	1	1	Ovis_aries
ERR2074100	GCF_002742125.1_Oar_rambouillet_v1.0_genomic.fna	1	1	Ovis_aries
ERR2074101	GCF_002742125.1_Oar_rambouillet_v1.0_genomic.fna	1	1	Ovis_aries
ERR2074102	GCF_002742125.1_Oar_rambouillet_v1.0_genomic.fna	1	1	Ovis_aries
ERR2074103	GCF_002742125.1_Oar_rambouillet_v1.0_genomic.fna	1	1	Ovis_aries
ERR2074104	GCF_002742125.1_Oar_rambouillet_v1.0_genomic.fna	1	1	Ovis_aries
ERR2074105	GCF_002742125.1_Oar_rambouillet_v1.0_genomic.fna	1	1	Ovis_aries
ERR2074106	GCF_002742125.1_Oar_rambouillet_v1.0_genomic.fna	1	1	Ovis_aries
ERR2074107	GCF_002742125.1_Oar_rambouillet_v1.0_genomic.fna	1	1	Ovis_aries
ERR2074108	GCF_002742125.1_Oar_rambouillet_v1.0_genomic.fna	1	1	Ovis_aries
ERR2074109	GCF_002742125.1_Oar_rambouillet_v1.0_genomic.fna	1	1	Ovis_aries
ERR2074110	GCF_002742125.1_Oar_rambouillet_v1.0_genomic.fna	1	1	Ovis_aries
ERR2074111	GCF_002742125.1_Oar_rambouillet_v1.0_genomic.fna	1	1	Ovis_aries
ERR2074112	GCF_002742125.1_Oar_rambouillet_v1.0_genomic.fna	1	1	Ovis_aries
ERR2074113	GCF_002742125.1_Oar_rambouillet_v1.0_genomic.fna	1	1	Ovis_aries
ERR2074114	GCF_002742125.1_Oar_rambouillet_v1.0_genomic.fna	1	1	Ovis_aries
ERR2074115	GCF_002742125.1_Oar_rambouillet_v1.0_genomic.fna	1	1	Ovis_aries
ERR2074116	GCF_002742125.1_Oar_rambouillet_v1.0_genomic.fna	1	1	Ovis_aries
ERR2074117	GCF_002742125.1_Oar_rambouillet_v1.0_genomic.fna	1	1	Ovis_aries
ERR2074118	GCF_002742125.1_Oar_rambouillet_v1.0_genomic.fna	1	1	Ovis_aries
ERR2074119	GCF_002742125.1_Oar_rambouillet_v1.0_genomic.fna	1	1	Ovis_aries
ERR2074120	GCF_002742125.1_Oar_rambouillet_v1.0_genomic.fna	1	1	Ovis_aries
ERR2074121	GCF_002742125.1_Oar_rambouillet_v1.0_genomic.fna	1	1	Ovis_aries
ERR2074122	GCF_002742125.1_Oar_rambouillet_v1.0_genomic.fna	1	1	Ovis_aries
ERR2074123	GCF_002742125.1_Oar_rambouillet_v1.0_genomic.fna	1	1	Ovis_aries
ERR2074124	GCF_002742125.1_Oar_rambouillet_v1.0_genomic.fna	1	1	Ovis_aries
ERR2074125	GCF_002742125.1_Oar_rambouillet_v1.0_genomic.fna	1	1	Ovis_aries
ERR2074126	GCF_002742125.1_Oar_rambouillet_v1.0_genomic.fna	1	1	Ovis_aries
ERR2074127	GCF_002742125.1_Oar_rambouillet_v1.0_genomic.fna	1	1	Ovis_aries
ERR2074128	GCF_002742125.1_Oar_rambouillet_v1.0_genomic.fna	1	1	Ovis_aries
ERR2074129	GCF_002742125.1_Oar_rambouillet_v1.0_genomic.fna	1	1	Ovis_aries
ERR2074130	GCF_002742125.1_Oar_rambouillet_v1.0_genomic.fna	1	1	Ovis_aries
ERR2074131	GCF_002742125.1_Oar_rambouillet_v1.0_genomic.fna	1	1	Ovis_aries
ERR2074132	GCF_002742125.1_Oar_rambouillet_v1.0_genomic.fna	1	1	Ovis_aries
ERR2074133	GCF_002742125.1_Oar_rambouillet_v1.0_genomic.fna	1	1	Ovis_aries
ERR2074134	GCF_002742125.1_Oar_rambouillet_v1.0_genomic.fna	1	1	Ovis_aries
ERR2074135	GCF_002742125.1_Oar_rambouillet_v1.0_genomic.fna	1	1	Ovis_aries
ERR2074136	GCF_002742125.1_Oar_rambouillet_v1.0_genomic.fna	1	1	Ovis_aries
ERR2074137	GCF_002742125.1_Oar_rambouillet_v1.0_genomic.fna	1	1	Ovis_aries
ERR2074138	GCF_002742125.1_Oar_rambouillet_v1.0_genomic.fna	1	1	Ovis_aries
ERR2074139	GCF_002742125.1_Oar_rambouillet_v1.0_genomic.fna	1	1	Ovis_aries
ERR2074140	GCF_002742125.1_Oar_rambouillet_v1.0_genomic.fna	1	1	Ovis_aries
ERR2074141	GCF_002742125.1_Oar_rambouillet_v1.0_genomic.fna	1	1	Ovis_aries
ERR2074142	GCF_002742125.1_Oar_rambouillet_v1.0_genomic.fna	1	1	Ovis_aries
ERR2074143	GCF_002742125.1_Oar_rambouillet_v1.0_genomic.fna	1	1	Ovis_aries
ERR2074144	GCF_002742125.1_Oar_rambouillet_v1.0_genomic.fna	1	1	Ovis_aries
ERR2074145	GCF_002742125.1_Oar_rambouillet_v1.0_genomic.fna	1	1	Ovis_aries
ERR2074146	GCF_002742125.1_Oar_rambouillet_v1.0_genomic.fna	1	1	Ovis_aries
ERR2074147	GCF_002742125.1_Oar_rambouillet_v1.0_genomic.fna	1	1	Ovis_aries
ERR2074148	GCF_002742125.1_Oar_rambouillet_v1.0_genomic.fna	1	1	Ovis_aries
ERR2074149	GCF_002742125.1_Oar_rambouillet_v1.0_genomic.fna	1	1	Ovis_aries
ERR2074150	GCF_002742125.1_Oar_rambouillet_v1.0_genomic.fna	1	1	Ovis_aries
ERR2074151	GCF_002742125.1_Oar_rambouillet_v1.0_genomic.fna	1	1	Ovis_aries
ERR2074152	GCF_002742125.1_Oar_rambouillet_v1.0_genomic.fna	1	1	Ovis_aries
ERR2074153	GCF_002742125.1_Oar_rambouillet_v1.0_genomic.fna	1	1	Ovis_aries
ERR2074154	GCF_002742125.1_Oar_rambouillet_v1.0_genomic.fna	1	1	Ovis_aries
ERR2074155	GCF_002742125.1_Oar_rambouillet_v1.0_genomic.fna	1	1	Ovis_aries
ERR2074156	GCF_002742125.1_Oar_rambouillet_v1.0_genomic.fna	1	1	Ovis_aries
ERR2074157	GCF_002742125.1_Oar_rambouillet_v1.0_genomic.fna	1	1	Ovis_aries
ERR2074158	GCF_002742125.1_Oar_rambouillet_v1.0_genomic.fna	1	1	Ovis_aries
ERR2074159	GCF_002742125.1_Oar_rambouillet_v1.0_genomic.fna	1	1	Ovis_aries
ERR2074160	GCF_002742125.1_Oar_rambouillet_v1.0_genomic.fna	1	1	Ovis_aries
ERR2074161	GCF_002742125.1_Oar_rambouillet_v1.0_genomic.fna	1	1	Ovis_aries
ERR2074162	GCF_002742125.1_Oar_rambouillet_v1.0_genomic.fna	1	1	Ovis_aries
ERR2074163	GCF_002742125.1_Oar_rambouillet_v1.0_genomic.fna	1	1	Ovis_aries
ERR2074164	GCF_002742125.1_Oar_rambouillet_v1.0_genomic.fna	1	1	Ovis_aries
ERR2074165	GCF_002742125.1_Oar_rambouillet_v1.0_genomic.fna	1	1	Ovis_aries
ERR2074166	GCF_002742125.1_Oar_rambouillet_v1.0_genomic.fna	1	1	Ovis_aries
ERR2074167	GCF_002742125.1_Oar_rambouillet_v1.0_genomic.fna	1	1	Ovis_aries
ERR2074168	GCF_002742125.1_Oar_rambouillet_v1.0_genomic.fna	1	1	Ovis_aries
ERR2074169	GCF_002742125.1_Oar_rambouillet_v1.0_genomic.fna	1	1	Ovis_aries
ERR2074170	GCF_002742125.1_Oar_rambouillet_v1.0_genomic.fna	1	1	Ovis_aries
ERR2074171	GCF_002742125.1_Oar_rambouillet_v1.0_genomic.fna	1	1	Ovis_aries
ERR2074172	GCF_002742125.1_Oar_rambouillet_v1.0_genomic.fna	1	1	Ovis_aries
ERR2074173	GCF_002742125.1_Oar_rambouillet_v1.0_genomic.fna	1	1	Ovis_aries
ERR2074174	GCF_002742125.1_Oar_rambouillet_v1.0_genomic.fna	1	1	Ovis_aries
ERR2074175	GCF_002742125.1_Oar_rambouillet_v1.0_genomic.fna	1	1	Ovis_aries
ERR2074176	GCF_002742125.1_Oar_rambouillet_v1.0_genomic.fna	1	1	Ovis_aries
ERR2074177	GCF_002742125.1_Oar_rambouillet_v1.0_genomic.fna	1	1	Ovis_aries
ERR2074178	GCF_002742125.1_Oar_rambouillet_v1.0_genomic.fna	1	1	Ovis_aries
ERR2074179	GCF_002742125.1_Oar_rambouillet_v1.0_genomic.fna	1	1	Ovis_aries
ERR2074180	GCF_002742125.1_Oar_rambouillet_v1.0_genomic.fna	1	1	Ovis_aries
ERR2074181	GCF_002742125.1_Oar_rambouillet_v1.0_genomic.fna	1	1	Ovis_aries
ERR2074182	GCF_002742125.1_Oar_rambouillet_v1.0_genomic.fna	1	1	Ovis_aries
ERR2074183	GCF_002742125.1_Oar_rambouillet_v1.0_genomic.fna	1	1	Ovis_aries
ERR2074184	GCF_002742125.1_Oar_rambouillet_v1.0_genomic.fna	1	1	Ovis_aries
ERR2074185	GCF_002742125.1_Oar_rambouillet_v1.0_genomic.fna	1	1	Ovis_aries
ERR2074186	GCF_002742125.1_Oar_rambouillet_v1.0_genomic.fna	1	1	Ovis_aries
ERR2074187	GCF_002742125.1_Oar_rambouillet_v1.0_genomic.fna	1	1	Ovis_aries
ERR2074188	GCF_002742125.1_Oar_rambouillet_v1.0_genomic.fna	1	1	Ovis_aries
ERR2074189	GCF_002742125.1_Oar_rambouillet_v1.0_genomic.fna	1	1	Ovis_aries
ERR2074190	GCF_002742125.1_Oar_rambouillet_v1.0_genomic.fna	1	1	Ovis_aries
ERR2074191	GCF_002742125.1_Oar_rambouillet_v1.0_genomic.fna	1	1	Ovis_aries
ERR2074192	GCF_002742125.1_Oar_rambouillet_v1.0_genomic.fna	1	1	Ovis_aries
ERR2074193	GCF_002742125.1_Oar_rambouillet_v1.0_genomic.fna	1	1	Ovis_aries
ERR2074194	GCF_002742125.1_Oar_rambouillet_v1.0_genomic.fna	1	1	Ovis_aries
ERR2074195	GCF_002742125.1_Oar_rambouillet_v1.0_genomic.fna	1	1	Ovis_aries
ERR2074196	GCF_002742125.1_Oar_rambouillet_v1.0_genomic.fna	1	1	Ovis_aries
ERR2074197	GCF_002742125.1_Oar_rambouillet_v1.0_genomic.fna	1	1	Ovis_aries
ERR2074198	GCF_002742125.1_Oar_rambouillet_v1.0_genomic.fna	1	1	Ovis_aries
ERR2074199	GCF_002742125.1_Oar_rambouillet_v1.0_genomic.fna	1	1	Ovis_aries
ERR2074200	GCF_002742125.1_Oar_rambouillet_v1.0_genomic.fna	1	1	Ovis_aries
ERR2074201	GCF_002742125.1_Oar_rambouillet_v1.0_genomic.fna	1	1	Ovis_aries
ERR2074202	GCF_002742125.1_Oar_rambouillet_v1.0_genomic.fna	1	1	Ovis_aries
ERR2074203	GCF_002742125.1_Oar_rambouillet_v1.0_genomic.fna	1	1	Ovis_aries
ERR2074204	GCF_002742125.1_Oar_rambouillet_v1.0_genomic.fna	1	1	Ovis_aries
ERR2074205	GCF_002742125.1_Oar_rambouillet_v1.0_genomic.fna	1	1	Ovis_aries
ERR2074206	GCF_002742125.1_Oar_rambouillet_v1.0_genomic.fna	1	1	Ovis_aries
ERR2074207	GCF_002742125.1_Oar_rambouillet_v1.0_genomic.fna	1	1	Ovis_aries
ERR2074208	GCF_002742125.1_Oar_rambouillet_v1.0_genomic.fna	1	1	Ovis_aries
ERR2074209	GCF_002742125.1_Oar_rambouillet_v1.0_genomic.fna	1	1	Ovis_aries
ERR2074210	GCF_002742125.1_Oar_rambouillet_v1.0_genomic.fna	1	1	Ovis_aries
ERR2074211	GCF_002742125.1_Oar_rambouillet_v1.0_genomic.fna	1	1	Ovis_aries
ERR2074212	GCF_002742125.1_Oar_rambouillet_v1.0_genomic.fna	1	1	Ovis_aries
ERR2074213	GCF_002742125.1_Oar_rambouillet_v1.0_genomic.fna	1	1	Ovis_aries
ERR2074214	GCF_002742125.1_Oar_rambouillet_v1.0_genomic.fna	1	1	Ovis_aries
ERR2074215	GCF_002742125.1_Oar_rambouillet_v1.0_genomic.fna	1	1	Ovis_aries
ERR2074216	GCF_002742125.1_Oar_rambouillet_v1.0_genomic.fna	1	1	Ovis_aries
ERR2074217	GCF_002742125.1_Oar_rambouillet_v1.0_genomic.fna	1	1	Ovis_aries
ERR2074218	GCF_002742125.1_Oar_rambouillet_v1.0_genomic.fna	1	1	Ovis_aries
ERR2074219	GCF_002742125.1_Oar_rambouillet_v1.0_genomic.fna	1	1	Ovis_aries
ERR2074220	GCF_002742125.1_Oar_rambouillet_v1.0_genomic.fna	1	1	Ovis_aries
ERR2074221	GCF_002742125.1_Oar_rambouillet_v1.0_genomic.fna	1	1	Ovis_aries
ERR2074222	GCF_002742125.1_Oar_rambouillet_v1.0_genomic.fna	1	1	Ovis_aries
ERR2074223	GCF_002742125.1_Oar_rambouillet_v1.0_genomic.fna	1	1	Ovis_aries
ERR2074224	GCF_002742125.1_Oar_rambouillet_v1.0_genomic.fna	1	1	Ovis_aries
ERR2074225	GCF_002742125.1_Oar_rambouillet_v1.0_genomic.fna	1	1	Ovis_aries
ERR2074226	GCF_002742125.1_Oar_rambouillet_v1.0_genomic.fna	1	1	Ovis_aries
ERR2074227	GCF_002742125.1_Oar_rambouillet_v1.0_genomic.fna	1	1	Ovis_aries
ERR2074228	GCF_002742125.1_Oar_rambouillet_v1.0_genomic.fna	1	1	Ovis_aries
ERR2074229	GCF_002742125.1_Oar_rambouillet_v1.0_genomic.fna	1	1	Ovis_aries
ERR2074230	GCF_002742125.1_Oar_rambouillet_v1.0_genomic.fna	1	1	Ovis_aries
ERR2074231	GCF_002742125.1_Oar_rambouillet_v1.0_genomic.fna	1	1	Ovis_aries
ERR2074232	GCF_002742125.1_Oar_rambouillet_v1.0_genomic.fna	1	1	Ovis_aries
ERR2074233	GCF_002742125.1_Oar_rambouillet_v1.0_genomic.fna	1	1	Ovis_aries
ERR2074234	GCF_002742125.1_Oar_rambouillet_v1.0_genomic.fna	1	1	Ovis_aries
ERR2074235	GCF_002742125.1_Oar_rambouillet_v1.0_genomic.fna	1	1	Ovis_aries
ERR2074236	GCF_002742125.1_Oar_rambouillet_v1.0_genomic.fna	1	1	Ovis_aries
ERR2074237	GCF_002742125.1_Oar_rambouillet_v1.0_genomic.fna	1	1	Ovis_aries
ERR2074238	GCF_002742125.1_Oar_rambouillet_v1.0_genomic.fna	1	1	Ovis_aries
ERR2074239	GCF_002742125.1_Oar_rambouillet_v1.0_genomic.fna	1	1	Ovis_aries
ERR2074240	GCF_002742125.1_Oar_rambouillet_v1.0_genomic.fna	1	1	Ovis_aries
ERR2074241	GCF_002742125.1_Oar_rambouillet_v1.0_genomic.fna	1	1	Ovis_aries
ERR2074242	GCF_002742125.1_Oar_rambouillet_v1.0_genomic.fna	1	1	Ovis_aries
ERR2074243	GCF_002742125.1_Oar_rambouillet_v1.0_genomic.fna	1	1	Ovis_aries
ERR2074244	GCF_002742125.1_Oar_rambouillet_v1.0_genomic.fna	1	1	Ovis_aries
ERR2074245	GCF_002742125.1_Oar_rambouillet_v1.0_genomic.fna	1	1	Ovis_aries
ERR2074246	GCF_002742125.1_Oar_rambouillet_v1.0_genomic.fna	1	1	Ovis_aries
ERR2074247	GCF_002742125.1_Oar_rambouillet_v1.0_genomic.fna	1	1	Ovis_aries
ERR2074248	GCF_002742125.1_Oar_rambouillet_v1.0_genomic.fna	1	1	Ovis_aries
ERR2074249	GCF_002742125.1_Oar_rambouillet_v1.0_genomic.fna	1	1	Ovis_aries
ERR2074250	GCF_002742125.1_Oar_rambouillet_v1.0_genomic.fna	1	1	Ovis_aries
ERR2074251	GCF_002742125.1_Oar_rambouillet_v1.0_genomic.fna	1	1	Ovis_aries
ERR2074252	GCF_002742125.1_Oar_rambouillet_v1.0_genomic.fna	1	1	Ovis_aries
ERR2074253	GCF_002742125.1_Oar_rambouillet_v1.0_genomic.fna	1	1	Ovis_aries
ERR2074254	GCF_002742125.1_Oar_rambouillet_v1.0_genomic.fna	1	1	Ovis_aries
ERR2074255	GCF_002742125.1_Oar_rambouillet_v1.0_genomic.fna	1	1	Ovis_aries
ERR2074256	GCF_002742125.1_Oar_rambouillet_v1.0_genomic.fna	1	1	Ovis_aries
ERR2074257	GCF_002742125.1_Oar_rambouillet_v1.0_genomic.fna	1	1	Ovis_aries
ERR2074258	GCF_002742125.1_Oar_rambouillet_v1.0_genomic.fna	1	1	Ovis_aries
ERR2074259	GCF_002742125.1_Oar_rambouillet_v1.0_genomic.fna	1	1	Ovis_aries
ERR2074260	GCF_002742125.1_Oar_rambouillet_v1.0_genomic.fna	1	1	Ovis_aries
ERR2074261	GCF_002742125.1_Oar_rambouillet_v1.0_genomic.fna	1	1	Ovis_aries
ERR2074262	GCF_002742125.1_Oar_rambouillet_v1.0_genomic.fna	1	1	Ovis_aries
ERR2074263	GCF_002742125.1_Oar_rambouillet_v1.0_genomic.fna	1	1	Ovis_aries
ERR2074264	GCF_002742125.1_Oar_rambouillet_v1.0_genomic.fna	1	1	Ovis_aries
ERR2074265	GCF_002742125.1_Oar_rambouillet_v1.0_genomic.fna	1	1	Ovis_aries
ERR2074266	GCF_002742125.1_Oar_rambouillet_v1.0_genomic.fna	1	1	Ovis_aries
ERR2074267	GCF_002742125.1_Oar_rambouillet_v1.0_genomic.fna	1	1	Ovis_aries
ERR2074268	GCF_002742125.1_Oar_rambouillet_v1.0_genomic.fna	1	1	Ovis_aries
ERR2074269	GCF_002742125.1_Oar_rambouillet_v1.0_genomic.fna	1	1	Ovis_aries
ERR2074270	GCF_002742125.1_Oar_rambouillet_v1.0_genomic.fna	1	1	Ovis_aries
ERR2074271	GCF_002742125.1_Oar_rambouillet_v1.0_genomic.fna	1	1	Ovis_aries
ERR2074272	GCF_002742125.1_Oar_rambouillet_v1.0_genomic.fna	1	1	Ovis_aries
ERR2074273	GCF_002742125.1_Oar_rambouillet_v1.0_genomic.fna	1	1	Ovis_aries
ERR2074274	GCF_002742125.1_Oar_rambouillet_v1.0_genomic.fna	1	1	Ovis_aries
ERR2074275	GCF_002742125.1_Oar_rambouillet_v1.0_genomic.fna	1	1	Ovis_aries
ERR2074276	GCF_002742125.1_Oar_rambouillet_v1.0_genomic.fna	1	1	Ovis_aries
ERR2074277	GCF_002742125.1_Oar_rambouillet_v1.0_genomic.fna	1	1	Ovis_aries
ERR2074278	GCF_002742125.1_Oar_rambouillet_v1.0_genomic.fna	1	1	Ovis_aries
ERR2074279	GCF_002742125.1_Oar_rambouillet_v1.0_genomic.fna	1	1	Ovis_aries
ERR2074280	GCF_002742125.1_Oar_rambouillet_v1.0_genomic.fna	1	1	Ovis_aries
ERR2074281	GCF_002742125.1_Oar_rambouillet_v1.0_genomic.fna	1	1	Ovis_aries
ERR2074282	GCF_002742125.1_Oar_rambouillet_v1.0_genomic.fna	1	1	Ovis_aries
ERR2074283	GCF_002742125.1_Oar_rambouillet_v1.0_genomic.fna	1	1	Ovis_aries
ERR2074284	GCF_002742125.1_Oar_rambouillet_v1.0_genomic.fna	1	1	Ovis_aries
ERR2074285	GCF_002742125.1_Oar_rambouillet_v1.0_genomic.fna	1	1	Ovis_aries
ERR2074286	GCF_002742125.1_Oar_rambouillet_v1.0_genomic.fna	1	1	Ovis_aries
ERR2074287	GCF_002742125.1_Oar_rambouillet_v1.0_genomic.fna	1	1	Ovis_aries
ERR2074288	GCF_002742125.1_Oar_rambouillet_v1.0_genomic.fna	1	1	Ovis_aries
ERR2074289	GCF_002742125.1_Oar_rambouillet_v1.0_genomic.fna	1	1	Ovis_aries
ERR2074290	GCF_002742125.1_Oar_rambouillet_v1.0_genomic.fna	1	1	Ovis_aries
ERR2074291	GCF_002742125.1_Oar_rambouillet_v1.0_genomic.fna	1	1	Ovis_aries
ERR2074292	GCF_002742125.1_Oar_rambouillet_v1.0_genomic.fna	1	1	Ovis_aries
ERR2074293	GCF_002742125.1_Oar_rambouillet_v1.0_genomic.fna	1	1	Ovis_aries
ERR2074294	GCF_002742125.1_Oar_rambouillet_v1.0_genomic.fna	1	1	Ovis_aries
ERR2074295	GCF_002742125.1_Oar_rambouillet_v1.0_genomic.fna	1	1	Ovis_aries
ERR2074296	GCF_002742125.1_Oar_rambouillet_v1.0_genomic.fna	1	1	Ovis_aries
ERR2074297	GCF_002742125.1_Oar_rambouillet_v1.0_genomic.fna	1	1	Ovis_aries
ERR2074298	GCF_002742125.1_Oar_rambouillet_v1.0_genomic.fna	1	1	Ovis_aries
ERR2074299	GCF_002742125.1_Oar_rambouillet_v1.0_genomic.fna	1	1	Ovis_aries
ERR2074300	GCF_002742125.1_Oar_rambouillet_v1.0_genomic.fna	1	1	Ovis_aries
ERR2074301	GCF_002742125.1_Oar_rambouillet_v1.0_genomic.fna	1	1	Ovis_aries
ERR2074302	GCF_002742125.1_Oar_rambouillet_v1.0_genomic.fna	1	1	Ovis_aries
ERR2074303	GCF_002742125.1_Oar_rambouillet_v1.0_genomic.fna	1	1	Ovis_aries
ERR2074304	GCF_002742125.1_Oar_rambouillet_v1.0_genomic.fna	1	1	Ovis_aries
ERR2074305	GCF_002742125.1_Oar_rambouillet_v1.0_genomic.fna	1	1	Ovis_aries
ERR2074306	GCF_002742125.1_Oar_rambouillet_v1.0_genomic.fna	1	1	Ovis_aries
ERR2074307	GCF_002742125.1_Oar_rambouillet_v1.0_genomic.fna	1	1	Ovis_aries
ERR2074308	GCF_002742125.1_Oar_rambouillet_v1.0_genomic.fna	1	1	Ovis_aries
ERR2074309	GCF_002742125.1_Oar_rambouillet_v1.0_genomic.fna	1	1	Ovis_aries
ERR2074310	GCF_002742125.1_Oar_rambouillet_v1.0_genomic.fna	1	1	Ovis_aries
ERR2074311	GCF_002742125.1_Oar_rambouillet_v1.0_genomic.fna	1	1	Ovis_aries
ERR2074312	GCF_002742125.1_Oar_rambouillet_v1.0_genomic.fna	1	1	Ovis_aries
ERR2074313	GCF_002742125.1_Oar_rambouillet_v1.0_genomic.fna	1	1	Ovis_aries
ERR2074314	GCF_002742125.1_Oar_rambouillet_v1.0_genomic.fna	1	1	Ovis_aries
ERR2074315	GCF_002742125.1_Oar_rambouillet_v1.0_genomic.fna	1	1	Ovis_aries
ERR2074316	GCF_002742125.1_Oar_rambouillet_v1.0_genomic.fna	1	1	Ovis_aries
ERR2074317	GCF_002742125.1_Oar_rambouillet_v1.0_genomic.fna	1	1	Ovis_aries
ERR2074318	GCF_002742125.1_Oar_rambouillet_v1.0_genomic.fna	1	1	Ovis_aries
ERR2074319	GCF_002742125.1_Oar_rambouillet_v1.0_genomic.fna	1	1	Ovis_aries
ERR2074320	GCF_002742125.1_Oar_rambouillet_v1.0_genomic.fna	1	1	Ovis_aries
ERR2074321	GCF_002742125.1_Oar_rambouillet_v1.0_genomic.fna	1	1	Ovis_aries
ERR2074322	GCF_002742125.1_Oar_rambouillet_v1.0_genomic.fna	1	1	Ovis_aries
ERR2074323	GCF_002742125.1_Oar_rambouillet_v1.0_genomic.fna	1	1	Ovis_aries
ERR2074324	GCF_002742125.1_Oar_rambouillet_v1.0_genomic.fna	1	1	Ovis_aries
ERR2074325	GCF_002742125.1_Oar_rambouillet_v1.0_genomic.fna	1	1	Ovis_aries
ERR2074326	GCF_002742125.1_Oar_rambouillet_v1.0_genomic.fna	1	1	Ovis_aries
ERR2074327	GCF_002742125.1_Oar_rambouillet_v1.0_genomic.fna	1	1	Ovis_aries
ERR2074328	GCF_002742125.1_Oar_rambouillet_v1.0_genomic.fna	1	1	Ovis_aries
ERR2074329	GCF_002742125.1_Oar_rambouillet_v1.0_genomic.fna	1	1	Ovis_aries
ERR2074330	GCF_002742125.1_Oar_rambouillet_v1.0_genomic.fna	1	1	Ovis_aries
ERR2074331	GCF_002742125.1_Oar_rambouillet_v1.0_genomic.fna	1	1	Ovis_aries
ERR2074332	GCF_002742125.1_Oar_rambouillet_v1.0_genomic.fna	1	1	Ovis_aries
ERR2074333	GCF_002742125.1_Oar_rambouillet_v1.0_genomic.fna	1	1	Ovis_aries
ERR2074334	GCF_002742125.1_Oar_rambouillet_v1.0_genomic.fna	1	1	Ovis_aries
ERR2074335	GCF_002742125.1_Oar_rambouillet_v1.0_genomic.fna	1	1	Ovis_aries
ERR2074336	GCF_002742125.1_Oar_rambouillet_v1.0_genomic.fna	1	1	Ovis_aries
ERR2074337	GCF_002742125.1_Oar_rambouillet_v1.0_genomic.fna	1	1	Ovis_aries
ERR2074338	GCF_002742125.1_Oar_rambouillet_v1.0_genomic.fna	1	1	Ovis_aries
ERR2074339	GCF_002742125.1_Oar_rambouillet_v1.0_genomic.fna	1	1	Ovis_aries
ERR2074340	GCF_002742125.1_Oar_rambouillet_v1.0_genomic.fna	1	1	Ovis_aries
ERR2074341	GCF_002742125.1_Oar_rambouillet_v1.0_genomic.fna	1	1	Ovis_aries
ERR2074342	GCF_002742125.1_Oar_rambouillet_v1.0_genomic.fna	1	1	Ovis_aries
ERR2074343	GCF_002742125.1_Oar_rambouillet_v1.0_genomic.fna	1	1	Ovis_aries
ERR2074344	GCF_002742125.1_Oar_rambouillet_v1.0_genomic.fna	1	1	Ovis_aries
ERR2074345	GCF_002742125.1_Oar_rambouillet_v1.0_genomic.fna	1	1	Ovis_aries
ERR2074346	GCF_002742125.1_Oar_rambouillet_v1.0_genomic.fna	1	1	Ovis_aries
ERR2074347	GCF_002742125.1_Oar_rambouillet_v1.0_genomic.fna	1	1	Ovis_aries
ERR2074348	GCF_002742125.1_Oar_rambouillet_v1.0_genomic.fna	1	1	Ovis_aries
ERR2074349	GCF_002742125.1_Oar_rambouillet_v1.0_genomic.fna	1	1	Ovis_aries
ERR2074350	GCF_002742125.1_Oar_rambouillet_v1.0_genomic.fna	1	1	Ovis_aries
ERR2074351	GCF_002742125.1_Oar_rambouillet_v1.0_genomic.fna	1	1	Ovis_aries
ERR2074352	GCF_002742125.1_Oar_rambouillet_v1.0_genomic.fna	1	1	Ovis_aries
ERR2074353	GCF_002742125.1_Oar_rambouillet_v1.0_genomic.fna	1	1	Ovis_aries
ERR2074354	GCF_002742125.1_Oar_rambouillet_v1.0_genomic.fna	1	1	Ovis_aries
ERR2074355	GCF_002742125.1_Oar_rambouillet_v1.0_genomic.fna	1	1	Ovis_aries
ERR2074356	GCF_002742125.1_Oar_rambouillet_v1.0_genomic.fna	1	1	Ovis_aries
ERR2074357	GCF_002742125.1_Oar_rambouillet_v1.0_genomic.fna	1	1	Ovis_aries
ERR2074358	GCF_002742125.1_Oar_rambouillet_v1.0_genomic.fna	1	1	Ovis_aries
ERR2074359	GCF_002742125.1_Oar_rambouillet_v1.0_genomic.fna	1	1	Ovis_aries
ERR2074360	GCF_002742125.1_Oar_rambouillet_v1.0_genomic.fna	1	1	Ovis_aries
ERR2074361	GCF_002742125.1_Oar_rambouillet_v1.0_genomic.fna	1	1	Ovis_aries
ERR2074362	GCF_002742125.1_Oar_rambouillet_v1.0_genomic.fna	1	1	Ovis_aries
ERR2074363	GCF_002742125.1_Oar_rambouillet_v1.0_genomic.fna	1	1	Ovis_aries
ERR2074364	GCF_002742125.1_Oar_rambouillet_v1.0_genomic.fna	1	1	Ovis_aries
ERR2074365	GCF_002742125.1_Oar_rambouillet_v1.0_genomic.fna	1	1	Ovis_aries
ERR2074366	GCF_002742125.1_Oar_rambouillet_v1.0_genomic.fna	1	1	Ovis_aries
ERR2074367	GCF_002742125.1_Oar_rambouillet_v1.0_genomic.fna	1	1	Ovis_aries
ERR2074368	GCF_002742125.1_Oar_rambouillet_v1.0_genomic.fna	1	1	Ovis_aries
ERR2074369	GCF_002742125.1_Oar_rambouillet_v1.0_genomic.fna	1	1	Ovis_aries
ERR2074370	GCF_002742125.1_Oar_rambouillet_v1.0_genomic.fna	1	1	Ovis_aries
ERR2074371	GCF_002742125.1_Oar_rambouillet_v1.0_genomic.fna	1	1	Ovis_aries
ERR2074372	GCF_002742125.1_Oar_rambouillet_v1.0_genomic.fna	1	1	Ovis_aries
ERR2074373	GCF_002742125.1_Oar_rambouillet_v1.0_genomic.fna	1	1	Ovis_aries
ERR2074374	GCF_002742125.1_Oar_rambouillet_v1.0_genomic.fna	1	1	Ovis_aries
ERR2074375	GCF_002742125.1_Oar_rambouillet_v1.0_genomic.fna	1	1	Ovis_aries
ERR2074376	GCF_002742125.1_Oar_rambouillet_v1.0_genomic.fna	1	1	Ovis_aries
ERR2074377	GCF_002742125.1_Oar_rambouillet_v1.0_genomic.fna	1	1	Ovis_aries
ERR2074378	GCF_002742125.1_Oar_rambouillet_v1.0_genomic.fna	1	1	Ovis_aries
ERR2074379	GCF_002742125.1_Oar_rambouillet_v1.0_genomic.fna	1	1	Ovis_aries
ERR2074380	GCF_002742125.1_Oar_rambouillet_v1.0_genomic.fna	1	1	Ovis_aries
ERR2074381	GCF_002742125.1_Oar_rambouillet_v1.0_genomic.fna	1	1	Ovis_aries
ERR2074382	GCF_002742125.1_Oar_rambouillet_v1.0_genomic.fna	1	1	Ovis_aries
ERR2074383	GCF_002742125.1_Oar_rambouillet_v1.0_genomic.fna	1	1	Ovis_aries
ERR2074384	GCF_002742125.1_Oar_rambouillet_v1.0_genomic.fna	1	1	Ovis_aries
ERR2074385	GCF_002742125.1_Oar_rambouillet_v1.0_genomic.fna	1	1	Ovis_aries
ERR2074386	GCF_002742125.1_Oar_rambouillet_v1.0_genomic.fna	1	1	Ovis_aries
ERR2074387	GCF_002742125.1_Oar_rambouillet_v1.0_genomic.fna	1	1	Ovis_aries
ERR2074388	GCF_002742125.1_Oar_rambouillet_v1.0_genomic.fna	1	1	Ovis_aries
ERR2074389	GCF_002742125.1_Oar_rambouillet_v1.0_genomic.fna	1	1	Ovis_aries
ERR2074390	GCF_002742125.1_Oar_rambouillet_v1.0_genomic.fna	1	1	Ovis_aries
ERR2074391	GCF_002742125.1_Oar_rambouillet_v1.0_genomic.fna	1	1	Ovis_aries
ERR2074392	GCF_002742125.1_Oar_rambouillet_v1.0_genomic.fna	1	1	Ovis_aries
ERR2074393	GCF_002742125.1_Oar_rambouillet_v1.0_genomic.fna	1	1	Ovis_aries
ERR2074394	GCF_002742125.1_Oar_rambouillet_v1.0_genomic.fna	1	1	Ovis_aries
ERR2074395	GCF_002742125.1_Oar_rambouillet_v1.0_genomic.fna	1	1	Ovis_aries
ERR2074396	GCF_002742125.1_Oar_rambouillet_v1.0_genomic.fna	1	1	Ovis_aries
ERR2074397	GCF_002742125.1_Oar_rambouillet_v1.0_genomic.fna	1	1	Ovis_aries
ERR2074398	GCF_002742125.1_Oar_rambouillet_v1.0_genomic.fna	1	1	Ovis_aries
ERR2074399	GCF_002742125.1_Oar_rambouillet_v1.0_genomic.fna	1	1	Ovis_aries
ERR2074400	GCF_002742125.1_Oar_rambouillet_v1.0_genomic.fna	1	1	Ovis_aries
ERR2074401	GCF_002742125.1_Oar_rambouillet_v1.0_genomic.fna	1	1	Ovis_aries
ERR2074402	GCF_002742125.1_Oar_rambouillet_v1.0_genomic.fna	1	1	Ovis_aries
ERR2074403	GCF_002742125.1_Oar_rambouillet_v1.0_genomic.fna	1	1	Ovis_aries
ERR2074404	GCF_002742125.1_Oar_rambouillet_v1.0_genomic.fna	1	1	Ovis_aries
ERR2074405	GCF_002742125.1_Oar_rambouillet_v1.0_genomic.fna	1	1	Ovis_aries
ERR2074406	GCF_002742125.1_Oar_rambouillet_v1.0_genomic.fna	1	1	Ovis_aries
ERR2074407	GCF_002742125.1_Oar_rambouillet_v1.0_genomic.fna	1	1	Ovis_aries
ERR2074408	GCF_002742125.1_Oar_rambouillet_v1.0_genomic.fna	1	1	Ovis_aries
ERR2074409	GCF_002742125.1_Oar_rambouillet_v1.0_genomic.fna	1	1	Ovis_aries
ERR2074410	GCF_002742125.1_Oar_rambouillet_v1.0_genomic.fna	1	1	Ovis_aries
ERR2074411	GCF_002742125.1_Oar_rambouillet_v1.0_genomic.fna	1	1	Ovis_aries
ERR2074412	GCF_002742125.1_Oar_rambouillet_v1.0_genomic.fna	1	1	Ovis_aries
ERR2074413	GCF_002742125.1_Oar_rambouillet_v1.0_genomic.fna	1	1	Ovis_aries
ERR2074414	GCF_002742125.1_Oar_rambouillet_v1.0_genomic.fna	1	1	Ovis_aries
ERR2074415	GCF_002742125.1_Oar_rambouillet_v1.0_genomic.fna	1	1	Ovis_aries
ERR2074416	GCF_002742125.1_Oar_rambouillet_v1.0_genomic.fna	1	1	Ovis_aries
ERR2074417	GCF_002742125.1_Oar_rambouillet_v1.0_genomic.fna	1	1	Ovis_aries
ERR2074418	GCF_002742125.1_Oar_rambouillet_v1.0_genomic.fna	1	1	Ovis_aries
ERR2074419	GCF_002742125.1_Oar_rambouillet_v1.0_genomic.fna	1	1	Ovis_aries
ERR2074420	GCF_002742125.1_Oar_rambouillet_v1.0_genomic.fna	1	1	Ovis_aries
ERR2074421	GCF_002742125.1_Oar_rambouillet_v1.0_genomic.fna	1	1	Ovis_aries
ERR2074422	GCF_002742125.1_Oar_rambouillet_v1.0_genomic.fna	1	1	Ovis_aries
ERR2074423	GCF_002742125.1_Oar_rambouillet_v1.0_genomic.fna	1	1	Ovis_aries
ERR2074424	GCF_002742125.1_Oar_rambouillet_v1.0_genomic.fna	1	1	Ovis_aries
ERR2074425	GCF_002742125.1_Oar_rambouillet_v1.0_genomic.fna	1	1	Ovis_aries
ERR2074426	GCF_002742125.1_Oar_rambouillet_v1.0_genomic.fna	1	1	Ovis_aries
ERR2074427	GCF_002742125.1_Oar_rambouillet_v1.0_genomic.fna	1	1	Ovis_aries
ERR2074428	GCF_002742125.1_Oar_rambouillet_v1.0_genomic.fna	1	1	Ovis_aries
ERR2074429	GCF_002742125.1_Oar_rambouillet_v1.0_genomic.fna	1	1	Ovis_aries
ERR2074430	GCF_002742125.1_Oar_rambouillet_v1.0_genomic.fna	1	1	Ovis_aries
ERR2074431	GCF_002742125.1_Oar_rambouillet_v1.0_genomic.fna	1	1	Ovis_aries
ERR2074432	GCF_002742125.1_Oar_rambouillet_v1.0_genomic.fna	1	1	Ovis_aries
ERR2074433	GCF_002742125.1_Oar_rambouillet_v1.0_genomic.fna	1	1	Ovis_aries
ERR2074434	GCF_002742125.1_Oar_rambouillet_v1.0_genomic.fna	1	1	Ovis_aries
ERR2074435	GCF_002742125.1_Oar_rambouillet_v1.0_genomic.fna	1	1	Ovis_aries
ERR2074436	GCF_002742125.1_Oar_rambouillet_v1.0_genomic.fna	1	1	Ovis_aries
ERR2074437	GCF_002742125.1_Oar_rambouillet_v1.0_genomic.fna	1	1	Ovis_aries
ERR2074438	GCF_002742125.1_Oar_rambouillet_v1.0_genomic.fna	1	1	Ovis_aries
ERR2074439	GCF_002742125.1_Oar_rambouillet_v1.0_genomic.fna	1	1	Ovis_aries
ERR2074440	GCF_002742125.1_Oar_rambouillet_v1.0_genomic.fna	1	1	Ovis_aries
ERR2074441	GCF_002742125.1_Oar_rambouillet_v1.0_genomic.fna	1	1	Ovis_aries
ERR2074442	GCF_002742125.1_Oar_rambouillet_v1.0_genomic.fna	1	1	Ovis_aries
ERR2074443	GCF_002742125.1_Oar_rambouillet_v1.0_genomic.fna	1	1	Ovis_aries
ERR2074444	GCF_002742125.1_Oar_rambouillet_v1.0_genomic.fna	1	1	Ovis_aries
ERR2074445	GCF_002742125.1_Oar_rambouillet_v1.0_genomic.fna	1	1	Ovis_aries
ERR2074446	GCF_002742125.1_Oar_rambouillet_v1.0_genomic.fna	1	1	Ovis_aries
ERR2074447	GCF_002742125.1_Oar_rambouillet_v1.0_genomic.fna	1	1	Ovis_aries
ERR2074448	GCF_002742125.1_Oar_rambouillet_v1.0_genomic.fna	1	1	Ovis_aries
ERR2074449	GCF_002742125.1_Oar_rambouillet_v1.0_genomic.fna	1	1	Ovis_aries
ERR2074450	GCF_002742125.1_Oar_rambouillet_v1.0_genomic.fna	1	1	Ovis_aries
ERR2074451	GCF_002742125.1_Oar_rambouillet_v1.0_genomic.fna	1	1	Ovis_aries
ERR2074452	GCF_002742125.1_Oar_rambouillet_v1.0_genomic.fna	1	1	Ovis_aries
ERR2074453	GCF_002742125.1_Oar_rambouillet_v1.0_genomic.fna	1	1	Ovis_aries
ERR2074454	GCF_002742125.1_Oar_rambouillet_v1.0_genomic.fna	1	1	Ovis_aries
ERR2074455	GCF_002742125.1_Oar_rambouillet_v1.0_genomic.fna	1	1	Ovis_aries
ERR2074456	GCF_002742125.1_Oar_rambouillet_v1.0_genomic.fna	1	1	Ovis_aries
ERR2074457	GCF_002742125.1_Oar_rambouillet_v1.0_genomic.fna	1	1	Ovis_aries
ERR2074458	GCF_002742125.1_Oar_rambouillet_v1.0_genomic.fna	1	1	Ovis_aries
ERR2074459	GCF_002742125.1_Oar_rambouillet_v1.0_genomic.fna	1	1	Ovis_aries
ERR2074460	GCF_002742125.1_Oar_rambouillet_v1.0_genomic.fna	1	1	Ovis_aries
ERR2074461	GCF_002742125.1_Oar_rambouillet_v1.0_genomic.fna	1	1	Ovis_aries
ERR2074462	GCF_002742125.1_Oar_rambouillet_v1.0_genomic.fna	1	1	Ovis_aries
ERR2074463	GCF_002742125.1_Oar_rambouillet_v1.0_genomic.fna	1	1	Ovis_aries
ERR2074464	GCF_002742125.1_Oar_rambouillet_v1.0_genomic.fna	1	1	Ovis_aries
ERR2074465	GCF_002742125.1_Oar_rambouillet_v1.0_genomic.fna	1	1	Ovis_aries
ERR2074466	GCF_002742125.1_Oar_rambouillet_v1.0_genomic.fna	1	1	Ovis_aries
ERR2074467	GCF_002742125.1_Oar_rambouillet_v1.0_genomic.fna	1	1	Ovis_aries
ERR2074468	GCF_002742125.1_Oar_rambouillet_v1.0_genomic.fna	1	1	Ovis_aries
ERR2074469	GCF_002742125.1_Oar_rambouillet_v1.0_genomic.fna	1	1	Ovis_aries
ERR2074470	GCF_002742125.1_Oar_rambouillet_v1.0_genomic.fna	1	1	Ovis_aries
ERR2074471	GCF_002742125.1_Oar_rambouillet_v1.0_genomic.fna	1	1	Ovis_aries
ERR2074472	GCF_002742125.1_Oar_rambouillet_v1.0_genomic.fna	1	1	Ovis_aries
ERR2074473	GCF_002742125.1_Oar_rambouillet_v1.0_genomic.fna	1	1	Ovis_aries
ERR2074474	GCF_002742125.1_Oar_rambouillet_v1.0_genomic.fna	1	1	Ovis_aries
ERR2074475	GCF_002742125.1_Oar_rambouillet_v1.0_genomic.fna	1	1	Ovis_aries
ERR2074476	GCF_002742125.1_Oar_rambouillet_v1.0_genomic.fna	1	1	Ovis_aries
ERR2074477	GCF_002742125.1_Oar_rambouillet_v1.0_genomic.fna	1	1	Ovis_aries
ERR2074478	GCF_002742125.1_Oar_rambouillet_v1.0_genomic.fna	1	1	Ovis_aries
ERR2074479	GCF_002742125.1_Oar_rambouillet_v1.0_genomic.fna	1	1	Ovis_aries
ERR2074480	GCF_002742125.1_Oar_rambouillet_v1.0_genomic.fna	1	1	Ovis_aries
ERR2074481	GCF_002742125.1_Oar_rambouillet_v1.0_genomic.fna	1	1	Ovis_aries
ERR2074482	GCF_002742125.1_Oar_rambouillet_v1.0_genomic.fna	1	1	Ovis_aries
ERR2074483	GCF_002742125.1_Oar_rambouillet_v1.0_genomic.fna	1	1	Ovis_aries
ERR2074484	GCF_002742125.1_Oar_rambouillet_v1.0_genomic.fna	1	1	Ovis_aries
ERR2074485	GCF_002742125.1_Oar_rambouillet_v1.0_genomic.fna	1	1	Ovis_aries
ERR2074486	GCF_002742125.1_Oar_rambouillet_v1.0_genomic.fna	1	1	Ovis_aries
ERR2074487	GCF_002742125.1_Oar_rambouillet_v1.0_genomic.fna	1	1	Ovis_aries
ERR2074488	GCF_002742125.1_Oar_rambouillet_v1.0_genomic.fna	1	1	Ovis_aries
ERR2074489	GCF_002742125.1_Oar_rambouillet_v1.0_genomic.fna	1	1	Ovis_aries
ERR2074490	GCF_002742125.1_Oar_rambouillet_v1.0_genomic.fna	1	1	Ovis_aries
ERR2074491	GCF_002742125.1_Oar_rambouillet_v1.0_genomic.fna	1	1	Ovis_aries
ERR2074492	GCF_002742125.1_Oar_rambouillet_v1.0_genomic.fna	1	1	Ovis_aries
ERR2074493	GCF_002742125.1_Oar_rambouillet_v1.0_genomic.fna	1	1	Ovis_aries
ERR2074494	GCF_002742125.1_Oar_rambouillet_v1.0_genomic.fna	1	1	Ovis_aries
ERR2074495	GCF_002742125.1_Oar_rambouillet_v1.0_genomic.fna	1	1	Ovis_aries
ERR2074496	GCF_002742125.1_Oar_rambouillet_v1.0_genomic.fna	1	1	Ovis_aries
ERR2074497	GCF_002742125.1_Oar_rambouillet_v1.0_genomic.fna	1	1	Ovis_aries
ERR2074498	GCF_002742125.1_Oar_rambouillet_v1.0_genomic.fna	1	1	Ovis_aries
ERR2074499	GCF_002742125.1_Oar_rambouillet_v1.0_genomic.fna	1	1	Ovis_aries
ERR2074500	GCF_002742125.1_Oar_rambouillet_v1.0_genomic.fna	1	1	Ovis_aries
ERR2074501	GCF_002742125.1_Oar_rambouillet_v1.0_genomic.fna	1	1	Ovis_aries
ERR2074502	GCF_002742125.1_Oar_rambouillet_v1.0_genomic.fna	1	1	Ovis_aries
ERR2074503	GCF_002742125.1_Oar_rambouillet_v1.0_genomic.fna	1	1	Ovis_aries
ERR2074504	GCF_002742125.1_Oar_rambouillet_v1.0_genomic.fna	1	1	Ovis_aries
ERR2074505	GCF_002742125.1_Oar_rambouillet_v1.0_genomic.fna	1	1	Ovis_aries
ERR2074506	GCF_002742125.1_Oar_rambouillet_v1.0_genomic.fna	1	1	Ovis_aries
ERR2074507	GCF_002742125.1_Oar_rambouillet_v1.0_genomic.fna	1	1	Ovis_aries
ERR2074508	GCF_002742125.1_Oar_rambouillet_v1.0_genomic.fna	1	1	Ovis_aries
ERR2074509	GCF_002742125.1_Oar_rambouillet_v1.0_genomic.fna	1	1	Ovis_aries
ERR2074510	GCF_002742125.1_Oar_rambouillet_v1.0_genomic.fna	1	1	Ovis_aries
ERR2074511	GCF_002742125.1_Oar_rambouillet_v1.0_genomic.fna	1	1	Ovis_aries
ERR2074512	GCF_002742125.1_Oar_rambouillet_v1.0_genomic.fna	1	1	Ovis_aries
ERR2074513	GCF_002742125.1_Oar_rambouillet_v1.0_genomic.fna	1	1	Ovis_aries
ERR2074514	GCF_002742125.1_Oar_rambouillet_v1.0_genomic.fna	1	1	Ovis_aries
ERR2074515	GCF_002742125.1_Oar_rambouillet_v1.0_genomic.fna	1	1	Ovis_aries
ERR2074516	GCF_002742125.1_Oar_rambouillet_v1.0_genomic.fna	1	1	Ovis_aries
ERR2074517	GCF_002742125.1_Oar_rambouillet_v1.0_genomic.fna	1	1	Ovis_aries
ERR2074518	GCF_002742125.1_Oar_rambouillet_v1.0_genomic.fna	1	1	Ovis_aries
ERR2074519	GCF_002742125.1_Oar_rambouillet_v1.0_genomic.fna	1	1	Ovis_aries
ERR2074520	GCF_002742125.1_Oar_rambouillet_v1.0_genomic.fna	1	1	Ovis_aries
ERR2074521	GCF_002742125.1_Oar_rambouillet_v1.0_genomic.fna	1	1	Ovis_aries
ERR2074522	GCF_002742125.1_Oar_rambouillet_v1.0_genomic.fna	1	1	Ovis_aries
ERR2074523	GCF_002742125.1_Oar_rambouillet_v1.0_genomic.fna	1	1	Ovis_aries
ERR2074524	GCF_002742125.1_Oar_rambouillet_v1.0_genomic.fna	1	1	Ovis_aries
ERR2074525	GCF_002742125.1_Oar_rambouillet_v1.0_genomic.fna	1	1	Ovis_aries
ERR2074526	GCF_002742125.1_Oar_rambouillet_v1.0_genomic.fna	1	1	Ovis_aries
ERR2074527	GCF_002742125.1_Oar_rambouillet_v1.0_genomic.fna	1	1	Ovis_aries
ERR2074528	GCF_002742125.1_Oar_rambouillet_v1.0_genomic.fna	1	1	Ovis_aries
ERR2074529	GCF_002742125.1_Oar_rambouillet_v1.0_genomic.fna	1	1	Ovis_aries
ERR2074530	GCF_002742125.1_Oar_rambouillet_v1.0_genomic.fna	1	1	Ovis_aries
ERR2074531	GCF_002742125.1_Oar_rambouillet_v1.0_genomic.fna	1	1	Ovis_aries
ERR2074532	GCF_002742125.1_Oar_rambouillet_v1.0_genomic.fna	1	1	Ovis_aries
ERR2074533	GCF_002742125.1_Oar_rambouillet_v1.0_genomic.fna	1	1	Ovis_aries
ERR2074534	GCF_002742125.1_Oar_rambouillet_v1.0_genomic.fna	1	1	Ovis_aries
ERR2074535	GCF_002742125.1_Oar_rambouillet_v1.0_genomic.fna	1	1	Ovis_aries
ERR2074536	GCF_002742125.1_Oar_rambouillet_v1.0_genomic.fna	1	1	Ovis_aries
ERR2074537	GCF_002742125.1_Oar_rambouillet_v1.0_genomic.fna	1	1	Ovis_aries
ERR2074538	GCF_002742125.1_Oar_rambouillet_v1.0_genomic.fna	1	1	Ovis_aries
ERR2074539	GCF_002742125.1_Oar_rambouillet_v1.0_genomic.fna	1	1	Ovis_aries
ERR2074540	GCF_002742125.1_Oar_rambouillet_v1.0_genomic.fna	1	1	Ovis_aries
ERR2074541	GCF_002742125.1_Oar_rambouillet_v1.0_genomic.fna	1	1	Ovis_aries
ERR2074542	GCF_002742125.1_Oar_rambouillet_v1.0_genomic.fna	1	1	Ovis_aries
ERR2074543	GCF_002742125.1_Oar_rambouillet_v1.0_genomic.fna	1	1	Ovis_aries
ERR2074544	GCF_002742125.1_Oar_rambouillet_v1.0_genomic.fna	1	1	Ovis_aries
ERR2074545	GCF_002742125.1_Oar_rambouillet_v1.0_genomic.fna	1	1	Ovis_aries
ERR2074546	GCF_002742125.1_Oar_rambouillet_v1.0_genomic.fna	1	1	Ovis_aries
ERR2074547	GCF_002742125.1_Oar_rambouillet_v1.0_genomic.fna	1	1	Ovis_aries
ERR2074548	GCF_002742125.1_Oar_rambouillet_v1.0_genomic.fna	1	1	Ovis_aries
ERR2074549	GCF_002742125.1_Oar_rambouillet_v1.0_genomic.fna	1	1	Ovis_aries
ERR2074550	GCF_002742125.1_Oar_rambouillet_v1.0_genomic.fna	1	1	Ovis_aries
ERR2074551	GCF_002742125.1_Oar_rambouillet_v1.0_genomic.fna	1	1	Ovis_aries
ERR2074552	GCF_002742125.1_Oar_rambouillet_v1.0_genomic.fna	1	1	Ovis_aries
ERR2074553	GCF_002742125.1_Oar_rambouillet_v1.0_genomic.fna	1	1	Ovis_aries
ERR2074554	GCF_002742125.1_Oar_rambouillet_v1.0_genomic.fna	1	1	Ovis_aries
ERR2074555	GCF_002742125.1_Oar_rambouillet_v1.0_genomic.fna	1	1	Ovis_aries
ERR2074556	GCF_002742125.1_Oar_rambouillet_v1.0_genomic.fna	1	1	Ovis_aries
ERR2074557	GCF_002742125.1_Oar_rambouillet_v1.0_genomic.fna	1	1	Ovis_aries
ERR2074558	GCF_002742125.1_Oar_rambouillet_v1.0_genomic.fna	1	1	Ovis_aries
ERR2074559	GCF_002742125.1_Oar_rambouillet_v1.0_genomic.fna	1	1	Ovis_aries
ERR2074560	GCF_002742125.1_Oar_rambouillet_v1.0_genomic.fna	1	1	Ovis_aries
ERR2074561	GCF_002742125.1_Oar_rambouillet_v1.0_genomic.fna	1	1	Ovis_aries
ERR2074562	GCF_002742125.1_Oar_rambouillet_v1.0_genomic.fna	1	1	Ovis_aries
ERR2074563	GCF_002742125.1_Oar_rambouillet_v1.0_genomic.fna	1	1	Ovis_aries
ERR2074564	GCF_002742125.1_Oar_rambouillet_v1.0_genomic.fna	1	1	Ovis_aries
ERR2074565	GCF_002742125.1_Oar_rambouillet_v1.0_genomic.fna	1	1	Ovis_aries
ERR2074566	GCF_002742125.1_Oar_rambouillet_v1.0_genomic.fna	1	1	Ovis_aries
ERR2074567	GCF_002742125.1_Oar_rambouillet_v1.0_genomic.fna	1	1	Ovis_aries
ERR2074568	GCF_002742125.1_Oar_rambouillet_v1.0_genomic.fna	1	1	Ovis_aries
ERR2074569	GCF_002742125.1_Oar_rambouillet_v1.0_genomic.fna	1	1	Ovis_aries
ERR2074570	GCF_002742125.1_Oar_rambouillet_v1.0_genomic.fna	1	1	Ovis_aries
ERR2074571	GCF_002742125.1_Oar_rambouillet_v1.0_genomic.fna	1	1	Ovis_aries
ERR2074572	GCF_002742125.1_Oar_rambouillet_v1.0_genomic.fna	1	1	Ovis_aries
ERR2074573	GCF_002742125.1_Oar_rambouillet_v1.0_genomic.fna	1	1	Ovis_aries
ERR2074574	GCF_002742125.1_Oar_rambouillet_v1.0_genomic.fna	1	1	Ovis_aries
ERR2074575	GCF_002742125.1_Oar_rambouillet_v1.0_genomic.fna	1	1	Ovis_aries
ERR2074576	GCF_002742125.1_Oar_rambouillet_v1.0_genomic.fna	1	1	Ovis_aries
ERR2074577	GCF_002742125.1_Oar_rambouillet_v1.0_genomic.fna	1	1	Ovis_aries
ERR2074578	GCF_002742125.1_Oar_rambouillet_v1.0_genomic.fna	1	1	Ovis_aries
ERR2074579	GCF_002742125.1_Oar_rambouillet_v1.0_genomic.fna	1	1	Ovis_aries
ERR2074580	GCF_002742125.1_Oar_rambouillet_v1.0_genomic.fna	1	1	Ovis_aries
ERR2074581	GCF_002742125.1_Oar_rambouillet_v1.0_genomic.fna	1	1	Ovis_aries
ERR2074582	GCF_002742125.1_Oar_rambouillet_v1.0_genomic.fna	1	1	Ovis_aries
ERR2074583	GCF_002742125.1_Oar_rambouillet_v1.0_genomic.fna	1	1	Ovis_aries
ERR2074584	GCF_002742125.1_Oar_rambouillet_v1.0_genomic.fna	1	1	Ovis_aries
ERR2074585	GCF_002742125.1_Oar_rambouillet_v1.0_genomic.fna	1	1	Ovis_aries
ERR2074586	GCF_002742125.1_Oar_rambouillet_v1.0_genomic.fna	1	1	Ovis_aries
ERR2074587	GCF_002742125.1_Oar_rambouillet_v1.0_genomic.fna	1	1	Ovis_aries
ERR2074588	GCF_002742125.1_Oar_rambouillet_v1.0_genomic.fna	1	1	Ovis_aries
ERR2074589	GCF_002742125.1_Oar_rambouillet_v1.0_genomic.fna	1	1	Ovis_aries
ERR2074590	GCF_002742125.1_Oar_rambouillet_v1.0_genomic.fna	1	1	Ovis_aries
ERR2074591	GCF_002742125.1_Oar_rambouillet_v1.0_genomic.fna	1	1	Ovis_aries
ERR2074592	GCF_002742125.1_Oar_rambouillet_v1.0_genomic.fna	1	1	Ovis_aries
ERR2074593	GCF_002742125.1_Oar_rambouillet_v1.0_genomic.fna	1	1	Ovis_aries
ERR2074594	GCF_002742125.1_Oar_rambouillet_v1.0_genomic.fna	1	1	Ovis_aries
ERR2074595	GCF_002742125.1_Oar_rambouillet_v1.0_genomic.fna	1	1	Ovis_aries
ERR2074596	GCF_002742125.1_Oar_rambouillet_v1.0_genomic.fna	1	1	Ovis_aries
ERR2074597	GCF_002742125.1_Oar_rambouillet_v1.0_genomic.fna	1	1	Ovis_aries
ERR2074598	GCF_002742125.1_Oar_rambouillet_v1.0_genomic.fna	1	1	Ovis_aries
ERR2074599	GCF_002742125.1_Oar_rambouillet_v1.0_genomic.fna	1	1	Ovis_aries
ERR2074600	GCF_002742125.1_Oar_rambouillet_v1.0_genomic.fna	1	1	Ovis_aries
ERR2074601	GCF_002742125.1_Oar_rambouillet_v1.0_genomic.fna	1	1	Ovis_aries
ERR2074602	GCF_002742125.1_Oar_rambouillet_v1.0_genomic.fna	1	1	Ovis_aries
ERR2074603	GCF_002742125.1_Oar_rambouillet_v1.0_genomic.fna	1	1	Ovis_aries
ERR2074604	GCF_002742125.1_Oar_rambouillet_v1.0_genomic.fna	1	1	Ovis_aries
ERR2074605	GCF_002742125.1_Oar_rambouillet_v1.0_genomic.fna	1	1	Ovis_aries
ERR2074606	GCF_002742125.1_Oar_rambouillet_v1.0_genomic.fna	1	1	Ovis_aries
ERR2074607	GCF_002742125.1_Oar_rambouillet_v1.0_genomic.fna	1	1	Ovis_aries
ERR2074608	GCF_002742125.1_Oar_rambouillet_v1.0_genomic.fna	1	1	Ovis_aries
ERR2074609	GCF_002742125.1_Oar_rambouillet_v1.0_genomic.fna	1	1	Ovis_aries
ERR2074610	GCF_002742125.1_Oar_rambouillet_v1.0_genomic.fna	1	1	Ovis_aries
ERR2074611	GCF_002742125.1_Oar_rambouillet_v1.0_genomic.fna	1	1	Ovis_aries
ERR2074612	GCF_002742125.1_Oar_rambouillet_v1.0_genomic.fna	1	1	Ovis_aries
ERR2074613	GCF_002742125.1_Oar_rambouillet_v1.0_genomic.fna	1	1	Ovis_aries
ERR2074614	GCF_002742125.1_Oar_rambouillet_v1.0_genomic.fna	1	1	Ovis_aries
ERR2074615	GCF_002742125.1_Oar_rambouillet_v1.0_genomic.fna	1	1	Ovis_aries
ERR2074616	GCF_002742125.1_Oar_rambouillet_v1.0_genomic.fna	1	1	Ovis_aries
ERR2074617	GCF_002742125.1_Oar_rambouillet_v1.0_genomic.fna	1	1	Ovis_aries
ERR2074618	GCF_002742125.1_Oar_rambouillet_v1.0_genomic.fna	1	1	Ovis_aries
ERR2074619	GCF_002742125.1_Oar_rambouillet_v1.0_genomic.fna	1	1	Ovis_aries
ERR2074620	GCF_002742125.1_Oar_rambouillet_v1.0_genomic.fna	1	1	Ovis_aries
ERR2074621	GCF_002742125.1_Oar_rambouillet_v1.0_genomic.fna	1	1	Ovis_aries
ERR2074622	GCF_002742125.1_Oar_rambouillet_v1.0_genomic.fna	1	1	Ovis_aries
ERR2074623	GCF_002742125.1_Oar_rambouillet_v1.0_genomic.fna	1	1	Ovis_aries
ERR2074624	GCF_002742125.1_Oar_rambouillet_v1.0_genomic.fna	1	1	Ovis_aries
ERR2074625	GCF_002742125.1_Oar_rambouillet_v1.0_genomic.fna	1	1	Ovis_aries
ERR2074626	GCF_002742125.1_Oar_rambouillet_v1.0_genomic.fna	1	1	Ovis_aries
ERR2074627	GCF_002742125.1_Oar_rambouillet_v1.0_genomic.fna	1	1	Ovis_aries
ERR2074628	GCF_002742125.1_Oar_rambouillet_v1.0_genomic.fna	1	1	Ovis_aries
ERR2074629	GCF_002742125.1_Oar_rambouillet_v1.0_genomic.fna	1	1	Ovis_aries
ERR2074630	GCF_002742125.1_Oar_rambouillet_v1.0_genomic.fna	1	1	Ovis_aries
ERR2074631	GCF_002742125.1_Oar_rambouillet_v1.0_genomic.fna	1	1	Ovis_aries
ERR2074632	GCF_002742125.1_Oar_rambouillet_v1.0_genomic.fna	1	1	Ovis_aries
ERR2074633	GCF_002742125.1_Oar_rambouillet_v1.0_genomic.fna	1	1	Ovis_aries
ERR2074634	GCF_002742125.1_Oar_rambouillet_v1.0_genomic.fna	1	1	Ovis_aries
ERR2074635	GCF_002742125.1_Oar_rambouillet_v1.0_genomic.fna	1	1	Ovis_aries
ERR2074636	GCF_002742125.1_Oar_rambouillet_v1.0_genomic.fna	1	1	Ovis_aries
ERR2074637	GCF_002742125.1_Oar_rambouillet_v1.0_genomic.fna	1	1	Ovis_aries
ERR2074638	GCF_002742125.1_Oar_rambouillet_v1.0_genomic.fna	1	1	Ovis_aries
ERR2074639	GCF_002742125.1_Oar_rambouillet_v1.0_genomic.fna	1	1	Ovis_aries
ERR2074640	GCF_002742125.1_Oar_rambouillet_v1.0_genomic.fna	1	1	Ovis_aries
ERR2074641	GCF_002742125.1_Oar_rambouillet_v1.0_genomic.fna	1	1	Ovis_aries
ERR2074642	GCF_002742125.1_Oar_rambouillet_v1.0_genomic.fna	1	1	Ovis_aries
ERR2074643	GCF_002742125.1_Oar_rambouillet_v1.0_genomic.fna	1	1	Ovis_aries
ERR2074644	GCF_002742125.1_Oar_rambouillet_v1.0_genomic.fna	1	1	Ovis_aries
ERR2074645	GCF_002742125.1_Oar_rambouillet_v1.0_genomic.fna	1	1	Ovis_aries
ERR2074646	GCF_002742125.1_Oar_rambouillet_v1.0_genomic.fna	1	1	Ovis_aries
ERR2074647	GCF_002742125.1_Oar_rambouillet_v1.0_genomic.fna	1	1	Ovis_aries
ERR2074648	GCF_002742125.1_Oar_rambouillet_v1.0_genomic.fna	1	1	Ovis_aries
ERR2074649	GCF_002742125.1_Oar_rambouillet_v1.0_genomic.fna	1	1	Ovis_aries
ERR2074650	GCF_002742125.1_Oar_rambouillet_v1.0_genomic.fna	1	1	Ovis_aries
ERR2074651	GCF_002742125.1_Oar_rambouillet_v1.0_genomic.fna	1	1	Ovis_aries
ERR2074652	GCF_002742125.1_Oar_rambouillet_v1.0_genomic.fna	1	1	Ovis_aries
ERR2074653	GCF_002742125.1_Oar_rambouillet_v1.0_genomic.fna	1	1	Ovis_aries
ERR2074654	GCF_002742125.1_Oar_rambouillet_v1.0_genomic.fna	1	1	Ovis_aries
ERR2074655	GCF_002742125.1_Oar_rambouillet_v1.0_genomic.fna	1	1	Ovis_aries
ERR2074656	GCF_002742125.1_Oar_rambouillet_v1.0_genomic.fna	1	1	Ovis_aries
ERR2074657	GCF_002742125.1_Oar_rambouillet_v1.0_genomic.fna	1	1	Ovis_aries
ERR2074658	GCF_002742125.1_Oar_rambouillet_v1.0_genomic.fna	1	1	Ovis_aries
ERR2074659	GCF_002742125.1_Oar_rambouillet_v1.0_genomic.fna	1	1	Ovis_aries
ERR2074660	GCF_002742125.1_Oar_rambouillet_v1.0_genomic.fna	1	1	Ovis_aries
ERR2074661	GCF_002742125.1_Oar_rambouillet_v1.0_genomic.fna	1	1	Ovis_aries
ERR2074662	GCF_002742125.1_Oar_rambouillet_v1.0_genomic.fna	1	1	Ovis_aries
ERR2074663	GCF_002742125.1_Oar_rambouillet_v1.0_genomic.fna	1	1	Ovis_aries
ERR2074664	GCF_002742125.1_Oar_rambouillet_v1.0_genomic.fna	1	1	Ovis_aries
ERR2074665	GCF_002742125.1_Oar_rambouillet_v1.0_genomic.fna	1	1	Ovis_aries
ERR2074666	GCF_002742125.1_Oar_rambouillet_v1.0_genomic.fna	1	1	Ovis_aries
ERR2074667	GCF_002742125.1_Oar_rambouillet_v1.0_genomic.fna	1	1	Ovis_aries
ERR2074668	GCF_002742125.1_Oar_rambouillet_v1.0_genomic.fna	1	1	Ovis_aries
ERR2074669	GCF_002742125.1_Oar_rambouillet_v1.0_genomic.fna	1	1	Ovis_aries
ERR2074670	GCF_002742125.1_Oar_rambouillet_v1.0_genomic.fna	1	1	Ovis_aries
ERR2074671	GCF_002742125.1_Oar_rambouillet_v1.0_genomic.fna	1	1	Ovis_aries
ERR2074672	GCF_002742125.1_Oar_rambouillet_v1.0_genomic.fna	1	1	Ovis_aries
ERR2074673	GCF_002742125.1_Oar_rambouillet_v1.0_genomic.fna	1	1	Ovis_aries
ERR2074674	GCF_002742125.1_Oar_rambouillet_v1.0_genomic.fna	1	1	Ovis_aries
ERR2074675	GCF_002742125.1_Oar_rambouillet_v1.0_genomic.fna	1	1	Ovis_aries
ERR2074676	GCF_002742125.1_Oar_rambouillet_v1.0_genomic.fna	1	1	Ovis_aries
ERR2074677	GCF_002742125.1_Oar_rambouillet_v1.0_genomic.fna	1	1	Ovis_aries
ERR2074678	GCF_002742125.1_Oar_rambouillet_v1.0_genomic.fna	1	1	Ovis_aries
ERR2074679	GCF_002742125.1_Oar_rambouillet_v1.0_genomic.fna	1	1	Ovis_aries
ERR2074680	GCF_002742125.1_Oar_rambouillet_v1.0_genomic.fna	1	1	Ovis_aries
ERR2074681	GCF_002742125.1_Oar_rambouillet_v1.0_genomic.fna	1	1	Ovis_aries
ERR2074682	GCF_002742125.1_Oar_rambouillet_v1.0_genomic.fna	1	1	Ovis_aries
ERR2074683	GCF_002742125.1_Oar_rambouillet_v1.0_genomic.fna	1	1	Ovis_aries
ERR2074684	GCF_002742125.1_Oar_rambouillet_v1.0_genomic.fna	1	1	Ovis_aries
ERR2074685	GCF_002742125.1_Oar_rambouillet_v1.0_genomic.fna	1	1	Ovis_aries
ERR2074686	GCF_002742125.1_Oar_rambouillet_v1.0_genomic.fna	1	1	Ovis_aries
ERR2074687	GCF_002742125.1_Oar_rambouillet_v1.0_genomic.fna	1	1	Ovis_aries
ERR2074688	GCF_002742125.1_Oar_rambouillet_v1.0_genomic.fna	1	1	Ovis_aries
ERR2074689	GCF_002742125.1_Oar_rambouillet_v1.0_genomic.fna	1	1	Ovis_aries
ERR2074690	GCF_002742125.1_Oar_rambouillet_v1.0_genomic.fna	1	1	Ovis_aries
ERR2074691	GCF_002742125.1_Oar_rambouillet_v1.0_genomic.fna	1	1	Ovis_aries
ERR2074692	GCF_002742125.1_Oar_rambouillet_v1.0_genomic.fna	1	1	Ovis_aries
ERR2074693	GCF_002742125.1_Oar_rambouillet_v1.0_genomic.fna	1	1	Ovis_aries
ERR2074694	GCF_002742125.1_Oar_rambouillet_v1.0_genomic.fna	1	1	Ovis_aries
ERR2074695	GCF_002742125.1_Oar_rambouillet_v1.0_genomic.fna	1	1	Ovis_aries
ERR2074696	GCF_002742125.1_Oar_rambouillet_v1.0_genomic.fna	1	1	Ovis_aries
ERR2074697	GCF_002742125.1_Oar_rambouillet_v1.0_genomic.fna	1	1	Ovis_aries
ERR2074698	GCF_002742125.1_Oar_rambouillet_v1.0_genomic.fna	1	1	Ovis_aries
ERR2074699	GCF_002742125.1_Oar_rambouillet_v1.0_genomic.fna	1	1	Ovis_aries
ERR2074700	GCF_002742125.1_Oar_rambouillet_v1.0_genomic.fna	1	1	Ovis_aries
ERR2074701	GCF_002742125.1_Oar_rambouillet_v1.0_genomic.fna	1	1	Ovis_aries
ERR2074702	GCF_002742125.1_Oar_rambouillet_v1.0_genomic.fna	1	1	Ovis_aries
ERR2074703	GCF_002742125.1_Oar_rambouillet_v1.0_genomic.fna	1	1	Ovis_aries
ERR2074704	GCF_002742125.1_Oar_rambouillet_v1.0_genomic.fna	1	1	Ovis_aries
ERR2074705	GCF_002742125.1_Oar_rambouillet_v1.0_genomic.fna	1	1	Ovis_aries
ERR2074706	GCF_002742125.1_Oar_rambouillet_v1.0_genomic.fna	1	1	Ovis_aries
ERR2074707	GCF_002742125.1_Oar_rambouillet_v1.0_genomic.fna	1	1	Ovis_aries
ERR2074708	GCF_002742125.1_Oar_rambouillet_v1.0_genomic.fna	1	1	Ovis_aries
ERR2074709	GCF_002742125.1_Oar_rambouillet_v1.0_genomic.fna	1	1	Ovis_aries
ERR2074710	GCF_002742125.1_Oar_rambouillet_v1.0_genomic.fna	1	1	Ovis_aries
ERR2074711	GCF_002742125.1_Oar_rambouillet_v1.0_genomic.fna	1	1	Ovis_aries
ERR2074712	GCF_002742125.1_Oar_rambouillet_v1.0_genomic.fna	1	1	Ovis_aries
ERR2074713	GCF_002742125.1_Oar_rambouillet_v1.0_genomic.fna	1	1	Ovis_aries
ERR2074714	GCF_002742125.1_Oar_rambouillet_v1.0_genomic.fna	1	1	Ovis_aries
ERR2074715	GCF_002742125.1_Oar_rambouillet_v1.0_genomic.fna	1	1	Ovis_aries
ERR2074716	GCF_002742125.1_Oar_rambouillet_v1.0_genomic.fna	1	1	Ovis_aries
ERR2074717	GCF_002742125.1_Oar_rambouillet_v1.0_genomic.fna	1	1	Ovis_aries
ERR2074718	GCF_002742125.1_Oar_rambouillet_v1.0_genomic.fna	1	1	Ovis_aries
ERR2074719	GCF_002742125.1_Oar_rambouillet_v1.0_genomic.fna	1	1	Ovis_aries
ERR2074720	GCF_002742125.1_Oar_rambouillet_v1.0_genomic.fna	1	1	Ovis_aries
ERR2074721	GCF_002742125.1_Oar_rambouillet_v1.0_genomic.fna	1	1	Ovis_aries
ERR2074722	GCF_002742125.1_Oar_rambouillet_v1.0_genomic.fna	1	1	Ovis_aries
ERR2074723	GCF_002742125.1_Oar_rambouillet_v1.0_genomic.fna	1	1	Ovis_aries
ERR2074724	GCF_002742125.1_Oar_rambouillet_v1.0_genomic.fna	1	1	Ovis_aries
ERR2074725	GCF_002742125.1_Oar_rambouillet_v1.0_genomic.fna	1	1	Ovis_aries
ERR2074726	GCF_002742125.1_Oar_rambouillet_v1.0_genomic.fna	1	1	Ovis_aries
ERR2074727	GCF_002742125.1_Oar_rambouillet_v1.0_genomic.fna	1	1	Ovis_aries
ERR2074728	GCF_002742125.1_Oar_rambouillet_v1.0_genomic.fna	1	1	Ovis_aries
ERR2074729	GCF_002742125.1_Oar_rambouillet_v1.0_genomic.fna	1	1	Ovis_aries
ERR2074730	GCF_002742125.1_Oar_rambouillet_v1.0_genomic.fna	1	1	Ovis_aries
ERR2074731	GCF_002742125.1_Oar_rambouillet_v1.0_genomic.fna	1	1	Ovis_aries
ERR2074732	GCF_002742125.1_Oar_rambouillet_v1.0_genomic.fna	1	1	Ovis_aries
ERR2074733	GCF_002742125.1_Oar_rambouillet_v1.0_genomic.fna	1	1	Ovis_aries
ERR2074734	GCF_002742125.1_Oar_rambouillet_v1.0_genomic.fna	1	1	Ovis_aries
ERR2074735	GCF_002742125.1_Oar_rambouillet_v1.0_genomic.fna	1	1	Ovis_aries
ERR2074736	GCF_002742125.1_Oar_rambouillet_v1.0_genomic.fna	1	1	Ovis_aries
ERR2074737	GCF_002742125.1_Oar_rambouillet_v1.0_genomic.fna	1	1	Ovis_aries
ERR2074738	GCF_002742125.1_Oar_rambouillet_v1.0_genomic.fna	1	1	Ovis_aries
ERR2074739	GCF_002742125.1_Oar_rambouillet_v1.0_genomic.fna	1	1	Ovis_aries
ERR2074740	GCF_002742125.1_Oar_rambouillet_v1.0_genomic.fna	1	1	Ovis_aries
ERR2074741	GCF_002742125.1_Oar_rambouillet_v1.0_genomic.fna	1	1	Ovis_aries
ERR2074742	GCF_002742125.1_Oar_rambouillet_v1.0_genomic.fna	1	1	Ovis_aries
ERR2074743	GCF_002742125.1_Oar_rambouillet_v1.0_genomic.fna	1	1	Ovis_aries
ERR2074744	GCF_002742125.1_Oar_rambouillet_v1.0_genomic.fna	1	1	Ovis_aries
ERR2074745	GCF_002742125.1_Oar_rambouillet_v1.0_genomic.fna	1	1	Ovis_aries
ERR2074746	GCF_002742125.1_Oar_rambouillet_v1.0_genomic.fna	1	1	Ovis_aries
ERR2074747	GCF_002742125.1_Oar_rambouillet_v1.0_genomic.fna	1	1	Ovis_aries
ERR2074748	GCF_002742125.1_Oar_rambouillet_v1.0_genomic.fna	1	1	Ovis_aries
ERR2074749	GCF_002742125.1_Oar_rambouillet_v1.0_genomic.fna	1	1	Ovis_aries
ERR2074750	GCF_002742125.1_Oar_rambouillet_v1.0_genomic.fna	1	1	Ovis_aries
ERR2074751	GCF_002742125.1_Oar_rambouillet_v1.0_genomic.fna	1	1	Ovis_aries
ERR2074752	GCF_002742125.1_Oar_rambouillet_v1.0_genomic.fna	1	1	Ovis_aries
ERR2074753	GCF_002742125.1_Oar_rambouillet_v1.0_genomic.fna	1	1	Ovis_aries
ERR2074754	GCF_002742125.1_Oar_rambouillet_v1.0_genomic.fna	1	1	Ovis_aries
ERR2074755	GCF_002742125.1_Oar_rambouillet_v1.0_genomic.fna	1	1	Ovis_aries
ERR2074756	GCF_002742125.1_Oar_rambouillet_v1.0_genomic.fna	1	1	Ovis_aries
ERR2074757	GCF_002742125.1_Oar_rambouillet_v1.0_genomic.fna	1	1	Ovis_aries
ERR2074758	GCF_002742125.1_Oar_rambouillet_v1.0_genomic.fna	1	1	Ovis_aries
ERR2074759	GCF_002742125.1_Oar_rambouillet_v1.0_genomic.fna	1	1	Ovis_aries
ERR2074760	GCF_002742125.1_Oar_rambouillet_v1.0_genomic.fna	1	1	Ovis_aries
ERR2074761	GCF_002742125.1_Oar_rambouillet_v1.0_genomic.fna	1	1	Ovis_aries
ERR2074762	GCF_002742125.1_Oar_rambouillet_v1.0_genomic.fna	1	1	Ovis_aries
ERR2074763	GCF_002742125.1_Oar_rambouillet_v1.0_genomic.fna	1	1	Ovis_aries
ERR2074764	GCF_002742125.1_Oar_rambouillet_v1.0_genomic.fna	1	1	Ovis_aries
ERR2074765	GCF_002742125.1_Oar_rambouillet_v1.0_genomic.fna	1	1	Ovis_aries
ERR2074766	GCF_002742125.1_Oar_rambouillet_v1.0_genomic.fna	1	1	Ovis_aries
ERR2074767	GCF_002742125.1_Oar_rambouillet_v1.0_genomic.fna	1	1	Ovis_aries
ERR2074768	GCF_002742125.1_Oar_rambouillet_v1.0_genomic.fna	1	1	Ovis_aries
ERR2074769	GCF_002742125.1_Oar_rambouillet_v1.0_genomic.fna	1	1	Ovis_aries
ERR2074770	GCF_002742125.1_Oar_rambouillet_v1.0_genomic.fna	1	1	Ovis_aries
ERR2074771	GCF_002742125.1_Oar_rambouillet_v1.0_genomic.fna	1	1	Ovis_aries
ERR2074772	GCF_002742125.1_Oar_rambouillet_v1.0_genomic.fna	1	1	Ovis_aries
ERR2074773	GCF_002742125.1_Oar_rambouillet_v1.0_genomic.fna	1	1	Ovis_aries
ERR2074774	GCF_002742125.1_Oar_rambouillet_v1.0_genomic.fna	1	1	Ovis_aries
ERR2074775	GCF_002742125.1_Oar_rambouillet_v1.0_genomic.fna	1	1	Ovis_aries
ERR2074776	GCF_002742125.1_Oar_rambouillet_v1.0_genomic.fna	1	1	Ovis_aries
ERR2074777	GCF_002742125.1_Oar_rambouillet_v1.0_genomic.fna	1	1	Ovis_aries
ERR2074778	GCF_002742125.1_Oar_rambouillet_v1.0_genomic.fna	1	1	Ovis_aries
ERR2074779	GCF_002742125.1_Oar_rambouillet_v1.0_genomic.fna	1	1	Ovis_aries
ERR2074780	GCF_002742125.1_Oar_rambouillet_v1.0_genomic.fna	1	1	Ovis_aries
ERR2074781	GCF_002742125.1_Oar_rambouillet_v1.0_genomic.fna	1	1	Ovis_aries
ERR2074782	GCF_002742125.1_Oar_rambouillet_v1.0_genomic.fna	1	1	Ovis_aries
ERR2074783	GCF_002742125.1_Oar_rambouillet_v1.0_genomic.fna	1	1	Ovis_aries
ERR2074784	GCF_002742125.1_Oar_rambouillet_v1.0_genomic.fna	1	1	Ovis_aries
ERR2074785	GCF_002742125.1_Oar_rambouillet_v1.0_genomic.fna	1	1	Ovis_aries
ERR2074786	GCF_002742125.1_Oar_rambouillet_v1.0_genomic.fna	1	1	Ovis_aries
ERR2074787	GCF_002742125.1_Oar_rambouillet_v1.0_genomic.fna	1	1	Ovis_aries
ERR2074788	GCF_002742125.1_Oar_rambouillet_v1.0_genomic.fna	1	1	Ovis_aries
ERR2074789	GCF_002742125.1_Oar_rambouillet_v1.0_genomic.fna	1	1	Ovis_aries
ERR2074790	GCF_002742125.1_Oar_rambouillet_v1.0_genomic.fna	1	1	Ovis_aries
ERR2074791	GCF_002742125.1_Oar_rambouillet_v1.0_genomic.fna	1	1	Ovis_aries
ERR2074792	GCF_002742125.1_Oar_rambouillet_v1.0_genomic.fna	1	1	Ovis_aries
ERR2074793	GCF_002742125.1_Oar_rambouillet_v1.0_genomic.fna	1	1	Ovis_aries
ERR2074794	GCF_002742125.1_Oar_rambouillet_v1.0_genomic.fna	1	1	Ovis_aries
ERR2074795	GCF_002742125.1_Oar_rambouillet_v1.0_genomic.fna	1	1	Ovis_aries
ERR2074796	GCF_002742125.1_Oar_rambouillet_v1.0_genomic.fna	1	1	Ovis_aries
ERR2074797	GCF_002742125.1_Oar_rambouillet_v1.0_genomic.fna	1	1	Ovis_aries
ERR2074798	GCF_002742125.1_Oar_rambouillet_v1.0_genomic.fna	1	1	Ovis_aries
ERR2074799	GCF_002742125.1_Oar_rambouillet_v1.0_genomic.fna	1	1	Ovis_aries
ERR2074800	GCF_002742125.1_Oar_rambouillet_v1.0_genomic.fna	1	1	Ovis_aries
ERR2074801	GCF_002742125.1_Oar_rambouillet_v1.0_genomic.fna	1	1	Ovis_aries
ERR2074802	GCF_002742125.1_Oar_rambouillet_v1.0_genomic.fna	1	1	Ovis_aries
ERR2074803	GCF_002742125.1_Oar_rambouillet_v1.0_genomic.fna	1	1	Ovis_aries
ERR2074804	GCF_002742125.1_Oar_rambouillet_v1.0_genomic.fna	1	1	Ovis_aries
ERR2074805	GCF_002742125.1_Oar_rambouillet_v1.0_genomic.fna	1	1	Ovis_aries
ERR2074806	GCF_002742125.1_Oar_rambouillet_v1.0_genomic.fna	1	1	Ovis_aries
ERR2074807	GCF_002742125.1_Oar_rambouillet_v1.0_genomic.fna	1	1	Ovis_aries
ERR2074808	GCF_002742125.1_Oar_rambouillet_v1.0_genomic.fna	1	1	Ovis_aries
ERR2074809	GCF_002742125.1_Oar_rambouillet_v1.0_genomic.fna	1	1	Ovis_aries
ERR2074810	GCF_002742125.1_Oar_rambouillet_v1.0_genomic.fna	1	1	Ovis_aries
ERR2074811	GCF_002742125.1_Oar_rambouillet_v1.0_genomic.fna	1	1	Ovis_aries
ERR2074812	GCF_002742125.1_Oar_rambouillet_v1.0_genomic.fna	1	1	Ovis_aries
ERR2074813	GCF_002742125.1_Oar_rambouillet_v1.0_genomic.fna	1	1	Ovis_aries
ERR2074814	GCF_002742125.1_Oar_rambouillet_v1.0_genomic.fna	1	1	Ovis_aries
ERR2074815	GCF_002742125.1_Oar_rambouillet_v1.0_genomic.fna	1	1	Ovis_aries
ERR2074816	GCF_002742125.1_Oar_rambouillet_v1.0_genomic.fna	1	1	Ovis_aries
ERR2074817	GCF_002742125.1_Oar_rambouillet_v1.0_genomic.fna	1	1	Ovis_aries
ERR2074818	GCF_002742125.1_Oar_rambouillet_v1.0_genomic.fna	1	1	Ovis_aries
ERR2074819	GCF_002742125.1_Oar_rambouillet_v1.0_genomic.fna	1	1	Ovis_aries
ERR2074820	GCF_002742125.1_Oar_rambouillet_v1.0_genomic.fna	1	1	Ovis_aries
ERR2074821	GCF_002742125.1_Oar_rambouillet_v1.0_genomic.fna	1	1	Ovis_aries
ERR2074822	GCF_002742125.1_Oar_rambouillet_v1.0_genomic.fna	1	1	Ovis_aries
ERR2074823	GCF_002742125.1_Oar_rambouillet_v1.0_genomic.fna	1	1	Ovis_aries
ERR2074824	GCF_002742125.1_Oar_rambouillet_v1.0_genomic.fna	1	1	Ovis_aries
ERR2074825	GCF_002742125.1_Oar_rambouillet_v1.0_genomic.fna	1	1	Ovis_aries
ERR2074826	GCF_002742125.1_Oar_rambouillet_v1.0_genomic.fna	1	1	Ovis_aries
ERR2074827	GCF_002742125.1_Oar_rambouillet_v1.0_genomic.fna	1	1	Ovis_aries
ERR2074828	GCF_002742125.1_Oar_rambouillet_v1.0_genomic.fna	1	1	Ovis_aries
ERR2074829	GCF_002742125.1_Oar_rambouillet_v1.0_genomic.fna	1	1	Ovis_aries
ERR2074830	GCF_002742125.1_Oar_rambouillet_v1.0_genomic.fna	1	1	Ovis_aries
ERR2074831	GCF_002742125.1_Oar_rambouillet_v1.0_genomic.fna	1	1	Ovis_aries
ERR2074832	GCF_002742125.1_Oar_rambouillet_v1.0_genomic.fna	1	1	Ovis_aries
ERR2074833	GCF_002742125.1_Oar_rambouillet_v1.0_genomic.fna	1	1	Ovis_aries
ERR2074834	GCF_002742125.1_Oar_rambouillet_v1.0_genomic.fna	1	1	Ovis_aries
ERR2074835	GCF_002742125.1_Oar_rambouillet_v1.0_genomic.fna	1	1	Ovis_aries
ERR2074836	GCF_002742125.1_Oar_rambouillet_v1.0_genomic.fna	1	1	Ovis_aries
ERR2074837	GCF_002742125.1_Oar_rambouillet_v1.0_genomic.fna	1	1	Ovis_aries
ERR2074838	GCF_002742125.1_Oar_rambouillet_v1.0_genomic.fna	1	1	Ovis_aries
ERR2074839	GCF_002742125.1_Oar_rambouillet_v1.0_genomic.fna	1	1	Ovis_aries
ERR2074840	GCF_002742125.1_Oar_rambouillet_v1.0_genomic.fna	1	1	Ovis_aries
ERR2074841	GCF_002742125.1_Oar_rambouillet_v1.0_genomic.fna	1	1	Ovis_aries
ERR2074842	GCF_002742125.1_Oar_rambouillet_v1.0_genomic.fna	1	1	Ovis_aries
ERR2074843	GCF_002742125.1_Oar_rambouillet_v1.0_genomic.fna	1	1	Ovis_aries
ERR2074844	GCF_002742125.1_Oar_rambouillet_v1.0_genomic.fna	1	1	Ovis_aries
ERR2074845	GCF_002742125.1_Oar_rambouillet_v1.0_genomic.fna	1	1	Ovis_aries
ERR2074846	GCF_002742125.1_Oar_rambouillet_v1.0_genomic.fna	1	1	Ovis_aries
ERR2074847	GCF_002742125.1_Oar_rambouillet_v1.0_genomic.fna	1	1	Ovis_aries
ERR2074848	GCF_002742125.1_Oar_rambouillet_v1.0_genomic.fna	1	1	Ovis_aries
ERR2074849	GCF_002742125.1_Oar_rambouillet_v1.0_genomic.fna	1	1	Ovis_aries
ERR2074850	GCF_002742125.1_Oar_rambouillet_v1.0_genomic.fna	1	1	Ovis_aries
ERR2074851	GCF_002742125.1_Oar_rambouillet_v1.0_genomic.fna	1	1	Ovis_aries
ERR2074852	GCF_002742125.1_Oar_rambouillet_v1.0_genomic.fna	1	1	Ovis_aries
ERR2074853	GCF_002742125.1_Oar_rambouillet_v1.0_genomic.fna	1	1	Ovis_aries
ERR2074854	GCF_002742125.1_Oar_rambouillet_v1.0_genomic.fna	1	1	Ovis_aries
ERR2074855	GCF_002742125.1_Oar_rambouillet_v1.0_genomic.fna	1	1	Ovis_aries
ERR2074856	GCF_002742125.1_Oar_rambouillet_v1.0_genomic.fna	1	1	Ovis_aries
ERR2074857	GCF_002742125.1_Oar_rambouillet_v1.0_genomic.fna	1	1	Ovis_aries
[truncated: 44,401 more rows]
