# Supplementary material for: Hidden Viral Sequences in Public Sequencing Data and Warning for Future Emerging Diseases
Source: mBio. 2021 Aug 17;12(4):e01638-21. doi: 10.1128/mBio.01638-21 (PMC8406186; doi:10.1128/mBio.01638-21)
Supplement: DATA SET S4 [file mbio.01638-21-sd004.xlsx]

## Sheet: Sheet1
Data Set S4. Results of manual curation for virus-host relationships
Virus family	Host	Reference ND: Not detected	Journal (YEAR)	Accession number of nucleotide sequence	Date for search	Vrus-host relationships 0: Known 1: New	Identification of new viral species 0: Known relationships NA: Not analyzed	Comment
Astroviridae	Bubalus	ND	ND	MN718861.1	20210325	0	0
Astroviridae	Cairina	ND	ND		20201117	1	<70% alignment coverage
Astroviridae	Haemorhous	ND	ND		20201117	1	<70% alignment coverage
Astroviridae	Myotis	Novel astroviruses in insectivorous bats	J Virol. (2008)		20201117	0	0
Astroviridae	Macaca	A novel astrovirus identified in wild rhesus monkey feces in China	Arch Virol. (2019)		20201117	0	0
Astroviridae	Recurvirostra	Virus-virus interactions and host ecology are associated with RNA virome structure in wild birds	Mol Ecol (2018)		20201117	0	0
Caliciviridae	Myotis	Sequencing and molecular modeling identifies candidate members of Caliciviridae family in bats	Infect Genet Evol (2016)		20201117	0	0
Caliciviridae	Anas	Virus-virus interactions and host ecology are associated with RNA virome structure in wild birds	Mol Ecol (2018)		20201117	0	0
Caliciviridae	Tadorna	Virus-virus interactions and host ecology are associated with RNA virome structure in wild birds	Mol Ecol (2018)		20201117	0	0
Caliciviridae	Arenaria	Virus-virus interactions and host ecology are associated with RNA virome structure in wild birds	Mol Ecol (2018)		20201117	0	0
Caliciviridae	Recurvirostra	Virus–virus interactions and host ecology are associated with RNA virome structure in wild birds	Mol Ecol (2018)		20210403	0	0
Coronaviridae	Recurvirostra	Virus–virus interactions and host ecology are associated with RNA virome structure in wild birds	Mol Ecol (2018)	MH453802.1	20201117	0	0
Coronaviridae	Bubalus	Characterisation of bubaline coronavirus strains associated with gastroenteritis in water buffalo (Bubalus bubalis) calves	Vet Microbiol (2010)		20201117	0	0
Coronaviridae	Capra	Middle East respiratory syndrome coronavirus infection in non-camelid domestic mammals	Emerg Microbes Infect (2019)		20201117	0	0
Coronaviridae	Pygoscelis	Sustained RNA virome diversity in Antarctic penguins and their ticks	ISME J. (2020)		20201117	0	0
Dicistroviridae	Bubalus	ND	ND		20210403	1	NA	Possibly contamination of invertebrate dicistroviruses
Dicistroviridae	Bos	ND	ND		20210403	1	NA	Possibly contamination of invertebrate dicistroviruses
Dicistroviridae	Capra	ND	ND		20210403	1	NA	Possibly contamination of invertebrate dicistroviruses
Dicistroviridae	Sus	ND	ND		20210403	1	NA	Possibly contamination of invertebrate dicistroviruses
Dicistroviridae	Equus	ND	ND		20210403	1	NA	Possibly contamination of invertebrate dicistroviruses
Dicistroviridae	Myotis	ND	ND		20210403	1	NA	Possibly contamination of invertebrate dicistroviruses
Dicistroviridae	Rattus	ND	ND		20210403	1	NA	Possibly contamination of invertebrate dicistroviruses
Dicistroviridae	Acomys	ND	ND		20210403	1	NA	Possibly contamination of invertebrate dicistroviruses
Dicistroviridae	Anas	Duck gut viral metagenome analysis captures snapshot of viral diversity	Gut Pathog. (2016)		20210403	0	0	The study reported that dicistrovirus identification may reflect the diet and habitation of ducks.
Dicistroviridae	Gallus	ND	ND		20210403	1	NA	Possibly contamination of invertebrate dicistroviruses
Dicistroviridae	Parus	ND	ND		20210403	1	NA	Possibly contamination of invertebrate dicistroviruses
Dicistroviridae	Arenaria	Discovery of novel astrovirus and calicivirus identified in ruddy turnstones in Brazil	Sci Rep. (2019)	MK189086.1	20210403	0	0
Dicistroviridae	Recurvirostra	ND	ND			1	NA	Possibly contamination of invertebrate dicistroviruses
Flaviviridae	Galago	Metagenomic identification of diverse animal hepaciviruses and pegiviruses	preprint (‎2020)	MT371434.1	20201117	0	0
Flaviviridae	Tupaia	Decoding the RNA viromes of rodent lungs provides new visions into the origin and evolution pattern of rodent-borne diseases in Mainland Southeast Asia	preprint (2020)	MT085211.1	20201117	1	tree shrew pegivirus
Flaviviridae	Parus	Epizootic emergence of Usutu virus in wild and captive birds in Germany	PLoS One (2012)	JQ219843.1	20201117	0	0
Flaviviridae	Amazona	ND	ND		20201117	1	<70% alignment coverage
Hepeviridae	Oryctolagus	The Current Host Range of Hepatitis E Viruses	Viruses (2019)		20201117	0	0
Hepeviridae	Nannospalax	ND	ND		20201117	1	blind mole rat hepevirus
Hepeviridae	Galago	ND	ND		20201117	1	galago hepevirus
Iflaviridae	Bos	ND	ND		20210403	1	NA	Possibly contamination of invertebrate Iflaviruses
Iflaviridae	Capra	ND	ND		20210403	1	NA	Possibly contamination of invertebrate Iflaviruses
Iflaviridae	Sus	ND	ND		20210403	1	NA	Possibly contamination of invertebrate Iflaviruses
Iflaviridae	Rattus	ND	ND		20210403	1	NA	Possibly contamination of invertebrate Iflaviruses
Iflaviridae	Acomys	ND	ND		20210403	1	NA	Possibly contamination of invertebrate Iflaviruses
Iflaviridae	Microcebus	ND	ND		20210403	1	NA	Possibly contamination of invertebrate Iflaviruses
Iflaviridae	Gallus	ND	ND		20210403	1	NA	Possibly contamination of invertebrate Iflaviruses
Iflaviridae	Parus	ND	ND		20210403	1	NA	Possibly contamination of invertebrate Iflaviruses
Iflaviridae	Recurvirostra	ND	ND		20210403	1	NA	Possibly contamination of invertebrate Iflaviruses
Iflaviridae	Columba	ND	ND		20210403	1	NA	Possibly contamination of invertebrate Iflaviruses
Marnaviridae	Rattus	ND	ND		20210403	1	NA	Possibly contamination of invertebrate marnaviruses
Marnaviridae	Mus	ND	ND		20210403	1	NA	Possibly contamination of invertebrate marnaviruses
Marnaviridae	Myodes	ND	ND		20210403	1	NA	Possibly contamination of invertebrate marnaviruses
Marnaviridae	Anas	ND	ND		20210403	1	NA	Possibly contamination of invertebrate marnaviruses
Marnaviridae	Tadorna	ND	ND		20210403	1	NA	Possibly contamination of invertebrate marnaviruses
Marnaviridae	Recurvirostra	ND	ND		20210403	1	NA	Possibly contamination of invertebrate marnaviruses
Nodaviridae	Ailuropoda	ND	ND		20201117	1	NA	Possibly contamination of invertebrate nodaviruses
Nodaviridae	Rattus	ND	ND		20201117	1	NA	Possibly contamination of invertebrate nodaviruses
Nodaviridae	Macaca	ND	ND		20201117	1	NA	Possibly contamination of invertebrate nodaviruses
Nodaviridae	Anas	ND	ND		20201117	1	NA	Possibly contamination of invertebrate nodaviruses
Nodaviridae	Arenaria	ND	ND		20201117	1	NA	Possibly contamination of invertebrate nodaviruses
Nodaviridae	Recurvirostra	ND	ND		20201117	1	NA	Possibly contamination of invertebrate nodaviruses
Nodaviridae	Pygoscelis	ND	ND		20201117	1	NA	Possibly contamination of invertebrate nodaviruses
Nodaviridae	Columba	ND	ND		20201117	1	NA	Possibly contamination of invertebrate nodaviruses
Nodaviridae	Ovis	ND	ND		20210323	1	NA	Possibly contamination of invertebrate nodaviruses
Orthomyxoviridae	Mustela	ND	ND	KX838875.1	20201117	0	0
Orthomyxoviridae	Myotis	New World Bats Harbor Diverse Influenza A Viruses	Plos Pathogens (2013)		20201117	1	0	Possibly contamination of Influenza A virus (A/WSN/1933(H1N1))
Orthomyxoviridae	Macaca	ND	ND	MW132391.1	20210324	0	0
Paramyxoviridae	Macaca	Lethal Canine Distemper Virus Outbreak in Cynomolgus Monkeys in Japan in 2008	J Virol. (2012)		20201117	0	0
Paramyxoviridae	Tadorna	Limited evidence of intercontinental dispersal of avian paramyxovirus serotype 4 by migratory birds	Infect. Genet. Evol. (2016)	KT732343.1	20201117	0	0
Paramyxoviridae	Coturnix	Complete Genome Sequence of a Newcastle Disease Virus from a Coturnix coturnix japonica (Japanese Quail) Covey in India	Genome Announc. (2014)		20201117	0	0
Pneumoviridae	Sigmodon	ND	ND		20210325	1	<70% alignment coverage	This animal is used as experimental animals for pneumoviruses
Phenuiviridae	Macaca	ND	ND	MK896451.1-MK896453.1	20201117	0	0
Phenuiviridae	Oryctolagus	ND	ND		20210325	1	<70% alignment coverage
Picobirnaviridae	Bos	Molecular characterization of full-length genomic segment 2 of a bovine picobirnavirus (PBV) strain: evidence for high genetic diversity with genogroup I PBVs	J Gen Virol. (2009)		20201117	0	0
Picobirnaviridae	Macaca	Case-Control Comparison of Enteric Viromes in Captive Rhesus Macaques with Acute or Idiopathic Chronic Diarrhea	J Virol. (2017)		20201117	0	0
Picobirnaviridae	Tadorna	Virome heterogeneity and connectivity in waterfowl and shorebird communities	ISME J. (2019)		20201117	0	0
Picobirnaviridae	Pan	ND	ND		20201117	1	<70% alignment coverage
Picornaviridae	Pseudopodoces	ND	ND		20201117	1	<70% alignment coverage
Picornaviridae	Molothrus	ND	ND		20201117	1	<70% alignment coverage
Picornaviridae	Arenaria	ND	ND		20201117	1	<70% alignment coverage
Picornaviridae	Bubalus	foot-and-mouth disease virus	https://www.cabi.org/isc/datasheet/82824		20201117	0	0
Picornaviridae	Tadarida	Bat Guano Virome: Predominance of Dietary Viruses from Insects and Plants plus Novel Mammalian Viruses	J Virol. (2010)		20201117	0	0
Picornaviridae	Apodemus	ND	ND	MF352426.1	20201117	0	0
Picornaviridae	Phascolarctos	Identification of A Novel Picorna-Like Virus, Burpengary Virus, that is Negatively Associated with Chlamydial Disease in the Koala	VIruses (2019)	MK882499.1	20201117	0	0
Picornaviridae	Tadorna	Virus-virus interactions and host ecology are associated with RNA virome structure in wild birds	Mol Ecol (2018)		20201117	0	0
Picornaviridae	Phasianus	Tremovirus A	https://www.picornaviridae.com/hosts.htm		20201117	0	0
Picornaviridae	Recurvirostra	Virus-virus interactions and host ecology are associated with RNA virome structure in wild birds	Mol Ecol (2018)		20201117	0	0
Reoviridae	Felis	Rotavirus I in feces of a cat with diarrhea			20201117	0	0
Reoviridae	Rattus	Reovirus infection in rat lungs as a model to study the pathogenesis of viral pneumonia			20201117	0	0
Reoviridae	Macaca	Rotavirus is associated with decompensated diarrhea among young rhesus macaques (Macaca mulatta)			20201117	0	0
Reoviridae	Arenaria	Virus-virus interactions and host ecology are associated with RNA virome structure in wild birds	Mol Ecol (2018)		20201117	0	0
Reoviridae	Recurvirostra	Virus-virus interactions and host ecology are associated with RNA virome structure in wild birds	Mol Ecol (2018)		20201117	0	0
Rhabdoviridae	Arenaria	ND	ND		20201117	1	<70% alignment coverage
Rhabdoviridae	Recurvirostra	ND	ND		20201117	1	We could not obtain an intact viral genome, although the alignment coverage was more than 70%.
Rhabdoviridae	Anas	Virus-virus interactions and host ecology are associated with RNA virome structure in wild birds	Mol Ecol (2018)		20201117	0	0
Rhabdoviridae	Tadorna	Virus-virus interactions and host ecology are associated with RNA virome structure in wild birds	Mol Ecol (2018)		20201117	0	0
Rhabdoviridae	Turdus	Gene duplication and phylogeography of North American members of the Hart Park serogroup of avian rhabdoviruses	Virology (2014)	KF028668.1	20201117	0	0
Rhabdoviridae	Marmota	Structural and functional studies on a unique linear neutralizing antigenic site (G5) of the rabies virus glycoprotein	J Gen Virol (1993)	KC792022.1	20210325	0	0
Togavirus	Gallus	ND	ND		20201117	1	<70% alignment coverage
