# Supplementary material for: Hidden Viral Sequences in Public Sequencing Data and Warning for Future Emerging Diseases
Source: mBio. 2021 Aug 17;12(4):e01638-21. doi: 10.1128/mBio.01638-21 (PMC8406186; doi:10.1128/mBio.01638-21)
Supplement: DATA SET S7 [file mbio.01638-21-sd007.xlsx]

## Sheet: Sheet1
Supplemental Data Set 7. Sample metadata in which the six novel viral infections were detected.
Virus	SRA Run accession	Total read	Viral read	RPM	Sample: tissue	Sample: geography	Sample: condition	Bioproject	STAT: virus family	STAT: virus genus	Comment to STAT analysis	Citation	GEO sample
Goat hepatovirus	SRR7755285	28900782	3317	114.772	liver	China	ND	PRJNA485657	0	0		Genetic Basis of Phenotypic Differences Between Chinese Yunling Black Goats and Nubian Goats Revealed by Allele-Specific Expression in Their F1 Hybrids
Goat hepatovirus	SRR7081526	36127934	176	4.87158	liver	China	ND	PRJNA453908	0	0		ND
Goat hepatovirus	SRR10064531	23402600	126	5.38402	lung	Mongolia	ND	PRJNA563779	0	0		ND
Goat hepatovirus	SRR10064532	21478406	112	5.21454	lung	Mongolia	ND	PRJNA563779	0	0		ND
Goat hepatovirus	SRR10064530	22222359	108	4.85997	lung	Mongolia	ND	PRJNA563779	0	0		ND
Goat hepatovirus	SRR7081522	36114901	92	2.54742	liver	China	ND	PRJNA453908	0	0		ND
Goat hepatovirus	SRR8422307	28955723	56	1.93399	liver	China	health	PRJNA512146	0	0		Transcriptomic analyses suggest a dominant role of insulin in the coordinated control of energy metabolism and ureagenesis in goat liver
Goat hepatovirus	SRR8422310	31694749	50	1.57755	liver	China	health	PRJNA512146	0	0		Transcriptomic analyses suggest a dominant role of insulin in the coordinated control of energy metabolism and ureagenesis in goat liver
Goat hepatovirus	SRR8422317	28252667	30	1.06185	liver	China	health	PRJNA512146	0	0		Transcriptomic analyses suggest a dominant role of insulin in the coordinated control of energy metabolism and ureagenesis in goat liver
Blind mole-rat hepevirus	ERR1742973	50755839	29302	577.313	liver	Israel	Normoxia	PRJEB17935	0	0		Hypoxia tolerance, longevity and cancer-resistance in the mole rat Spalax – a liver transcriptomics approach
Blind mole-rat hepevirus	ERR1742975	43218938	22700	525.233	liver	Israel	Normoxia	PRJEB17935	0	0		Hypoxia tolerance, longevity and cancer-resistance in the mole rat Spalax – a liver transcriptomics approach
Blind mole-rat hepevirus	ERR1742977	34195645	11812	345.424	liver	Israel	Hypoxia	PRJEB17935	0	0		Hypoxia tolerance, longevity and cancer-resistance in the mole rat Spalax – a liver transcriptomics approach
Blind mole-rat hepevirus	ERR1742976	49154428	5962	121.291	liver	Israel	Hypoxia	PRJEB17935	0	0		Hypoxia tolerance, longevity and cancer-resistance in the mole rat Spalax – a liver transcriptomics approach
Blind mole-rat hepevirus	ERR1742974	31940445	2985	93.4552	liver	Israel	Normoxia	PRJEB17935	0	0		Hypoxia tolerance, longevity and cancer-resistance in the mole rat Spalax – a liver transcriptomics approach
Blind mole-rat hepevirus	ERR1742978	30912665	1546	50.0119	liver	Israel	Hypoxia	PRJEB17935	0	0		Hypoxia tolerance, longevity and cancer-resistance in the mole rat Spalax – a liver transcriptomics approach
Galago hepevirus	SRR361348	28698717	96551	3364.3	ND	ND	ND	SRP008743	0	0		ND
Galago hepevirus	SRR361353	28816487	1557	54.0316	ND	ND	ND	SRP008743	0	0		ND
Macaque MLB-like astrovirus	SRR6425437,SRR6425432,SRR6425433,SRR6425434,SRR6425435,SRR6425436	13825862	7207	537.584	feces	ND	ICD	PRJNA427715	0,0,0,0,0,0	0,0,0,0,0,0		Fecal metatranscriptomics of macaques with idiopathic chronic diarrhea reveals altered mucin degradation and fucose utilization.	GSM2905313
Macaque MLB-like astrovirus	SRR6425444,SRR6425445,SRR6425448,SRR6425446,SRR6425449,SRR6425447	17213420	2832	166.623	feces	ND	ICD	PRJNA427715	0,0,0,0,0,0	0,0,0,0,0,0		Fecal metatranscriptomics of macaques with idiopathic chronic diarrhea reveals altered mucin degradation and fucose utilization.	GSM2905315
Macaque MLB-like astrovirus	SRR6425408,SRR6425411,SRR6425409,SRR6425410,SRR6425412,SRR6425413	16112140	52	2.47743	feces	ND	control	PRJNA427715				Fecal metatranscriptomics of macaques with idiopathic chronic diarrhea reveals altered mucin degradation and fucose utilization.	GSM2905309
Macaque MLB-like astrovirus	SRR6425415,SRR6425417,SRR6425414,SRR6425416,SRR6425418,SRR6425419	16259410	8	0.251113	feces	ND	ICD	PRJNA427715				Fecal metatranscriptomics of macaques with idiopathic chronic diarrhea reveals altered mucin degradation and fucose utilization.	GSM2905310
Macaque MLB-like astrovirus	SRR6425320,SRR6425319,SRR6425321,SRR6425322,SRR6425318,SRR6425323	15922688	2	0.152792	feces	ND	ICD	PRJNA427715				Fecal metatranscriptomics of macaques with idiopathic chronic diarrhea reveals altered mucin degradation and fucose utilization.	GSM2905294
Macaque MLB-like astrovirus	SRR6425398,SRR6425400,SRR6425397,SRR6425401,SRR6425396,SRR6425399	17611145	2	0.141054	feces	ND	control	PRJNA427715				Fecal metatranscriptomics of macaques with idiopathic chronic diarrhea reveals altered mucin degradation and fucose utilization.	GSM2905307
Macaque MLB-like astrovirus	SRR6425372,SRR6425377,SRR6425373,SRR6425374,SRR6425376,SRR6425375	17244538	2	0.123941	feces	ND	control	PRJNA427715				Fecal metatranscriptomics of macaques with idiopathic chronic diarrhea reveals altered mucin degradation and fucose utilization.	GSM2905303
Macaque MLB-like astrovirus	SRR6425342,SRR6425345,SRR6425347,SRR6425343,SRR6425344,SRR6425346	14870360	0	0.115948	feces	ND	control	PRJNA427715				Fecal metatranscriptomics of macaques with idiopathic chronic diarrhea reveals altered mucin degradation and fucose utilization.	GSM2905298
Macaque MLB-like astrovirus	SRR6425428,SRR6425426,SRR6425427,SRR6425431,SRR6425429,SRR6425430	16912545	4	0.10443	feces	ND	ICD	PRJNA427715				Fecal metatranscriptomics of macaques with idiopathic chronic diarrhea reveals altered mucin degradation and fucose utilization.	GSM2905312
Macaque MLB-like astrovirus	SRR6425353,SRR6425348,SRR6425349,SRR6425350,SRR6425351,SRR6425352	13601712	0	0.089109	feces	ND	control	PRJNA427715				Fecal metatranscriptomics of macaques with idiopathic chronic diarrhea reveals altered mucin degradation and fucose utilization.	GSM2905299
Macaque MLB-like astrovirus	SRR6425456,SRR6425459,SRR6425461,SRR6425457,SRR6425458,SRR6425460	15878227	2	0.0876563	feces	ND	ICD	PRJNA427715				Fecal metatranscriptomics of macaques with idiopathic chronic diarrhea reveals altered mucin degradation and fucose utilization.	GSM2905317
Macaque MLB-like astrovirus	SRR6425391,SRR6425395,SRR6425390,SRR6425392,SRR6425393,SRR6425394	15389081	2	0.0670292	feces	ND	control	PRJNA427715				Fecal metatranscriptomics of macaques with idiopathic chronic diarrhea reveals altered mucin degradation and fucose utilization.	GSM2905306
Macaque MLB-like astrovirus	SRR6425422,SRR6425423,SRR6425425,SRR6425420,SRR6425421,SRR6425424	18434540	4	0.0569003	feces	ND	ICD	PRJNA427715				Fecal metatranscriptomics of macaques with idiopathic chronic diarrhea reveals altered mucin degradation and fucose utilization.	GSM2905311
Macaque MLB-like astrovirus	SRR6425367,SRR6425368,SRR6425369,SRR6425366,SRR6425371,SRR6425370	17603183	0	0.055561	feces	ND	control	PRJNA427715				Fecal metatranscriptomics of macaques with idiopathic chronic diarrhea reveals altered mucin degradation and fucose utilization.	GSM2905302
Macaque MLB-like astrovirus	SRR6425379,SRR6425382,SRR6425381,SRR6425383,SRR6425378,SRR6425380	16424403	0	0.0458378	feces	ND	ICD	PRJNA427715				Fecal metatranscriptomics of macaques with idiopathic chronic diarrhea reveals altered mucin degradation and fucose utilization.	GSM2905304
Macaque MLB-like astrovirus	SRR6425450,SRR6425452,SRR6425455,SRR6425451,SRR6425453,SRR6425454	15998701	0	0.0452582	feces	ND	ICD	PRJNA427715				Fecal metatranscriptomics of macaques with idiopathic chronic diarrhea reveals altered mucin degradation and fucose utilization.	GSM2905316
Macaque MLB-like astrovirus	SRR6425341,SRR6425336,SRR6425337,SRR6425338,SRR6425339,SRR6425340	14190914	0	0.0444137	feces	ND	control	PRJNA427715				Fecal metatranscriptomics of macaques with idiopathic chronic diarrhea reveals altered mucin degradation and fucose utilization.	GSM2905297
Macaque MLB-like astrovirus	SRR6425442,SRR6425438,SRR6425443,SRR6425439,SRR6425440,SRR6425441	14227115	0	0.0413313	feces	ND	ICD	PRJNA427715				Fecal metatranscriptomics of macaques with idiopathic chronic diarrhea reveals altered mucin degradation and fucose utilization.	GSM2905314
Macaque MLB-like astrovirus	SRR6425326,SRR6425329,SRR6425324,SRR6425325,SRR6425327,SRR6425328	16867042	0	0.0395357	feces	ND	ICD	PRJNA427715				Fecal metatranscriptomics of macaques with idiopathic chronic diarrhea reveals altered mucin degradation and fucose utilization.	GSM2905295
Macaque MLB-like astrovirus	SRR6425364,SRR6425360,SRR6425362,SRR6425365,SRR6425361,SRR6425363	14387625	0	0.020575	feces	ND	control	PRJNA427715				Fecal metatranscriptomics of macaques with idiopathic chronic diarrhea reveals altered mucin degradation and fucose utilization.	GSM2905301
Macaque MLB-like astrovirus	SRR6425355,SRR6425356,SRR6425357,SRR6425354,SRR6425358,SRR6425359	16362011	0	0.0200064	feces	ND	control	PRJNA427715				Fecal metatranscriptomics of macaques with idiopathic chronic diarrhea reveals altered mucin degradation and fucose utilization.	GSM2905300
Macaque MLB-like astrovirus	SRR6425386,SRR6425388,SRR6425385,SRR6425389,SRR6425384,SRR6425387	18072469	0	0.0184662	feces	ND	control	PRJNA427715				Fecal metatranscriptomics of macaques with idiopathic chronic diarrhea reveals altered mucin degradation and fucose utilization.	GSM2905305
Macaque MLB-like astrovirus	SRR6425402,SRR6425407,SRR6425403,SRR6425404,SRR6425405,SRR6425406	18266757	0	0.0181271	feces	ND	control	PRJNA427715				Fecal metatranscriptomics of macaques with idiopathic chronic diarrhea reveals altered mucin degradation and fucose utilization.	GSM2905308
Macaque MLB-like astrovirus	SRR6425330,SRR6425332,SRR6425335,SRR6425331,SRR6425333,SRR6425334	15529854	0	0	feces	ND	ICD	PRJNA427715				Fecal metatranscriptomics of macaques with idiopathic chronic diarrhea reveals altered mucin degradation and fucose utilization.	GSM2905296
Bovine parechovirus	ERR2455152	21272299	1390	65.3432	lower digestive tract	South Korea	Normal	PRJEB25741	7000	0	Kobuvirus was detected.	ND
Bovine parechovirus	SRR8614776	62139051	3698	59.5117	Bronchial node	ND	ND	PRJNA522422	0	0		ND
Bovine parechovirus	SRR8614711	67882626	3372	49.674	Bronchial node	ND	ND	PRJNA522422	0	0		ND
Bovine parechovirus	SRR8614388	84793210	4078	48.0935	Bronchial node	ND	ND	PRJNA522422	0	0		ND
Bovine parechovirus	SRR8614353	138844100	5996	43.1851	Bronchial node	ND	ND	PRJNA522422	0	0		ND
Bovine parechovirus	SRR8614591	13591862	586	43.114	Median Emminence Hypothalamus	ND	ND	PRJNA522422	0	0		ND
Bovine parechovirus	SRR8614581	73262887	3110	42.4499	Bronchial node	ND	ND	PRJNA522422	0	0		ND
Bovine parechovirus	SRR8614673	48112010	1846	38.3688	Bronchial node	ND	ND	PRJNA522422	0	0		ND
Bovine parechovirus	SRR8614300	53446937	1936	36.2228	Bronchial node	ND	ND	PRJNA522422	0	0		ND
Bovine parechovirus	SRR8614587	9949098	340	34.174	Median Emminence Hypothalamus	ND	ND	PRJNA522422	0	0		ND
Bovine parechovirus	SRR8614411	62620723	2076	33.152	Bronchial node	ND	ND	PRJNA522422	0	0		ND
Bovine parechovirus	SRR8614290	90255224	2984	33.0618	Bronchial node	ND	ND	PRJNA522422	0	0		ND
Bovine parechovirus	SRR8614274	48444914	1582	32.6556	Bronchial node	ND	ND	PRJNA522422	0	0		ND
Bovine parechovirus	SRR8614645	51593337	1646	31.9033	Bronchial node	ND	ND	PRJNA522422	0	0		ND
Bovine parechovirus	SRR8614409	53271713	1660	31.161	Bronchial node	ND	ND	PRJNA522422	0	0		ND
Bovine parechovirus	SRR8614744	8124414	252	31.0176	Median Emminence Hypothalamus	ND	ND	PRJNA522422	0	0		ND
Bovine parechovirus	SRR8614600	60206980	1862	30.9266	Median Emminence Hypothalamus	ND	ND	PRJNA522422	0	0		ND
Bovine parechovirus	SRR8614667	34884674	1020	29.2392	Median Emminence Hypothalamus	ND	ND	PRJNA522422	0	0		ND
Bovine parechovirus	SRR8614544	58662901	1648	28.0927	Bronchial node	ND	ND	PRJNA522422	0	0		ND
Bovine parechovirus	SRR8614355	6201765	168	27.0891	Median Emminence Hypothalamus	ND	ND	PRJNA522422	0	0		ND
Bovine parechovirus	SRR8614526	6181281	156	25.2375	Median Emminence Hypothalamus	ND	ND	PRJNA522422	0	0		ND
Bovine parechovirus	SRR8614560	4957442	110	22.1889	Small Intestine	ND	ND	PRJNA522422	0	0		ND
Bovine parechovirus	SRR8614735	9912354	208	20.9839	Median Emminence Hypothalamus	ND	ND	PRJNA522422	0	0		ND
Bovine parechovirus	SRR8614246	19749149	398	20.1528	Small Intestine	ND	ND	PRJNA522422	0	0		ND
Bovine parechovirus	SRR8614557	35056344	628	17.914	Median Emminence Hypothalamus	ND	ND	PRJNA522422	0	0		ND
Bovine parechovirus	SRR8614559	14134236	246	17.4045	Small Intestine	ND	ND	PRJNA522422	0	0		ND
Bovine parechovirus	SRR8614537	7194527	124	17.2353	Liver	ND	ND	PRJNA522422	0	0		ND
Bovine parechovirus	SRR8614536	44878083	754	16.8011	Liver	ND	ND	PRJNA522422	0	0		ND
Bovine parechovirus	SRR8614259	58057880	940	16.1907	Median Emminence Hypothalamus	ND	ND	PRJNA522422	0	0		ND
Bovine parechovirus	SRR8614514	10916054	176	16.123	Shoulder Muscle (Neck muscle)	ND	ND	PRJNA522422	0	0		ND
Bovine parechovirus	SRR8614747	5370304	86	16.014	Median Emminence Hypothalamus	ND	ND	PRJNA522422	0	0		ND
Bovine parechovirus	SRR8614566	50800744	771	15.1769	Liver	ND	ND	PRJNA522422	0	0		ND
Bovine parechovirus	SRR8614814	8773609	128	14.5892	Liver	ND	ND	PRJNA522422	0	0		ND
Bovine parechovirus	SRR8614367	59927021	840	14.017	Shoulder Muscle (Neck muscle)	ND	ND	PRJNA522422	0	0		ND
Bovine parechovirus	SRR8614563	8687498	118	13.5827	Liver	ND	ND	PRJNA522422	0	0		ND
Bovine parechovirus	SRR8614368	10283818	136	13.2247	Shoulder Muscle (Neck muscle)	ND	ND	PRJNA522422	0	0		ND
Bovine parechovirus	SRR8614419	58367835	764	13.0894	Shoulder Muscle (Neck muscle)	ND	ND	PRJNA522422	0	0		ND
Bovine parechovirus	SRR8614638	5670291	74	13.0505	Median Emminence Hypothalamus	ND	ND	PRJNA522422	0	0		ND
Bovine parechovirus	SRR8614322	54862915	714	13.0143	Shoulder Muscle (Neck muscle)	ND	ND	PRJNA522422	0	0		ND
Bovine parechovirus	SRR8614391	10460629	132	12.6187	Shoulder Muscle (Neck muscle)	ND	ND	PRJNA522422	0	0		ND
Bovine parechovirus	SRR8614812	51388953	644	12.5319	Liver	ND	ND	PRJNA522422	0	0		ND
Bovine parechovirus	SRR8614314	7353276	92	12.5114	Median Emminence Hypothalamus	ND	ND	PRJNA522422	0	0		ND
Bovine parechovirus	SRR8614620	62921410	778	12.3646	Shoulder Muscle (Neck muscle)	ND	ND	PRJNA522422	0	0		ND
Bovine parechovirus	SRR8614279	78145642	942	12.0544	Shoulder Muscle (Neck muscle)	ND	ND	PRJNA522422	0	0		ND
Bovine parechovirus	SRR8614621	10672676	128	11.9932	Shoulder Muscle (Neck muscle)	ND	ND	PRJNA522422	0	0		ND
Bovine parechovirus	SRR8614500	57907521	684	11.8119	Shoulder Muscle (Neck muscle)	ND	ND	PRJNA522422	0	0		ND
Bovine parechovirus	SRR8614533	5666632	66	11.6471	Median Emminence Hypothalamus	ND	ND	PRJNA522422	0	0		ND
Bovine parechovirus	SRR8614749	4475396	52	11.6191	Small Intestine	ND	ND	PRJNA522422	0	0		ND
Bovine parechovirus	SRR8614657	6045543	70	11.5788	Median Emminence Hypothalamus	ND	ND	PRJNA522422	0	0		ND
Bovine parechovirus	SRR8614261	6587560	76	11.5369	Liver	ND	ND	PRJNA522422	0	0		ND
Bovine parechovirus	SRR8614359	58279429	664	11.3934	Shoulder Muscle (Neck muscle)	ND	ND	PRJNA522422	0	0		ND
Bovine parechovirus	SRR8614468	38102835	430	11.2852	Median Emminence Hypothalamus	ND	ND	PRJNA522422	0	0		ND
Bovine parechovirus	SRR8614614	23150300	261	11.2742	Small Intestine	ND	ND	PRJNA522422	0	0		ND
Bovine parechovirus	SRR8614648	38156362	430	11.2694	Median Emminence Hypothalamus	ND	ND	PRJNA522422	0	0		ND
Bovine parechovirus	SRR8614532	5798015	64	11.0383	Median Emminence Hypothalamus	ND	ND	PRJNA522422	0	0		ND
Bovine parechovirus	SRR8614637	6973328	76	10.8987	Median Emminence Hypothalamus	ND	ND	PRJNA522422	0	0		ND
Bovine parechovirus	SRR8614745	59428243	646	10.8703	Shoulder Muscle (Neck muscle)	ND	ND	PRJNA522422	0	0		ND
Bovine parechovirus	SRR8614704	9935533	108	10.8701	Shoulder Muscle (Neck muscle)	ND	ND	PRJNA522422	0	0		ND
Bovine parechovirus	SRR8614477	7618141	82	10.7638	Median Emminence Hypothalamus	ND	ND	PRJNA522422	0	0		ND
Bovine parechovirus	SRR8614329	69740074	740	10.6108	Shoulder Muscle (Neck muscle)	ND	ND	PRJNA522422	0	0		ND
Bovine parechovirus	SRR8614377	7749618	82	10.5812	Median Emminence Hypothalamus	ND	ND	PRJNA522422	0	0		ND
Bovine parechovirus	SRR8614360	9948576	104	10.4538	Shoulder Muscle (Neck muscle)	ND	ND	PRJNA522422	0	0		ND
Bovine parechovirus	SRR8614352	8675319	90	10.3743	Shoulder Muscle (Neck muscle)	ND	ND	PRJNA522422	0	0		ND
Bovine parechovirus	SRR8614622	37705498	388	10.2903	Median Emminence Hypothalamus	ND	ND	PRJNA522422	0	0		ND
Bovine parechovirus	SRR8614258	43010436	440	10.2301	Liver	ND	ND	PRJNA522422	0	0		ND
Bovine parechovirus	SRR8614321	9283805	94	10.1252	Shoulder Muscle (Neck muscle)	ND	ND	PRJNA522422	0	0		ND
Bovine parechovirus	SRR8614702	58733269	594	10.1135	Shoulder Muscle (Neck muscle)	ND	ND	PRJNA522422	0	0		ND
Bovine parechovirus	SRR8614647	6783139	68	10.0249	Median Emminence Hypothalamus	ND	ND	PRJNA522422	0	0		ND
Bovine parechovirus	SRR8614376	65698683	652	9.9241	Shoulder Muscle (Neck muscle)	ND	ND	PRJNA522422	0	0		ND
Bovine parechovirus	SRR8614416	5448363	54	9.91123	Small Intestine	ND	ND	PRJNA522422	0	0		ND
Bovine parechovirus	SRR8614752	11103831	110	9.90649	Shoulder Muscle (Neck muscle)	ND	ND	PRJNA522422	0	0		ND
Bovine parechovirus	SRR8614616	9393720	92	9.79378	Shoulder Muscle (Neck muscle)	ND	ND	PRJNA522422	0	0		ND
Bovine parechovirus	SRR8614731	6231172	60	9.62901	Median Emminence Hypothalamus	ND	ND	PRJNA522422	0	0		ND
Bovine parechovirus	SRR8614534	36027349	346	9.60382	Median Emminence Hypothalamus	ND	ND	PRJNA522422	0	0		ND
Bovine parechovirus	SRR8614609	55564317	528	9.5025	Shoulder Muscle (Neck muscle)	ND	ND	PRJNA522422	0	0		ND
Bovine parechovirus	SRR8614366	35883037	340	9.47523	Median Emminence Hypothalamus	ND	ND	PRJNA522422	0	0		ND
Bovine parechovirus	SRR8614765	8787955	83	9.44475	Shoulder Muscle (Neck muscle)	ND	ND	PRJNA522422	0	0		ND
Bovine parechovirus	SRR8614564	60913706	570	9.3575	Shoulder Muscle (Neck muscle)	ND	ND	PRJNA522422	0	0		ND
Bovine parechovirus	SRR8614363	42149217	394	9.34774	Antirior Pituitary	ND	ND	PRJNA522422	0	0		ND
Bovine parechovirus	SRR8614200	8564696	80	9.34067	Liver	ND	ND	PRJNA522422	0	0		ND
Bovine parechovirus	SRR8614284	13357269	124	9.28333	Shoulder Muscle (Neck muscle)	ND	ND	PRJNA522422	0	0		ND
Bovine parechovirus	SRR8614248	6514426	60	9.21033	Median Emminence Hypothalamus	ND	ND	PRJNA522422	0	0		ND
Bovine parechovirus	SRR8614370	9559864	88	9.20515	Shoulder Muscle (Neck muscle)	ND	ND	PRJNA522422	0	0		ND
Bovine parechovirus	SRR6365422	5305264	48	9.04762	Endometrium	ND	ND	PRJNA421885	0	0		Uterine influences on conceptus development in fertility-classified animals
Bovine parechovirus	SRR8614369	56235152	504	8.96237	Shoulder Muscle (Neck muscle)	ND	ND	PRJNA522422	0	0		ND
Bovine parechovirus	SRR8614422	9952128	88	8.84233	Shoulder Muscle (Neck muscle)	ND	ND	PRJNA522422	0	0		ND
Bovine parechovirus	SRR8614538	58036190	508	8.75316	Shoulder Muscle (Neck muscle)	ND	ND	PRJNA522422	0	0		ND
Bovine parechovirus	SRR8614625	6896391	60	8.7002	Median Emminence Hypothalamus	ND	ND	PRJNA522422	0	0		ND
Bovine parechovirus	SRR8614262	46515677	402	8.64225	Liver	ND	ND	PRJNA522422	0	0		ND
Bovine parechovirus	SRR8614732	6492348	56	8.62554	Median Emminence Hypothalamus	ND	ND	PRJNA522422	0	0		ND
Bovine parechovirus	SRR8614561	10435034	90	8.62479	Shoulder Muscle (Neck muscle)	ND	ND	PRJNA522422	0	0		ND
Bovine parechovirus	SRR8614819	55415768	472	8.51743	Shoulder Muscle (Neck muscle)	ND	ND	PRJNA522422	0	0		ND
Bovine parechovirus	SRR8614725	19578264	166	8.47879	Antirior Pituitary	ND	ND	PRJNA522422	0	0		ND
Bovine parechovirus	SRR8614687	10148888	86	8.47383	Shoulder Muscle (Neck muscle)	ND	ND	PRJNA522422	0	0		ND
Bovine parechovirus	SRR2226641	19103420	160	8.37546	Kidney Medulla	ND	ND	PRJNA294306	0	0		Bovine Genome Database: new annotation tools for a new reference genome
Bovine parechovirus	SRR8614628	60675302	508	8.37243	Shoulder Muscle (Neck muscle)	ND	ND	PRJNA522422	0	0		ND
Bovine parechovirus	SRR8614724	41102804	344	8.36926	Antirior Pituitary	ND	ND	PRJNA522422	0	0		ND
Bovine parechovirus	SRR8614634	9831051	82	8.34092	Liver	ND	ND	PRJNA522422	0	0		ND
Bovine parechovirus	SRR8614480	7965589	66	8.28564	Median Emminence Hypothalamus	ND	ND	PRJNA522422	0	0		ND
Bovine parechovirus	SRR8614483	9973793	82	8.22155	Shoulder Muscle (Neck muscle)	ND	ND	PRJNA522422	0	0		ND
Bovine parechovirus	SRR8614512	39967820	328	8.2066	Median Emminence Hypothalamus	ND	ND	PRJNA522422	0	0		ND
Bovine parechovirus	SRR8614208	66895786	546	8.16195	Liver	ND	ND	PRJNA522422	0	0		ND
Bovine parechovirus	SRR8614701	25999199	208	8.00025	Small Intestine	ND	ND	PRJNA522422	0	0		ND
Bovine parechovirus	SRR8614392	62790736	502	7.99481	Liver	ND	ND	PRJNA522422	0	0		ND
Bovine parechovirus	SRR8614437	70929119	564	7.9516	Liver	ND	ND	PRJNA522422	0	0		ND
Bovine parechovirus	SRR8614378	8314678	66	7.93777	Median Emminence Hypothalamus	ND	ND	PRJNA522422	0	0		ND
Bovine parechovirus	SRR8614474	9916321	78	7.86582	Shoulder Muscle (Neck muscle)	ND	ND	PRJNA522422	0	0		ND
Bovine parechovirus	SRR8614221	9280884	72	7.75788	Median Emminence Hypothalamus	ND	ND	PRJNA522422	0	0		ND
Bovine parechovirus	SRR8614712	6046934	46	7.60716	Median Emminence Hypothalamus	ND	ND	PRJNA522422	0	0		ND
Bovine parechovirus	SRR8614401	43502052	330	7.58585	Liver	ND	ND	PRJNA522422	0	0		ND
Bovine parechovirus	SRR8614535	10029434	76	7.5777	Shoulder Muscle (Neck muscle)	ND	ND	PRJNA522422	0	0		ND
Bovine parechovirus	SRR8614624	24306290	184	7.57006	Small Intestine	ND	ND	PRJNA522422	0	0		ND
Bovine parechovirus	SRR8614253	60102643	452	7.52047	Shoulder Muscle (Neck muscle)	ND	ND	PRJNA522422	0	0		ND
Bovine parechovirus	SRR8614803	6940809	52	7.49192	Median Emminence Hypothalamus	ND	ND	PRJNA522422	0	0		ND
Bovine parechovirus	SRR8614655	21433464	160	7.46496	Antirior Pituitary	ND	ND	PRJNA522422	0	0		ND
Bovine parechovirus	SRR8614328	11795096	88	7.46073	Shoulder Muscle (Neck muscle)	ND	ND	PRJNA522422	0	0		ND
Bovine parechovirus	SRR8614736	40852131	304	7.44147	Antirior Pituitary	ND	ND	PRJNA522422	0	0		ND
Bovine parechovirus	SRR8614639	49936170	368	7.36941	Antirior Pituitary	ND	ND	PRJNA522422	0	0		ND
Bovine parechovirus	SRR8614629	7671572	56	7.29968	Median Emminence Hypothalamus	ND	ND	PRJNA522422	0	0		ND
Bovine parechovirus	SRR8614700	5753844	42	7.29947	Small Intestine	ND	ND	PRJNA522422	0	0		ND
Bovine parechovirus	SRR2226620	16341324	118	7.22096	Infundibulum CON	ND	ND	PRJNA294306	0	0		Bovine Genome Database: new annotation tools for a new reference genome
Bovine parechovirus	SRR8614471	5819413	42	7.21722	Median Emminence Hypothalamus	ND	ND	PRJNA522422	0	0		ND
Bovine parechovirus	SRR8614364	18162092	130	7.15777	Antirior Pituitary	ND	ND	PRJNA522422	0	0		ND
Bovine parechovirus	SRR8614420	15432441	110	7.12784	Small Intestine	ND	ND	PRJNA522422	0	0		ND
Bovine parechovirus	SRR8614618	6190345	44	7.10784	Median Emminence Hypothalamus	ND	ND	PRJNA522422	0	0		ND
Bovine parechovirus	SRR8614640	23391182	166	7.09669	Antirior Pituitary	ND	ND	PRJNA522422	0	0		ND
Bovine parechovirus	SRR8614488	20309193	144	7.09039	Antirior Pituitary	ND	ND	PRJNA522422	0	0		ND
Bovine parechovirus	SRR8614331	6769831	48	7.09028	Liver	ND	ND	PRJNA522422	0	0		ND
Bovine parechovirus	SRR8614642	4533462	32	7.05862	Small Intestine	ND	ND	PRJNA522422	0	0		ND
Bovine parechovirus	SRR8614528	19405798	136	7.00821	Antirior Pituitary	ND	ND	PRJNA522422	0	0		ND
Bovine parechovirus	SRR8614513	7705289	54	7.00817	Median Emminence Hypothalamus	ND	ND	PRJNA522422	0	0		ND
Bovine parechovirus	SRR8614375	12568795	88	7.00147	Shoulder Muscle (Neck muscle)	ND	ND	PRJNA522422	0	0		ND
Bovine parechovirus	SRR8614397	54136877	376	6.94536	Antirior Pituitary	ND	ND	PRJNA522422	0	0		ND
Bovine parechovirus	SRR8614611	20030921	138	6.88935	Antirior Pituitary	ND	ND	PRJNA522422	0	0		ND
Bovine parechovirus	SRR8614326	7267256	50	6.88018	Median Emminence Hypothalamus	ND	ND	PRJNA522422	0	0		ND
Bovine parechovirus	SRR8614562	41345334	284	6.86897	Antirior Pituitary	ND	ND	PRJNA522422	0	0		ND
Bovine parechovirus	SRR8614813	6412373	44	6.86173	Median Emminence Hypothalamus	ND	ND	PRJNA522422	0	0		ND
Bovine parechovirus	SRR8614467	5288971	36	6.80662	Median Emminence Hypothalamus	ND	ND	PRJNA522422	0	0		ND
Bovine parechovirus	SRR8614323	27676518	188	6.79276	Antirior Pituitary	ND	ND	PRJNA522422	0	0		ND
Bovine parechovirus	SRR2432731	10634191	72	6.77061	Nasal pharynx	ND	ND	PRJNA272725	0	0		Tissue Tropism in Host Transcriptional Response to Members of the Bovine Respiratory Disease Complex
Bovine parechovirus	SRR6365424	5318373	36	6.76899	Endometrium	ND	ND	PRJNA421885	0	0		Uterine influences on conceptus development in fertility-classified animals
Bovine parechovirus	SRR8614739	10639324	72	6.76735	Shoulder Muscle (Neck muscle)	ND	ND	PRJNA522422	0	0		ND
Bovine parechovirus	SRR8614631	10344152	70	6.76711	Shoulder Muscle (Neck muscle)	ND	ND	PRJNA522422	0	0		ND
Bovine parechovirus	SRR8614748	12860656	86	6.68706	Small Intestine	ND	ND	PRJNA522422	0	0		ND
Bovine parechovirus	SRR2226619	16512363	110	6.66168	Infundibulum CON	ND	ND	PRJNA294306	0	0		Bovine Genome Database: new annotation tools for a new reference genome
Bovine parechovirus	SRR8614256	48956116	324	6.61817	Shoulder Muscle (Neck muscle)	ND	ND	PRJNA522422	0	0		ND
Bovine parechovirus	SRR8614726	25991704	172	6.6175	Small Intestine	ND	ND	PRJNA522422	0	0		ND
Bovine parechovirus	SRR8614627	14897745	98	6.57818	Small Intestine	ND	ND	PRJNA522422	0	0		ND
Bovine parechovirus	SRR8614613	42568005	280	6.57771	Antirior Pituitary	ND	ND	PRJNA522422	0	0		ND
Bovine parechovirus	SRR8614260	8559031	56	6.5428	Liver	ND	ND	PRJNA522422	0	0		ND
Bovine parechovirus	SRR8614238	75403505	492	6.5249	Liver	ND	ND	PRJNA522422	0	0		ND
Bovine parechovirus	SRR8614470	50040400	326	6.51474	Antirior Pituitary	ND	ND	PRJNA522422	0	0		ND
Bovine parechovirus	SRR8614281	45275070	294	6.49364	Liver	ND	ND	PRJNA522422	0	0		ND
Bovine parechovirus	SRR8614734	11726445	76	6.48108	Small Intestine	ND	ND	PRJNA522422	0	0		ND
Bovine parechovirus	SRR8614501	9892819	64	6.46934	Shoulder Muscle (Neck muscle)	ND	ND	PRJNA522422	0	0		ND
Bovine parechovirus	SRR8614649	44767644	288	6.43322	Antirior Pituitary	ND	ND	PRJNA522422	0	0		ND
Bovine parechovirus	SRR8614737	19013243	122	6.41658	Antirior Pituitary	ND	ND	PRJNA522422	0	0		ND
Bovine parechovirus	SRR8614324	58300301	374	6.41506	Antirior Pituitary	ND	ND	PRJNA522422	0	0		ND
Bovine parechovirus	SRR8614276	7521533	48	6.38168	Median Emminence Hypothalamus	ND	ND	PRJNA522422	0	0		ND
Bovine parechovirus	SRR8614531	42504073	270	6.35233	Antirior Pituitary	ND	ND	PRJNA522422	0	0		ND
Bovine parechovirus	SRR8614466	9177132	58	6.32006	Shoulder Muscle (Neck muscle)	ND	ND	PRJNA522422	0	0		ND
Bovine parechovirus	SRR8614796	73531976	462	6.28298	Liver	ND	ND	PRJNA522422	0	0		ND
Bovine parechovirus	SRR8614332	46550535	292	6.27275	Liver	ND	ND	PRJNA522422	0	0		ND
Bovine parechovirus	SRR8614421	51209018	320	6.2489	Liver	ND	ND	PRJNA522422	0	0		ND
Bovine parechovirus	SRR8614423	8659963	54	6.23559	Liver	ND	ND	PRJNA522422	0	0		ND
Bovine parechovirus	SRR8614473	22823697	142	6.2216	Antirior Pituitary	ND	ND	PRJNA522422	0	0		ND
Bovine parechovirus	SRR8614313	39340679	244	6.20223	Antirior Pituitary	ND	ND	PRJNA522422	0	0		ND
Bovine parechovirus	SRR8614224	7130269	44	6.17088	Liver	ND	ND	PRJNA522422	0	0		ND
Bovine parechovirus	SRR8614746	7132732	44	6.16874	Liver	ND	ND	PRJNA522422	0	0		ND
Bovine parechovirus	SRR8614204	50700321	310	6.11436	Liver	ND	ND	PRJNA522422	0	0		ND
Bovine parechovirus	SRR8614242	5242646	32	6.10379	Small Intestine	ND	ND	PRJNA522422	0	0		ND
Bovine parechovirus	SRR8614277	8530209	52	6.09598	Median Emminence Hypothalamus	ND	ND	PRJNA522422	0	0		ND
Bovine parechovirus	SRR8614815	42964211	260	6.05155	Antirior Pituitary	ND	ND	PRJNA522422	0	0		ND
Bovine parechovirus	SRR8614278	48032875	290	6.03753	Median Emminence Hypothalamus	ND	ND	PRJNA522422	0	0		ND
Bovine parechovirus	SRR2432777	15602972	94	6.02449	Lung Healthy	ND	Lung Healthy	PRJNA272725	0	0		Tissue Tropism in Host Transcriptional Response to Members of the Bovine Respiratory Disease Complex
Bovine parechovirus	SRR8614720	8979641	54	6.0136	Liver	ND	ND	PRJNA522422	0	0		ND
Bovine parechovirus	SRR8614327	41003467	246	5.99949	Median Emminence Hypothalamus	ND	ND	PRJNA522422	0	0		ND
Bovine parechovirus	SRR6365380	5001695	30	5.99797	Endometrium	ND	ND	PRJNA421885	0	0		Uterine influences on conceptus development in fertility-classified animals
Bovine parechovirus	SRR8614750	23521299	140	5.95205	Small Intestine	ND	ND	PRJNA522422	0	0		ND
Bovine parechovirus	SRR8614398	24892342	148	5.9456	Antirior Pituitary	ND	ND	PRJNA522422	0	0		ND
Bovine parechovirus	SRR8614315	21612541	128	5.92249	Small Intestine	ND	ND	PRJNA522422	0	0		ND
Bovine parechovirus	SRR8614699	16557222	98	5.91887	Small Intestine	ND	ND	PRJNA522422	0	0		ND
Bovine parechovirus	SRR8614241	14236637	84	5.90027	Small Intestine	ND	ND	PRJNA522422	0	0		ND
Bovine parechovirus	SRR8614672	7799970	46	5.89746	Median Emminence Hypothalamus	ND	ND	PRJNA522422	0	0		ND
Bovine parechovirus	SRR8614403	7511963	44	5.85732	Liver	ND	ND	PRJNA522422	0	0		ND
Bovine parechovirus	SRR8614762	4791062	28	5.84422	Small Intestine	ND	ND	PRJNA522422	0	0		ND
Bovine parechovirus	SRR8614472	27135911	158	5.82254	Small Intestine	ND	ND	PRJNA522422	0	0		ND
Bovine parechovirus	SRR8614361	12053903	70	5.80725	Shoulder Muscle (Neck muscle)	ND	ND	PRJNA522422	0	0		ND
Bovine parechovirus	SRR2433088	5517833	32	5.79938	Pharyngeal tonsil	ND	ND	PRJNA272725	0	0		Tissue Tropism in Host Transcriptional Response to Members of the Bovine Respiratory Disease Complex
Bovine parechovirus	SRR8614486	5185579	30	5.78527	Small Intestine	ND	ND	PRJNA522422	0	0		ND
Bovine parechovirus	SRR2432482	12143389	70	5.76445	Nasal pharynx	ND	ND	PRJNA272725	0	0		Tissue Tropism in Host Transcriptional Response to Members of the Bovine Respiratory Disease Complex
Bovine parechovirus	SRR8614643	69815814	402	5.75801	Lung Healthy	ND	Lung Healthy	PRJNA522422	0	0		ND
Bovine parechovirus	SRR2226640	20522773	118	5.74971	Kidney Medulla	ND	ND	PRJNA294306	0	0		Bovine Genome Database: new annotation tools for a new reference genome
Bovine parechovirus	SRR2432785	12891334	74	5.74029	Lung Lessions	ND	Lung Lessions	PRJNA272725	0	0		Tissue Tropism in Host Transcriptional Response to Members of the Bovine Respiratory Disease Complex
Bovine parechovirus	SRR8614751	19583208	112	5.71919	Antirior Pituitary	ND	ND	PRJNA522422	0	0		ND
Bovine parechovirus	SRR8614694	53996950	308	5.70403	Liver	ND	ND	PRJNA522422	0	0		ND
Bovine parechovirus	SRR8614448	5992645	34	5.67362	Median Emminence Hypothalamus	ND	ND	PRJNA522422	0	0		ND
Bovine parechovirus	SRR8614650	22582744	128	5.66804	Small Intestine	ND	ND	PRJNA522422	0	0		ND
Bovine parechovirus	SRR8614665	6719931	38	5.65482	Median Emminence Hypothalamus	ND	ND	PRJNA522422	0	0		ND
Bovine parechovirus	SRR8614809	6030411	34	5.63809	Median Emminence Hypothalamus	ND	ND	PRJNA522422	0	0		ND
Bovine parechovirus	SRR8614605	5322136	30	5.63683	Small Intestine	ND	ND	PRJNA522422	0	0		ND
Bovine parechovirus	SRR8614485	8521482	48	5.63282	Liver	ND	ND	PRJNA522422	0	0		ND
Bovine parechovirus	SRR8614727	6445177	36	5.58557	Liver	ND	ND	PRJNA522422	0	0		ND
Bovine parechovirus	SRR8614816	7886219	44	5.57935	Shoulder Muscle (Neck muscle)	ND	ND	PRJNA522422	0	0		ND
Bovine parechovirus	SRR8614449	39477986	220	5.57273	Antirior Pituitary	ND	ND	PRJNA522422	0	0		ND
Bovine parechovirus	SRR8614626	5388047	30	5.56788	Small Intestine	ND	ND	PRJNA522422	0	0		ND
Bovine parechovirus	SRR2433016	3266873	18	5.50986	Pharyngeal tonsil	ND	ND	PRJNA272725	0	0		Tissue Tropism in Host Transcriptional Response to Members of the Bovine Respiratory Disease Complex
Bovine parechovirus	SRR8614755	42945327	236	5.49536	Liver	ND	ND	PRJNA522422	0	0		ND
Bovine parechovirus	SRR8614666	19676253	108	5.48885	Antirior Pituitary	ND	ND	PRJNA522422	0	0		ND
Bovine parechovirus	SRR8614496	11665069	64	5.48647	Small Intestine	ND	ND	PRJNA522422	0	0		ND
Bovine parechovirus	SRR2433173	13123430	72	5.48637	Lung Lessions	ND	Lung Lessions	PRJNA272725	0	0		Tissue Tropism in Host Transcriptional Response to Members of the Bovine Respiratory Disease Complex
Bovine parechovirus	SRR8614615	71775868	392	5.46145	Median Emminence Hypothalamus	ND	ND	PRJNA522422	0	0		ND
Bovine parechovirus	SRR8614379	6983757	38	5.4412	Liver	ND	ND	PRJNA522422	0	0		ND
Bovine parechovirus	SRR2432604	11408072	62	5.43475	Lung Healthy	ND	Lung Healthy	PRJNA272725	0	0		Tissue Tropism in Host Transcriptional Response to Members of the Bovine Respiratory Disease Complex
Bovine parechovirus	SRR8614820	20801875	112	5.38413	Small Intestine	ND	ND	PRJNA522422	0	0		ND
Bovine parechovirus	SRR2433080	10799081	58	5.37083	Nasal pharynx	ND	ND	PRJNA272725	0	0		Tissue Tropism in Host Transcriptional Response to Members of the Bovine Respiratory Disease Complex
Bovine parechovirus	SRR8614567	16774448	90	5.3653	Small Intestine	ND	ND	PRJNA522422	0	0		ND
Bovine parechovirus	SRR8614469	34732915	186	5.35515	Median Emminence Hypothalamus	ND	ND	PRJNA522422	0	0		ND
Bovine parechovirus	SRR8614689	5995538	32	5.3373	Median Emminence Hypothalamus	ND	ND	PRJNA522422	0	0		ND
Bovine parechovirus	SRR6365339	5267293	28	5.31582	Conceptus	ND	ND	PRJNA421885	0	0		Uterine influences on conceptus development in fertility-classified animals
Bovine parechovirus	SRR8614690	44215198	234	5.2923	Antirior Pituitary	ND	ND	PRJNA522422	0	0		ND
Bovine parechovirus	SRR8614250	37220440	196	5.26592	Median Emminence Hypothalamus	ND	ND	PRJNA522422	0	0		ND
Bovine parechovirus	SRR2432602	11833354	62	5.23943	Lung Healthy	ND	Lung Healthy	PRJNA272725	0	0		Tissue Tropism in Host Transcriptional Response to Members of the Bovine Respiratory Disease Complex
Bovine parechovirus	SRR2432876	10707370	56	5.23004	Pharyngeal tonsil	ND	ND	PRJNA272725	0	0		Tissue Tropism in Host Transcriptional Response to Members of the Bovine Respiratory Disease Complex
Bovine parechovirus	SRR6365462	5372895	28	5.21134	Endometrium	ND	ND	PRJNA421885	0	0		Uterine influences on conceptus development in fertility-classified animals
Bovine parechovirus	SRR8614630	42656072	220	5.15753	Median Emminence Hypothalamus	ND	ND	PRJNA522422	0	0		ND
Bovine parechovirus	SRR2226611	32273217	166	5.14358	Spleen	ND	ND	PRJNA294306	0	0		Bovine Genome Database: new annotation tools for a new reference genome
Bovine parechovirus	SRR2432721	10913832	56	5.1311	Retropharyngeal nodes	ND	ND	PRJNA272725	0	0		Tissue Tropism in Host Transcriptional Response to Members of the Bovine Respiratory Disease Complex
Bovine parechovirus	SRR2432519	10525420	54	5.13044	Nasal pharynx	ND	ND	PRJNA272725	0	0		Tissue Tropism in Host Transcriptional Response to Members of the Bovine Respiratory Disease Complex
Bovine parechovirus	SRR2432851	9356417	48	5.13017	Lung Healthy	ND	Lung Healthy	PRJNA272725	0	0		Tissue Tropism in Host Transcriptional Response to Members of the Bovine Respiratory Disease Complex
Bovine parechovirus	SRR8614201	96796807	496	5.12414	Shoulder Muscle (Neck muscle)	ND	ND	PRJNA522422	0	0		ND
Bovine parechovirus	SRR8614197	7819979	40	5.1151	Median Emminence Hypothalamus	ND	ND	PRJNA522422	0	0		ND
Bovine parechovirus	SRR2432480	11370208	58	5.10105	Nasal pharynx	ND	ND	PRJNA272725	0	0		Tissue Tropism in Host Transcriptional Response to Members of the Bovine Respiratory Disease Complex
Bovine parechovirus	SRR2433049	12651779	64	5.05858	Nasal pharynx	ND	ND	PRJNA272725	0	0		Tissue Tropism in Host Transcriptional Response to Members of the Bovine Respiratory Disease Complex
Bovine parechovirus	SRR2226621	19776035	100	5.05663	Ampula IPS	ND	ND	PRJNA294306	0	0		Bovine Genome Database: new annotation tools for a new reference genome
Bovine parechovirus	SRR8614789	6339856	32	5.04743	Median Emminence Hypothalamus	ND	ND	PRJNA522422	0	0		ND
Bovine parechovirus	SRR8614659	23035083	116	5.0358	Small Intestine	ND	ND	PRJNA522422	0	0		ND
Bovine parechovirus	SRR8614362	7161537	36	5.02685	Liver	ND	ND	PRJNA522422	0	0		ND
Bovine parechovirus	SRR2432786	13168111	66	5.01211	Lung Lessions	ND	Lung Lessions	PRJNA272725	0	0		Tissue Tropism in Host Transcriptional Response to Members of the Bovine Respiratory Disease Complex
Bovine parechovirus	SRR8614344	5589989	28	5.00895	Small Intestine	ND	ND	PRJNA522422	0	0		ND
Bovine parechovirus	SRR8614296	57899746	288	4.97412	Pharyngeal tonsil	ND	ND	PRJNA522422	0	0		ND
Bovine parechovirus	SRR8614318	4825858	24	4.97321	Small Intestine	ND	ND	PRJNA522422	0	0		ND
Bovine parechovirus	SRR8614810	5667808	28	4.94018	Small Intestine	ND	ND	PRJNA522422	0	0		ND
Bovine parechovirus	SRR8614766	44570266	218	4.89115	Liver	ND	ND	PRJNA522422	0	0		ND
Bovine parechovirus	SRR2432817	9817938	48	4.88901	Lung Healthy	ND	Lung Healthy	PRJNA272725	0	0		Tissue Tropism in Host Transcriptional Response to Members of the Bovine Respiratory Disease Complex
Bovine parechovirus	SRR2432799	11464003	56	4.88486	Nasal pharynx	ND	ND	PRJNA272725	0	0		Tissue Tropism in Host Transcriptional Response to Members of the Bovine Respiratory Disease Complex
Bovine parechovirus	SRR8614490	8196138	40	4.88035	Median Emminence Hypothalamus	ND	ND	PRJNA522422	0	0		ND
Bovine parechovirus	SRR8614821	44317136	216	4.87396	Antirior Pituitary	ND	ND	PRJNA522422	0	0		ND
Bovine parechovirus	SRR2432838	10283072	50	4.86236	Nasal pharynx	ND	ND	PRJNA272725	0	0		Tissue Tropism in Host Transcriptional Response to Members of the Bovine Respiratory Disease Complex
Bovine parechovirus	SRR2432796	12818020	62	4.83694	Retropharyngeal nodes	ND	ND	PRJNA272725	0	0		Tissue Tropism in Host Transcriptional Response to Members of the Bovine Respiratory Disease Complex
Bovine parechovirus	SRR2226634	20732132	100	4.82343	Liver	ND	ND	PRJNA294306	0	0		Bovine Genome Database: new annotation tools for a new reference genome
Bovine parechovirus	SRR2432948	3732513	18	4.82249	Pharyngeal tonsil	ND	ND	PRJNA272725	0	0		Tissue Tropism in Host Transcriptional Response to Members of the Bovine Respiratory Disease Complex
Bovine parechovirus	SRR2433010	11218710	54	4.81339	Nasal pharynx	ND	ND	PRJNA272725	0	0		Tissue Tropism in Host Transcriptional Response to Members of the Bovine Respiratory Disease Complex
Bovine parechovirus	SRR2433167	11641092	56	4.81055	Lung Healthy	ND	Lung Healthy	PRJNA272725	0	0		Tissue Tropism in Host Transcriptional Response to Members of the Bovine Respiratory Disease Complex
Bovine parechovirus	SRR8614307	78309766	376	4.80144	Liver	ND	ND	PRJNA522422	0	0		ND
Bovine parechovirus	SRR8614693	9171897	44	4.79726	Liver	ND	ND	PRJNA522422	0	0		ND
Bovine parechovirus	SRR8614492	6672183	32	4.79603	Small Intestine	ND	ND	PRJNA522422	0	0		ND
Bovine parechovirus	SRR2433163	8795382	42	4.77523	Pharyngeal tonsil	ND	ND	PRJNA272725	0	0		Tissue Tropism in Host Transcriptional Response to Members of the Bovine Respiratory Disease Complex
Bovine parechovirus	SRR2432724	10919611	52	4.76207	Retropharyngeal nodes	ND	ND	PRJNA272725	0	0		Tissue Tropism in Host Transcriptional Response to Members of the Bovine Respiratory Disease Complex
Bovine parechovirus	SRR2226643	20597778	98	4.75779	Pons	ND	ND	PRJNA294306	0	0		Bovine Genome Database: new annotation tools for a new reference genome
Bovine parechovirus	SRR8614498	17683520	84	4.75019	Antirior Pituitary	ND	ND	PRJNA522422	0	0		ND
Bovine parechovirus	SRR2432988	15586337	74	4.74775	Lung Healthy	ND	Lung Healthy	PRJNA272725	0	0		Tissue Tropism in Host Transcriptional Response to Members of the Bovine Respiratory Disease Complex
Bovine parechovirus	SRR8614692	27043633	128	4.73309	Small Intestine	ND	ND	PRJNA522422	0	0		ND
Bovine parechovirus	SRR2432951	4675156	22	4.70573	Pharyngeal tonsil	ND	ND	PRJNA272725	0	0		Tissue Tropism in Host Transcriptional Response to Members of the Bovine Respiratory Disease Complex
Bovine parechovirus	SRR8614764	13622845	64	4.69799	Small Intestine	ND	ND	PRJNA522422	0	0		ND
Bovine parechovirus	SRR8614633	58058461	272	4.68493	Liver	ND	ND	PRJNA522422	0	0		ND
Bovine parechovirus	SRR2226603	25691316	120	4.67084	Jejunum	ND	ND	PRJNA294306	0	0		Bovine Genome Database: new annotation tools for a new reference genome
Bovine parechovirus	SRR8614599	6021392	28	4.65009	Small Intestine	ND	ND	PRJNA522422	0	0		ND
Bovine parechovirus	SRR2432496	12959988	60	4.62963	Lung Healthy	ND	Lung Healthy	PRJNA272725	0	0		Tissue Tropism in Host Transcriptional Response to Members of the Bovine Respiratory Disease Complex
Bovine parechovirus	SRR8614549	55369882	254	4.58733	Antirior Pituitary	ND	ND	PRJNA522422	0	0		ND
Bovine parechovirus	SRR2432812	10058002	46	4.57347	Lung Healthy	ND	Lung Healthy	PRJNA272725	0	0		Tissue Tropism in Host Transcriptional Response to Members of the Bovine Respiratory Disease Complex
Bovine parechovirus	SRR8614455	5251503	24	4.57012	Small Intestine	ND	ND	PRJNA522422	0	0		ND
Bovine parechovirus	SRR2433197	14490809	66	4.55461	Pharyngeal tonsil	ND	ND	PRJNA272725	0	0		Tissue Tropism in Host Transcriptional Response to Members of the Bovine Respiratory Disease Complex
Bovine parechovirus	SRR8614722	13636782	62	4.54653	Small Intestine	ND	ND	PRJNA522422	0	0		ND
Bovine parechovirus	SRR2432775	10561627	48	4.54475	Pharyngeal tonsil	ND	ND	PRJNA272725	0	0		Tissue Tropism in Host Transcriptional Response to Members of the Bovine Respiratory Disease Complex
Bovine parechovirus	SRR8614264	8368551	38	4.54081	Shoulder Muscle (Neck muscle)	ND	ND	PRJNA522422	0	0		ND
Bovine parechovirus	SRR8614335	6176777	28	4.53311	Median Emminence Hypothalamus	ND	ND	PRJNA522422	0	0		ND
Bovine parechovirus	SRR8614317	13764112	62	4.50447	Small Intestine	ND	ND	PRJNA522422	0	0		ND
Bovine parechovirus	SRR2432855	12446617	56	4.49921	Lung Lessions	ND	Lung Lessions	PRJNA272725	0	0		Tissue Tropism in Host Transcriptional Response to Members of the Bovine Respiratory Disease Complex
Bovine parechovirus	SRR2433218	15647039	70	4.47369	Retropharyngeal nodes	ND	ND	PRJNA272725	0	0		Tissue Tropism in Host Transcriptional Response to Members of the Bovine Respiratory Disease Complex
Bovine parechovirus	SRR8614320	43616398	194	4.44787	Liver	ND	ND	PRJNA522422	0	0		ND
Bovine parechovirus	SRR8614568	5406239	24	4.43932	Median Emminence Hypothalamus	ND	ND	PRJNA522422	0	0		ND
Bovine parechovirus	SRR6365378	4983050	22	4.41497	Endometrium	ND	ND	PRJNA421885	0	0		Uterine influences on conceptus development in fertility-classified animals
Bovine parechovirus	SRR2432871	9614109	42	4.36858	Nasal pharynx	ND	ND	PRJNA272725	0	0		Tissue Tropism in Host Transcriptional Response to Members of the Bovine Respiratory Disease Complex
Bovine parechovirus	SRR8614756	44026825	192	4.36098	Median Emminence Hypothalamus	ND	ND	PRJNA522422	0	0		ND
Bovine parechovirus	SRR8614319	7341810	32	4.3586	Liver	ND	ND	PRJNA522422	0	0		ND
Bovine parechovirus	SRR6365463	5054443	22	4.35261	Endometrium	ND	ND	PRJNA421885	0	0		Uterine influences on conceptus development in fertility-classified animals
Bovine parechovirus	SRR8614506	36375571	158	4.34357	Median Emminence Hypothalamus	ND	ND	PRJNA522422	0	0		ND
Bovine parechovirus	SRR2226628	23137498	100	4.32199	Endometrium CAR IPS	ND	ND	PRJNA294306	0	0		Bovine Genome Database: new annotation tools for a new reference genome
Bovine parechovirus	SRR2432605	11628642	50	4.29973	Lung Healthy	ND	Lung Healthy	PRJNA272725	0	0		Tissue Tropism in Host Transcriptional Response to Members of the Bovine Respiratory Disease Complex
Bovine parechovirus	SRR8614668	20507266	88	4.29116	Antirior Pituitary	ND	ND	PRJNA522422	0	0		ND
Bovine parechovirus	SRR2433179	13050700	56	4.29096	Retropharyngeal nodes	ND	ND	PRJNA272725	0	0		Tissue Tropism in Host Transcriptional Response to Members of the Bovine Respiratory Disease Complex
Bovine parechovirus	SRR8614230	40656560	174	4.27975	Liver	ND	ND	PRJNA522422	0	0		ND
Bovine parechovirus	SRR8614508	5617063	24	4.2727	Small Intestine	ND	ND	PRJNA522422	0	0		ND
Bovine parechovirus	SRR2432792	13130152	56	4.26499	Retropharyngeal nodes	ND	ND	PRJNA272725	0	0		Tissue Tropism in Host Transcriptional Response to Members of the Bovine Respiratory Disease Complex
Bovine parechovirus	SRR8614595	8915629	38	4.26218	Median Emminence Hypothalamus	ND	ND	PRJNA522422	0	0		ND
Bovine parechovirus	SRR2432856	12681437	54	4.25819	Lung Lessions	ND	Lung Lessions	PRJNA272725	0	0		Tissue Tropism in Host Transcriptional Response to Members of the Bovine Respiratory Disease Complex
Bovine parechovirus	SRR8614578	55442435	236	4.25667	Pharyngeal tonsil	ND	ND	PRJNA522422	0	0		ND
Bovine parechovirus	SRR2432673	12218595	52	4.25581	Lung Healthy	ND	Lung Healthy	PRJNA272725	0	0		Tissue Tropism in Host Transcriptional Response to Members of the Bovine Respiratory Disease Complex
Bovine parechovirus	SRR2226612	14123994	60	4.24809	Semitendinosus (eye of round)	ND	ND	PRJNA294306	0	0		Bovine Genome Database: new annotation tools for a new reference genome
Bovine parechovirus	SRR8614453	8481300	36	4.24463	Liver	ND	ND	PRJNA522422	0	0		ND
Bovine parechovirus	SRR8614619	52067195	220	4.22531	Antirior Pituitary	ND	ND	PRJNA522422	0	0		ND
Bovine parechovirus	SRR2432920	15650595	66	4.21709	Lung Healthy	ND	Lung Healthy	PRJNA272725	0	0		Tissue Tropism in Host Transcriptional Response to Members of the Bovine Respiratory Disease Complex
Bovine parechovirus	SRR2433037	11906142	50	4.19951	Retropharyngeal nodes	ND	ND	PRJNA272725	0	0		Tissue Tropism in Host Transcriptional Response to Members of the Bovine Respiratory Disease Complex
Bovine parechovirus	SRR8614529	21932534	92	4.19468	Small Intestine	ND	ND	PRJNA522422	0	0		ND
Bovine parechovirus	SRR8614372	43393246	182	4.1942	Antirior Pituitary	ND	ND	PRJNA522422	0	0		ND
Bovine parechovirus	SRR2226635	22022968	92	4.17746	Liver	ND	ND	PRJNA294306	0	0		Bovine Genome Database: new annotation tools for a new reference genome
Bovine parechovirus	SRR8614475	16780505	70	4.17151	Small Intestine	ND	ND	PRJNA522422	0	0		ND
Bovine parechovirus	SRR2432583	9597271	40	4.16785	Retropharyngeal nodes	ND	ND	PRJNA272725	0	0		Tissue Tropism in Host Transcriptional Response to Members of the Bovine Respiratory Disease Complex
Bovine parechovirus	SRR8614390	97969351	408	4.16457	Median Emminence Hypothalamus	ND	ND	PRJNA522422	0	0		ND
Bovine parechovirus	SRR8614342	17803549	74	4.15647	Antirior Pituitary	ND	ND	PRJNA522422	0	0		ND
Bovine parechovirus	SRR2432781	15400010	64	4.15584	Lung Healthy	ND	Lung Healthy	PRJNA272725	0	0		Tissue Tropism in Host Transcriptional Response to Members of the Bovine Respiratory Disease Complex
Bovine parechovirus	SRR8614606	43533234	180	4.13477	Liver	ND	ND	PRJNA522422	0	0		ND
Bovine parechovirus	SRR2432974	11615435	48	4.13243	Nasal pharynx	ND	ND	PRJNA272725	0	0		Tissue Tropism in Host Transcriptional Response to Members of the Bovine Respiratory Disease Complex
Bovine parechovirus	SRR8614325	6777382	28	4.13139	Median Emminence Hypothalamus	ND	ND	PRJNA522422	0	0		ND
Bovine parechovirus	SRR2433148	11166962	46	4.11929	Retropharyngeal nodes	ND	ND	PRJNA272725	0	0		Tissue Tropism in Host Transcriptional Response to Members of the Bovine Respiratory Disease Complex
Bovine parechovirus	SRR8614440	79206996	326	4.1158	Liver	ND	ND	PRJNA522422	0	0		ND
Bovine parechovirus	SRR8614456	50190244	206	4.10438	Liver	ND	ND	PRJNA522422	0	0		ND
Bovine parechovirus	SRR8614316	17083901	70	4.09742	Antirior Pituitary	ND	ND	PRJNA522422	0	0		ND
Bovine parechovirus	SRR8614610	7322298	30	4.09707	Liver	ND	ND	PRJNA522422	0	0		ND
Bovine parechovirus	SRR2432766	9793186	40	4.08447	Nasal pharynx	ND	ND	PRJNA272725	0	0		Tissue Tropism in Host Transcriptional Response to Members of the Bovine Respiratory Disease Complex
Bovine parechovirus	SRR2432559	6868355	28	4.07667	Pharyngeal tonsil	ND	ND	PRJNA272725	0	0		Tissue Tropism in Host Transcriptional Response to Members of the Bovine Respiratory Disease Complex
Bovine parechovirus	SRR6365338	5403412	22	4.0715	Conceptus	ND	ND	PRJNA421885	0	0		Uterine influences on conceptus development in fertility-classified animals
Bovine parechovirus	SRR8614494	26062711	106	4.06711	Small Intestine	ND	ND	PRJNA522422	0	0		ND
Bovine parechovirus	SRR2432969	11816434	48	4.06214	Retropharyngeal nodes	ND	ND	PRJNA272725	0	0		Tissue Tropism in Host Transcriptional Response to Members of the Bovine Respiratory Disease Complex
Bovine parechovirus	SRR8614818	14296288	58	4.057	Small Intestine	ND	ND	PRJNA522422	0	0		ND
Bovine parechovirus	SRR2432562	9395115	38	4.04466	Pharyngeal tonsil	ND	ND	PRJNA272725	0	0		Tissue Tropism in Host Transcriptional Response to Members of the Bovine Respiratory Disease Complex
Bovine parechovirus	SRR2432958	9681831	39	4.02816	Lung Healthy	ND	Lung Healthy	PRJNA272725	0	0		Tissue Tropism in Host Transcriptional Response to Members of the Bovine Respiratory Disease Complex
Bovine parechovirus	SRR2432461	12466520	50	4.01074	Lung Healthy	ND	Lung Healthy	PRJNA272725	0	0		Tissue Tropism in Host Transcriptional Response to Members of the Bovine Respiratory Disease Complex
Bovine parechovirus	SRR2433221	16461316	66	4.0094	Nasal pharynx	ND	ND	PRJNA272725	0	0		Tissue Tropism in Host Transcriptional Response to Members of the Bovine Respiratory Disease Complex
Bovine parechovirus	SRR2432802	11642740	46	3.95096	Nasal pharynx	ND	ND	PRJNA272725	0	0		Tissue Tropism in Host Transcriptional Response to Members of the Bovine Respiratory Disease Complex
Bovine parechovirus	SRR8614454	17745203	70	3.94473	Antirior Pituitary	ND	ND	PRJNA522422	0	0		ND
Bovine parechovirus	SRR8614822	5073370	20	3.94215	Small Intestine	ND	ND	PRJNA522422	0	0		ND
Bovine parechovirus	SRR8614405	34582847	136	3.93259	Median Emminence Hypothalamus	ND	ND	PRJNA522422	0	0		ND
Bovine parechovirus	SRR8614232	100416879	394	3.92364	Liver	ND	ND	PRJNA522422	0	0		ND
Bovine parechovirus	SRR8614336	6121788	24	3.92042	Median Emminence Hypothalamus	ND	ND	PRJNA522422	0	0		ND
Bovine parechovirus	SRR8614688	37771841	148	3.91826	Median Emminence Hypothalamus	ND	ND	PRJNA522422	0	0		ND
Bovine parechovirus	SRR8614341	40863711	160	3.91545	Antirior Pituitary	ND	ND	PRJNA522422	0	0		ND
Bovine parechovirus	SRR8614623	23502720	92	3.91444	Antirior Pituitary	ND	ND	PRJNA522422	0	0		ND
Bovine parechovirus	SRR8614572	47045005	184	3.91115	Liver	ND	ND	PRJNA522422	0	0		ND
Bovine parechovirus	SRR2432877	11260073	44	3.90761	Pharyngeal tonsil	ND	ND	PRJNA272725	0	0		Tissue Tropism in Host Transcriptional Response to Members of the Bovine Respiratory Disease Complex
Bovine parechovirus	SRR8614721	5118278	20	3.90756	Small Intestine	ND	ND	PRJNA522422	0	0		ND
Bovine parechovirus	SRR2432477	11849920	46	3.88188	Retropharyngeal nodes	ND	ND	PRJNA272725	0	0		Tissue Tropism in Host Transcriptional Response to Members of the Bovine Respiratory Disease Complex
Bovine parechovirus	SRR8614651	18034314	70	3.88149	Antirior Pituitary	ND	ND	PRJNA522422	0	0		ND
Bovine parechovirus	SRR8614458	12892050	50	3.87836	Small Intestine	ND	ND	PRJNA522422	0	0		ND
Bovine parechovirus	SRR8614695	6708405	26	3.87573	Median Emminence Hypothalamus	ND	ND	PRJNA522422	0	0		ND
Bovine parechovirus	SRR2433123	10840991	42	3.87418	Pharyngeal tonsil	ND	ND	PRJNA272725	0	0		Tissue Tropism in Host Transcriptional Response to Members of the Bovine Respiratory Disease Complex
Bovine parechovirus	SRR2432852	9318372	36	3.86334	Lung Healthy	ND	Lung Healthy	PRJNA272725	0	0		Tissue Tropism in Host Transcriptional Response to Members of the Bovine Respiratory Disease Complex
Bovine parechovirus	SRR2432432	12436559	48	3.85959	Lung Lessions	ND	Lung Lessions	PRJNA272725	0	0		Tissue Tropism in Host Transcriptional Response to Members of the Bovine Respiratory Disease Complex
Bovine parechovirus	SRR2432609	11410781	44	3.856	Lung Lessions	ND	Lung Lessions	PRJNA272725	0	0		Tissue Tropism in Host Transcriptional Response to Members of the Bovine Respiratory Disease Complex
Bovine parechovirus	SRR8614339	9344775	36	3.85242	Liver	ND	ND	PRJNA522422	0	0		ND
Bovine parechovirus	SRR2433189	19740306	76	3.84999	Nasal pharynx	ND	ND	PRJNA272725	0	0		Tissue Tropism in Host Transcriptional Response to Members of the Bovine Respiratory Disease Complex
Bovine parechovirus	SRR2433008	11433857	44	3.84822	Nasal pharynx	ND	ND	PRJNA272725	0	0		Tissue Tropism in Host Transcriptional Response to Members of the Bovine Respiratory Disease Complex
Bovine parechovirus	SRR2432784	13007905	50	3.84382	Lung Lessions	ND	Lung Lessions	PRJNA272725	0	0		Tissue Tropism in Host Transcriptional Response to Members of the Bovine Respiratory Disease Complex
Bovine parechovirus	SRR6365379	4692417	18	3.83598	Endometrium	ND	ND	PRJNA421885	0	0		Uterine influences on conceptus development in fertility-classified animals
Bovine parechovirus	SRR8614435	67827747	260	3.83324	Nasal pharynx	ND	ND	PRJNA522422	0	0		ND
Bovine parechovirus	SRR2433086	15676390	60	3.82741	Pharyngeal tonsil	ND	ND	PRJNA272725	0	0		Tissue Tropism in Host Transcriptional Response to Members of the Bovine Respiratory Disease Complex
Bovine parechovirus	SRR2432599	6274175	24	3.8252	Pharyngeal tonsil	ND	ND	PRJNA272725	0	0		Tissue Tropism in Host Transcriptional Response to Members of the Bovine Respiratory Disease Complex
Bovine parechovirus	SRR8614450	38826926	148	3.81179	Median Emminence Hypothalamus	ND	ND	PRJNA522422	0	0		ND
Bovine parechovirus	SRR2432654	9506165	36	3.78702	Retropharyngeal nodes	ND	ND	PRJNA272725	0	0		Tissue Tropism in Host Transcriptional Response to Members of the Bovine Respiratory Disease Complex
Bovine parechovirus	SRR2432900	12158000	46	3.78352	Retropharyngeal nodes	ND	ND	PRJNA272725	0	0		Tissue Tropism in Host Transcriptional Response to Members of the Bovine Respiratory Disease Complex
Bovine parechovirus	SRR8614573	8475799	32	3.77546	Median Emminence Hypothalamus	ND	ND	PRJNA522422	0	0		ND
Bovine parechovirus	SRR2432679	11659935	44	3.77361	Lung Lessions	ND	Lung Lessions	PRJNA272725	0	0		Tissue Tropism in Host Transcriptional Response to Members of the Bovine Respiratory Disease Complex
Bovine parechovirus	SRR2433078	10636478	40	3.76064	Retropharyngeal nodes	ND	ND	PRJNA272725	0	0		Tissue Tropism in Host Transcriptional Response to Members of the Bovine Respiratory Disease Complex
Bovine parechovirus	SRR2433174	13337925	50	3.74871	Lung Lessions	ND	Lung Lessions	PRJNA272725	0	0		Tissue Tropism in Host Transcriptional Response to Members of the Bovine Respiratory Disease Complex
Bovine parechovirus	SRR2433116	15473654	58	3.74831	Nasal pharynx	ND	ND	PRJNA272725	0	0		Tissue Tropism in Host Transcriptional Response to Members of the Bovine Respiratory Disease Complex
Bovine parechovirus	SRR8614612	22944252	86	3.74822	Small Intestine	ND	ND	PRJNA522422	0	0		ND
Bovine parechovirus	SRR8614243	21915399	82	3.74166	Small Intestine	ND	ND	PRJNA522422	0	0		ND
Bovine parechovirus	SRR8614267	7486635	28	3.74	Lung Lessions	ND	Lung Lessions	PRJNA522422	0	0		ND
Bovine parechovirus	SRR2432831	12315482	46	3.73514	Retropharyngeal nodes	ND	ND	PRJNA272725	0	0		Tissue Tropism in Host Transcriptional Response to Members of the Bovine Respiratory Disease Complex
Bovine parechovirus	SRR2432663	14465676	54	3.73297	Nasal pharynx	ND	ND	PRJNA272725	0	0		Tissue Tropism in Host Transcriptional Response to Members of the Bovine Respiratory Disease Complex
Bovine parechovirus	SRR8614265	68199619	254	3.72436	Lung Healthy	ND	Lung Healthy	PRJNA522422	0	0		ND
Bovine parechovirus	SRR2432866	9164192	34	3.71009	Retropharyngeal nodes	ND	ND	PRJNA272725	0	0		Tissue Tropism in Host Transcriptional Response to Members of the Bovine Respiratory Disease Complex
Bovine parechovirus	SRR2433149	10788576	40	3.70763	Retropharyngeal nodes	ND	ND	PRJNA272725	0	0		Tissue Tropism in Host Transcriptional Response to Members of the Bovine Respiratory Disease Complex
Bovine parechovirus	SRR2432677	12411644	46	3.7062	Lung Healthy	ND	Lung Healthy	PRJNA272725	0	0		Tissue Tropism in Host Transcriptional Response to Members of the Bovine Respiratory Disease Complex
Bovine parechovirus	SRR6365464	5398941	20	3.70443	Endometrium	ND	ND	PRJNA421885	0	0		Uterine influences on conceptus development in fertility-classified animals
Bovine parechovirus	SRR8614254	4327711	16	3.6971	Small Intestine	ND	ND	PRJNA522422	0	0		ND
Bovine parechovirus	SRR2432807	15697500	58	3.69486	Pharyngeal tonsil	ND	ND	PRJNA272725	0	0		Tissue Tropism in Host Transcriptional Response to Members of the Bovine Respiratory Disease Complex
Bovine parechovirus	SRR2433076	10857892	40	3.68396	Retropharyngeal nodes	ND	ND	PRJNA272725	0	0		Tissue Tropism in Host Transcriptional Response to Members of the Bovine Respiratory Disease Complex
Bovine parechovirus	SRR2432869	9788360	36	3.67784	Nasal pharynx	ND	ND	PRJNA272725	0	0		Tissue Tropism in Host Transcriptional Response to Members of the Bovine Respiratory Disease Complex
Bovine parechovirus	SRR8614670	72433677	266	3.67232	Nasal pharynx	ND	ND	PRJNA522422	0	0		ND
Bovine parechovirus	SRR2432666	13111846	48	3.66081	Pharyngeal tonsil	ND	ND	PRJNA272725	0	0		Tissue Tropism in Host Transcriptional Response to Members of the Bovine Respiratory Disease Complex
Bovine parechovirus	SRR2432833	9860222	36	3.65103	Nasal pharynx	ND	ND	PRJNA272725	0	0		Tissue Tropism in Host Transcriptional Response to Members of the Bovine Respiratory Disease Complex
Bovine parechovirus	SRR2432815	9872141	36	3.64663	Lung Healthy	ND	Lung Healthy	PRJNA272725	0	0		Tissue Tropism in Host Transcriptional Response to Members of the Bovine Respiratory Disease Complex
Bovine parechovirus	SRR6365425	4962306	18	3.62735	Endometrium	ND	ND	PRJNA421885	0	0		Uterine influences on conceptus development in fertility-classified animals
Bovine parechovirus	SRR6365465	4972511	18	3.6199	Endometrium	ND	ND	PRJNA421885	0	0		Uterine influences on conceptus development in fertility-classified animals
Bovine parechovirus	SRR8614222	4998015	18	3.60143	Small Intestine	ND	ND	PRJNA522422	0	0		ND
Bovine parechovirus	SRR2433216	15550336	56	3.60121	Retropharyngeal nodes	ND	ND	PRJNA272725	0	0		Tissue Tropism in Host Transcriptional Response to Members of the Bovine Respiratory Disease Complex
Bovine parechovirus	SRR8614754	7238280	26	3.59201	Liver	ND	ND	PRJNA522422	0	0		ND
Bovine parechovirus	SRR2433233	23413889	84	3.58761	Pharyngeal tonsil	ND	ND	PRJNA272725	0	0		Tissue Tropism in Host Transcriptional Response to Members of the Bovine Respiratory Disease Complex
Bovine parechovirus	SRR8614371	20195012	72	3.56524	Antirior Pituitary	ND	ND	PRJNA522422	0	0		ND
Bovine parechovirus	SRR2432509	13489290	48	3.55838	Retropharyngeal nodes	ND	ND	PRJNA272725	0	0		Tissue Tropism in Host Transcriptional Response to Members of the Bovine Respiratory Disease Complex
Bovine parechovirus	SRR2433043	10153092	36	3.54572	Nasal pharynx	ND	ND	PRJNA272725	0	0		Tissue Tropism in Host Transcriptional Response to Members of the Bovine Respiratory Disease Complex
Bovine parechovirus	SRR2432755	10155863	36	3.54475	Retropharyngeal nodes	ND	ND	PRJNA272725	0	0		Tissue Tropism in Host Transcriptional Response to Members of the Bovine Respiratory Disease Complex
Bovine parechovirus	SRR2433159	6774900	24	3.54249	Pharyngeal tonsil	ND	ND	PRJNA272725	0	0		Tissue Tropism in Host Transcriptional Response to Members of the Bovine Respiratory Disease Complex
Bovine parechovirus	SRR8614386	87059767	308	3.5378	Lung Lessions	ND	Lung Lessions	PRJNA522422	0	0		ND
Bovine parechovirus	SRR8614576	9045608	32	3.53763	Median Emminence Hypothalamus	ND	ND	PRJNA522422	0	0		ND
Bovine parechovirus	SRR8614539	108191082	382	3.53079	Median Emminence Hypothalamus	ND	ND	PRJNA522422	0	0		ND
Bovine parechovirus	SRR8614487	14752385	52	3.52485	Small Intestine	ND	ND	PRJNA522422	0	0		ND
Bovine parechovirus	SRR2432814	9664531	34	3.51802	Lung Healthy	ND	Lung Healthy	PRJNA272725	0	0		Tissue Tropism in Host Transcriptional Response to Members of the Bovine Respiratory Disease Complex
Bovine parechovirus	SRR8614635	5117259	18	3.51751	Small Intestine	ND	ND	PRJNA522422	0	0		ND
Bovine parechovirus	SRR2433055	4551152	16	3.51559	Pharyngeal tonsil	ND	ND	PRJNA272725	0	0		Tissue Tropism in Host Transcriptional Response to Members of the Bovine Respiratory Disease Complex
Bovine parechovirus	SRR8614272	75732231	266	3.51238	Nasal pharynx	ND	ND	PRJNA522422	0	0		ND
Bovine parechovirus	SRR2432840	16572467	58	3.49978	Pharyngeal tonsil	ND	ND	PRJNA272725	0	0		Tissue Tropism in Host Transcriptional Response to Members of the Bovine Respiratory Disease Complex
Bovine parechovirus	SRR2432648	13782721	48	3.48262	Lung Lessions	ND	Lung Lessions	PRJNA272725	0	0		Tissue Tropism in Host Transcriptional Response to Members of the Bovine Respiratory Disease Complex
Bovine parechovirus	SRR2432433	12636803	44	3.48189	Lung Lessions	ND	Lung Lessions	PRJNA272725	0	0		Tissue Tropism in Host Transcriptional Response to Members of the Bovine Respiratory Disease Complex
Bovine parechovirus	SRR2432899	12064939	42	3.48116	Retropharyngeal nodes	ND	ND	PRJNA272725	0	0		Tissue Tropism in Host Transcriptional Response to Members of the Bovine Respiratory Disease Complex
Bovine parechovirus	SRR2433144	10927275	38	3.47754	Retropharyngeal nodes	ND	ND	PRJNA272725	0	0		Tissue Tropism in Host Transcriptional Response to Members of the Bovine Respiratory Disease Complex
Bovine parechovirus	SRR8614671	57261919	198	3.4578	Pharyngeal tonsil	ND	ND	PRJNA522422	0	0		ND
Bovine parechovirus	SRR2432771	22581183	78	3.4542	Pharyngeal tonsil	ND	ND	PRJNA272725	0	0		Tissue Tropism in Host Transcriptional Response to Members of the Bovine Respiratory Disease Complex
Bovine parechovirus	SRR2432539	11638273	40	3.43694	Lung Lessions	ND	Lung Lessions	PRJNA272725	0	0		Tissue Tropism in Host Transcriptional Response to Members of the Bovine Respiratory Disease Complex
Bovine parechovirus	SRR8614408	53034732	182	3.43171	Pharyngeal tonsil	ND	ND	PRJNA522422	0	0		ND
Bovine parechovirus	SRR2432787	13475134	46	3.4137	Lung Lessions	ND	Lung Lessions	PRJNA272725	0	0		Tissue Tropism in Host Transcriptional Response to Members of the Bovine Respiratory Disease Complex
Bovine parechovirus	SRR8614521	66228299	226	3.41244	Lung Healthy	ND	Lung Healthy	PRJNA522422	0	0		ND
Bovine parechovirus	SRR8614280	11753691	40	3.40319	Lung Lessions	ND	Lung Lessions	PRJNA522422	0	0		ND
Bovine parechovirus	SRR2432484	12360649	42	3.39788	Nasal pharynx	ND	ND	PRJNA272725	0	0		Tissue Tropism in Host Transcriptional Response to Members of the Bovine Respiratory Disease Complex
Bovine parechovirus	SRR8614574	43723099	148	3.38494	Antirior Pituitary	ND	ND	PRJNA522422	0	0		ND
Bovine parechovirus	SRR7704012	27776445	94	3.38416	Endometrium	ND	ND	PRJNA486394	0	0		ND
Bovine parechovirus	SRR8614380	85743377	290	3.38219	Retropharyngeal nodes	ND	ND	PRJNA522422	0	0		ND
Bovine parechovirus	SRR8614607	23712333	80	3.37377	Small Intestine	ND	ND	PRJNA522422	0	0		ND
Bovine parechovirus	SRR2432523	4742812	16	3.37353	Pharyngeal tonsil	ND	ND	PRJNA272725	0	0		Tissue Tropism in Host Transcriptional Response to Members of the Bovine Respiratory Disease Complex
Bovine parechovirus	SRR8614385	65852061	222	3.37119	Lung Healthy	ND	Lung Healthy	PRJNA522422	0	0		ND
Bovine parechovirus	SRR2433044	11911394	40	3.35813	Nasal pharynx	ND	ND	PRJNA272725	0	0		Tissue Tropism in Host Transcriptional Response to Members of the Bovine Respiratory Disease Complex
Bovine parechovirus	SRR8614548	9549152	32	3.35108	Retropharyngeal nodes	ND	ND	PRJNA522422	0	0		ND
Bovine parechovirus	SRR8614337	16121363	54	3.34959	Small Intestine	ND	ND	PRJNA522422	0	0		ND
Bovine parechovirus	SRR2433026	7768376	26	3.3469	Lung Healthy	ND	Lung Healthy	PRJNA272725	0	0		Tissue Tropism in Host Transcriptional Response to Members of the Bovine Respiratory Disease Complex
Bovine parechovirus	SRR8614681	103409226	346	3.34593	Median Emminence Hypothalamus	ND	ND	PRJNA522422	0	0		ND
Bovine parechovirus	SRR8614282	71802500	240	3.3425	Lung Lessions	ND	Lung Lessions	PRJNA522422	0	0		ND
Bovine parechovirus	SRR2433083	11370133	38	3.34209	Nasal pharynx	ND	ND	PRJNA272725	0	0		Tissue Tropism in Host Transcriptional Response to Members of the Bovine Respiratory Disease Complex
Bovine parechovirus	SRR2432773	9586419	32	3.33806	Pharyngeal tonsil	ND	ND	PRJNA272725	0	0		Tissue Tropism in Host Transcriptional Response to Members of the Bovine Respiratory Disease Complex
Bovine parechovirus	SRR6365370	5396027	18	3.33579	Endometrium	ND	ND	PRJNA421885	0	0		Uterine influences on conceptus development in fertility-classified animals.
Bovine parechovirus	SRR2433172	13231974	44	3.32528	Lung Lessions	ND	Lung Lessions	PRJNA272725	0	0		Tissue Tropism in Host Transcriptional Response to Members of the Bovine Respiratory Disease Complex
Bovine parechovirus	SRR2432728	10236350	34	3.3215	Nasal pharynx	ND	ND	PRJNA272725	0	0		Tissue Tropism in Host Transcriptional Response to Members of the Bovine Respiratory Disease Complex
Bovine parechovirus	SRR8614551	9040100	30	3.31855	Lung Lessions	ND	Lung Lessions	PRJNA522422	0	0		ND
Bovine parechovirus	SRR2432959	9649172	32	3.31635	Lung Healthy	ND	Lung Healthy	PRJNA272725	0	0		Tissue Tropism in Host Transcriptional Response to Members of the Bovine Respiratory Disease Complex
Bovine parechovirus	SRR2432967	12066719	40	3.3149	Retropharyngeal nodes	ND	ND	PRJNA272725	0	0		Tissue Tropism in Host Transcriptional Response to Members of the Bovine Respiratory Disease Complex
Bovine parechovirus	SRR6365390	5441917	18	3.30766	Endometrium	ND	ND	PRJNA421885	0	0		Uterine influences on conceptus development in fertility-classified animals.
Bovine parechovirus	SRR2432813	9678246	32	3.30638	Lung Healthy	ND	Lung Healthy	PRJNA272725	0	0		Tissue Tropism in Host Transcriptional Response to Members of the Bovine Respiratory Disease Complex
Bovine parechovirus	SRR8614255	21829619	72	3.29827	Small Intestine	ND	ND	PRJNA522422	0	0		ND
Bovine parechovirus	SRR2226623	23682667	78	3.29355	Ampula IPS	ND	ND	PRJNA294306	0	0		Bovine Genome Database: new annotation tools for a new reference genome
Bovine parechovirus	SRR6365340	5466776	18	3.29262	Conceptus	ND	ND	PRJNA421885	0	0		Uterine influences on conceptus development in fertility-classified animals.
Bovine parechovirus	SRR2432957	9720246	32	3.2921	Lung Healthy	ND	Lung Healthy	PRJNA272725	0	0		Tissue Tropism in Host Transcriptional Response to Members of the Bovine Respiratory Disease Complex
Bovine parechovirus	SRR8614547	68690123	226	3.29014	Nasal pharynx	ND	ND	PRJNA522422	0	0		ND
Bovine parechovirus	SRR8614730	6098080	20	3.27972	Median Emminence Hypothalamus	ND	ND	PRJNA522422	0	0		ND
Bovine parechovirus	SRR2433081	11589959	38	3.2787	Nasal pharynx	ND	ND	PRJNA272725	0	0		Tissue Tropism in Host Transcriptional Response to Members of the Bovine Respiratory Disease Complex
Bovine parechovirus	SRR2432776	14034570	46	3.27762	Lung Healthy	ND	Lung Healthy	PRJNA272725	0	0		Tissue Tropism in Host Transcriptional Response to Members of the Bovine Respiratory Disease Complex
Bovine parechovirus	SRR6365341	5498676	18	3.27352	Conceptus	ND	ND	PRJNA421885	0	0		Uterine influences on conceptus development in fertility-classified animals.
Bovine parechovirus	SRR2432716	11015243	36	3.2682	Lung Lessions	ND	Lung Lessions	PRJNA272725	0	0		Tissue Tropism in Host Transcriptional Response to Members of the Bovine Respiratory Disease Complex
Bovine parechovirus	SRR2432454	9803438	32	3.26416	Pharyngeal tonsil	ND	ND	PRJNA272725	0	0		Tissue Tropism in Host Transcriptional Response to Members of the Bovine Respiratory Disease Complex
Bovine parechovirus	SRR2433146	11038143	36	3.26142	Retropharyngeal nodes	ND	ND	PRJNA272725	0	0		Tissue Tropism in Host Transcriptional Response to Members of the Bovine Respiratory Disease Complex
Bovine parechovirus	SRR2433060	11047887	36	3.25854	Lung Healthy	ND	Lung Healthy	PRJNA272725	0	0		Tissue Tropism in Host Transcriptional Response to Members of the Bovine Respiratory Disease Complex
Bovine parechovirus	SRR2432459	12926759	42	3.24907	Lung Healthy	ND	Lung Healthy	PRJNA272725	0	0		Tissue Tropism in Host Transcriptional Response to Members of the Bovine Respiratory Disease Complex
Bovine parechovirus	SRR2433157	12965242	42	3.23943	Pharyngeal tonsil	ND	ND	PRJNA272725	0	0		Tissue Tropism in Host Transcriptional Response to Members of the Bovine Respiratory Disease Complex
Bovine parechovirus	SRR2433164	11120080	36	3.23739	Lung Healthy	ND	Lung Healthy	PRJNA272725	0	0		Tissue Tropism in Host Transcriptional Response to Members of the Bovine Respiratory Disease Complex
Bovine parechovirus	SRR8614517	63645686	206	3.23667	Retropharyngeal nodes	ND	ND	PRJNA522422	0	0		ND
Bovine parechovirus	SRR2432945	14253508	46	3.22728	Pharyngeal tonsil	ND	ND	PRJNA272725	0	0		Tissue Tropism in Host Transcriptional Response to Members of the Bovine Respiratory Disease Complex
Bovine parechovirus	SRR2432764	9938697	32	3.21974	Nasal pharynx	ND	ND	PRJNA272725	0	0		Tissue Tropism in Host Transcriptional Response to Members of the Bovine Respiratory Disease Complex
Bovine parechovirus	SRR2433184	13054266	42	3.21734	Retropharyngeal nodes	ND	ND	PRJNA272725	0	0		Tissue Tropism in Host Transcriptional Response to Members of the Bovine Respiratory Disease Complex
Bovine parechovirus	SRR2433119	16165939	52	3.21664	Nasal pharynx	ND	ND	PRJNA272725	0	0		Tissue Tropism in Host Transcriptional Response to Members of the Bovine Respiratory Disease Complex
Bovine parechovirus	SRR8614340	55373579	178	3.21453	Liver	ND	ND	PRJNA522422	0	0		ND
Bovine parechovirus	SRR8614758	7480596	24	3.2083	Median Emminence Hypothalamus	ND	ND	PRJNA522422	0	0		ND
Bovine parechovirus	SRR2432431	12529200	40	3.19254	Lung Lessions	ND	Lung Lessions	PRJNA272725	0	0		Tissue Tropism in Host Transcriptional Response to Members of the Bovine Respiratory Disease Complex
Bovine parechovirus	SRR6365423	5018668	16	3.1881	Endometrium	ND	ND	PRJNA421885	0	0		Uterine influences on conceptus development in fertility-classified animals.
Bovine parechovirus	SRR2432896	11924069	38	3.18683	Retropharyngeal nodes	ND	ND	PRJNA272725	0	0		Tissue Tropism in Host Transcriptional Response to Members of the Bovine Respiratory Disease Complex
Bovine parechovirus	SRR2432455	12569596	40	3.18228	Pharyngeal tonsil	ND	ND	PRJNA272725	0	0		Tissue Tropism in Host Transcriptional Response to Members of the Bovine Respiratory Disease Complex
Bovine parechovirus	SRR2432497	13199640	42	3.1819	Lung Healthy	ND	Lung Healthy	PRJNA272725	0	0		Tissue Tropism in Host Transcriptional Response to Members of the Bovine Respiratory Disease Complex
Bovine parechovirus	SRR8614229	5034253	16	3.17823	Small Intestine	ND	ND	PRJNA522422	0	0		ND
Bovine parechovirus	SRR8614577	22049314	70	3.1747	Small Intestine	ND	ND	PRJNA522422	0	0		ND
Bovine parechovirus	SRR8614793	65653575	208	3.16814	Lung Healthy	ND	Lung Healthy	PRJNA522422	0	0		ND
Bovine parechovirus	SRR2432991	15782993	50	3.16797	Lung Healthy	ND	Lung Healthy	PRJNA272725	0	0		Tissue Tropism in Host Transcriptional Response to Members of the Bovine Respiratory Disease Complex
Bovine parechovirus	SRR8614451	6950942	22	3.16504	Median Emminence Hypothalamus	ND	ND	PRJNA522422	0	0		ND
Bovine parechovirus	SRR8614430	37356361	118	3.15877	Pharyngeal tonsil	ND	ND	PRJNA522422	0	0		ND
Bovine parechovirus	SRR8614505	15232523	48	3.15115	Small Intestine	ND	ND	PRJNA522422	0	0		ND
Bovine parechovirus	SRR2433203	10158822	32	3.14997	Lung Healthy	ND	Lung Healthy	PRJNA272725	0	0		Tissue Tropism in Host Transcriptional Response to Members of the Bovine Respiratory Disease Complex
Bovine parechovirus	SRR8614558	90263307	284	3.14635	Liver	ND	ND	PRJNA522422	0	0		ND
Bovine parechovirus	SRR2432985	14004475	44	3.14185	Lung Healthy	ND	Lung Healthy	PRJNA272725	0	0		Tissue Tropism in Host Transcriptional Response to Members of the Bovine Respiratory Disease Complex
Bovine parechovirus	SRR2432715	10833078	34	3.13854	Lung Lessions	ND	Lung Lessions	PRJNA272725	0	0		Tissue Tropism in Host Transcriptional Response to Members of the Bovine Respiratory Disease Complex
Bovine parechovirus	SRR2432965	12116093	38	3.13632	Retropharyngeal nodes	ND	ND	PRJNA272725	0	0		Tissue Tropism in Host Transcriptional Response to Members of the Bovine Respiratory Disease Complex
Bovine parechovirus	SRR8614489	22357261	70	3.13097	Antirior Pituitary	ND	ND	PRJNA522422	0	0		ND
Bovine parechovirus	SRR2432634	9593569	30	3.12709	Pharyngeal tonsil	ND	ND	PRJNA272725	0	0		Tissue Tropism in Host Transcriptional Response to Members of the Bovine Respiratory Disease Complex
Bovine parechovirus	SRR8614580	9598939	30	3.12535	Lung Lessions	ND	Lung Lessions	PRJNA522422	0	0		ND
Bovine parechovirus	SRR2432635	9615567	30	3.11994	Pharyngeal tonsil	ND	ND	PRJNA272725	0	0		Tissue Tropism in Host Transcriptional Response to Members of the Bovine Respiratory Disease Complex
Bovine parechovirus	SRR8614343	25023928	78	3.11702	Small Intestine	ND	ND	PRJNA522422	0	0		ND
Bovine parechovirus	SRR7691580	12207904	38	3.11274	Contra uterus horn	ND	ND	PRJNA485877	0	0		Do differences in the endometrial transcriptome between uterine horns ipsilateral and contralateral to the corpus luteum influence conceptus growth to day 14 in cattle?
Bovine parechovirus	SRR8614495	5140755	16	3.11238	Small Intestine	ND	ND	PRJNA522422	0	0		ND
Bovine parechovirus	SRR8614575	20573076	64	3.11086	Antirior Pituitary	ND	ND	PRJNA522422	0	0		ND
Bovine parechovirus	SRR2433141	11587833	36	3.10671	Lung Lessions	ND	Lung Lessions	PRJNA272725	0	0		Tissue Tropism in Host Transcriptional Response to Members of the Bovine Respiratory Disease Complex
Bovine parechovirus	SRR2432723	10947843	34	3.10563	Retropharyngeal nodes	ND	ND	PRJNA272725	0	0		Tissue Tropism in Host Transcriptional Response to Members of the Bovine Respiratory Disease Complex
Bovine parechovirus	SRR2432593	9067864	28	3.08783	Pharyngeal tonsil	ND	ND	PRJNA272725	0	0		Tissue Tropism in Host Transcriptional Response to Members of the Bovine Respiratory Disease Complex
Bovine parechovirus	SRR2433015	3239783	10	3.08663	Pharyngeal tonsil	ND	ND	PRJNA272725	0	0		Tissue Tropism in Host Transcriptional Response to Members of the Bovine Respiratory Disease Complex
Bovine parechovirus	SRR2432944	12321357	38	3.08408	Nasal pharynx	ND	ND	PRJNA272725	0	0		Tissue Tropism in Host Transcriptional Response to Members of the Bovine Respiratory Disease Complex
Bovine parechovirus	SRR2432542	11690923	36	3.07931	Lung Lessions	ND	Lung Lessions	PRJNA272725	0	0		Tissue Tropism in Host Transcriptional Response to Members of the Bovine Respiratory Disease Complex
Bovine parechovirus	SRR8614641	23424401	72	3.07372	Small Intestine	ND	ND	PRJNA522422	0	0		ND
Bovine parechovirus	SRR2432759	11070314	34	3.07128	Retropharyngeal nodes	ND	ND	PRJNA272725	0	0		Tissue Tropism in Host Transcriptional Response to Members of the Bovine Respiratory Disease Complex
Bovine parechovirus	SRR8614716	10468870	32	3.05668	Retropharyngeal nodes	ND	ND	PRJNA522422	0	0		ND
Bovine parechovirus	SRR8614768	15731126	48	3.05128	Small Intestine	ND	ND	PRJNA522422	0	0		ND
Bovine parechovirus	SRR8614709	12464293	38	3.04871	Lung Lessions	ND	Lung Lessions	PRJNA522422	0	0		ND
Bovine parechovirus	SRR2432574	9840443	30	3.04864	Lung Lessions	ND	Lung Lessions	PRJNA272725	0	0		Tissue Tropism in Host Transcriptional Response to Members of the Bovine Respiratory Disease Complex
Bovine parechovirus	SRR2433133	10501036	32	3.04732	Lung Healthy	ND	Lung Healthy	PRJNA272725	0	0		Tissue Tropism in Host Transcriptional Response to Members of the Bovine Respiratory Disease Complex
Bovine parechovirus	SRR8614524	76373020	232	3.03772	Nasal pharynx	ND	ND	PRJNA522422	0	0		ND
Bovine parechovirus	SRR8614785	60650267	184	3.03379	Retropharyngeal nodes	ND	ND	PRJNA522422	0	0		ND
Bovine parechovirus	SRR2432949	7916632	24	3.03159	Pharyngeal tonsil	ND	ND	PRJNA272725	0	0		Tissue Tropism in Host Transcriptional Response to Members of the Bovine Respiratory Disease Complex
Bovine parechovirus	SRR8614381	6604113	20	3.02842	Lung Lessions	ND	Lung Lessions	PRJNA522422	0	0		ND
Bovine parechovirus	SRR2433064	11231193	34	3.02728	Lung Healthy	ND	Lung Healthy	PRJNA272725	0	0		Tissue Tropism in Host Transcriptional Response to Members of the Bovine Respiratory Disease Complex
Bovine parechovirus	SRR2433160	6608697	20	3.02632	Pharyngeal tonsil	ND	ND	PRJNA272725	0	0		Tissue Tropism in Host Transcriptional Response to Members of the Bovine Respiratory Disease Complex
Bovine parechovirus	SRR8614395	7272173	22	3.02523	Median Emminence Hypothalamus	ND	ND	PRJNA522422	0	0		ND
Bovine parechovirus	SRR8614601	11912723	36	3.02198	Nasal pharynx	ND	ND	PRJNA522422	0	0		ND
Bovine parechovirus	SRR2433180	13238577	40	3.02147	Retropharyngeal nodes	ND	ND	PRJNA272725	0	0		Tissue Tropism in Host Transcriptional Response to Members of the Bovine Respiratory Disease Complex
Bovine parechovirus	SRR2432990	15922044	48	3.01469	Lung Healthy	ND	Lung Healthy	PRJNA272725	0	0		Tissue Tropism in Host Transcriptional Response to Members of the Bovine Respiratory Disease Complex
Bovine parechovirus	SRR8614502	67674737	204	3.01442	Liver	ND	ND	PRJNA522422	0	0		ND
Bovine parechovirus	SRR8614287	77674263	234	3.01258	Lung Healthy	ND	Lung Healthy	PRJNA522422	0	0		ND
Bovine parechovirus	SRR8614811	25273568	76	3.00709	Small Intestine	ND	ND	PRJNA522422	0	0		ND
Bovine parechovirus	SRR2432436	12641574	38	3.00595	Lung Lessions	ND	Lung Lessions	PRJNA272725	0	0		Tissue Tropism in Host Transcriptional Response to Members of the Bovine Respiratory Disease Complex
Bovine parechovirus	SRR2432467	12643224	38	3.00556	Lung Lessions	ND	Lung Lessions	PRJNA272725	0	0		Tissue Tropism in Host Transcriptional Response to Members of the Bovine Respiratory Disease Complex
Bovine parechovirus	SRR8614215	12658275	38	3.00199	Small Intestine	ND	ND	PRJNA522422	0	0		ND
Bovine parechovirus	SRR2432863	9331359	28	3.00063	Retropharyngeal nodes	ND	ND	PRJNA272725	0	0		Tissue Tropism in Host Transcriptional Response to Members of the Bovine Respiratory Disease Complex
Bovine parechovirus	SRR2432588	9333813	28	2.99985	Nasal pharynx	ND	ND	PRJNA272725	0	0		Tissue Tropism in Host Transcriptional Response to Members of the Bovine Respiratory Disease Complex
Bovine parechovirus	SRR2433040	12029948	36	2.99253	Retropharyngeal nodes	ND	ND	PRJNA272725	0	0		Tissue Tropism in Host Transcriptional Response to Members of the Bovine Respiratory Disease Complex
Bovine parechovirus	SRR7704010	31437537	94	2.99006	Endometrium	ND	ND	PRJNA486394	0	0		ND
Bovine parechovirus	SRR2433107	12709894	38	2.9898	Lung Lessions	ND	Lung Lessions	PRJNA272725	0	0		Tissue Tropism in Host Transcriptional Response to Members of the Bovine Respiratory Disease Complex
Bovine parechovirus	SRR2432667	10720813	32	2.98485	Pharyngeal tonsil	ND	ND	PRJNA272725	0	0		Tissue Tropism in Host Transcriptional Response to Members of the Bovine Respiratory Disease Complex
Bovine parechovirus	SRR2432986	16101239	48	2.98114	Lung Healthy	ND	Lung Healthy	PRJNA272725	0	0		Tissue Tropism in Host Transcriptional Response to Members of the Bovine Respiratory Disease Complex
Bovine parechovirus	SRR2433018	4708768	14	2.97318	Pharyngeal tonsil	ND	ND	PRJNA272725	0	0		Tissue Tropism in Host Transcriptional Response to Members of the Bovine Respiratory Disease Complex
Bovine parechovirus	SRR8614586	79628345	236	2.96377	Retropharyngeal nodes	ND	ND	PRJNA522422	0	0		ND
Bovine parechovirus	SRR2433041	12149957	36	2.96297	Retropharyngeal nodes	ND	ND	PRJNA272725	0	0		Tissue Tropism in Host Transcriptional Response to Members of the Bovine Respiratory Disease Complex
Bovine parechovirus	SRR8614356	6756536	20	2.9601	Small Intestine	ND	ND	PRJNA522422	0	0		ND
Bovine parechovirus	SRR8614383	60134901	178	2.96001	Nasal pharynx	ND	ND	PRJNA522422	0	0		ND
Bovine parechovirus	SRR2432839	10813930	32	2.95915	Pharyngeal tonsil	ND	ND	PRJNA272725	0	0		Tissue Tropism in Host Transcriptional Response to Members of the Bovine Respiratory Disease Complex
Bovine parechovirus	SRR2432669	22308415	66	2.95852	Pharyngeal tonsil	ND	ND	PRJNA272725	0	0		Tissue Tropism in Host Transcriptional Response to Members of the Bovine Respiratory Disease Complex
Bovine parechovirus	SRR2432442	12239826	36	2.94122	Retropharyngeal nodes	ND	ND	PRJNA272725	0	0		Tissue Tropism in Host Transcriptional Response to Members of the Bovine Respiratory Disease Complex
Bovine parechovirus	SRR2433151	14312078	42	2.93458	Nasal pharynx	ND	ND	PRJNA272725	0	0		Tissue Tropism in Host Transcriptional Response to Members of the Bovine Respiratory Disease Complex
Bovine parechovirus	SRR2432486	7498218	22	2.93403	Pharyngeal tonsil	ND	ND	PRJNA272725	0	0		Tissue Tropism in Host Transcriptional Response to Members of the Bovine Respiratory Disease Complex
Bovine parechovirus	SRR2433098	10238089	30	2.93023	Lung Healthy	ND	Lung Healthy	PRJNA272725	0	0		Tissue Tropism in Host Transcriptional Response to Members of the Bovine Respiratory Disease Complex
Bovine parechovirus	SRR6365392	5463032	16	2.92878	Endometrium	ND	ND	PRJNA421885	0	0		Uterine influences on conceptus development in fertility-classified animals.
Bovine parechovirus	SRR2432488	9571779	28	2.92527	Pharyngeal tonsil	ND	ND	PRJNA272725	0	0		Tissue Tropism in Host Transcriptional Response to Members of the Bovine Respiratory Disease Complex
Bovine parechovirus	SRR2432976	11624380	34	2.92489	Nasal pharynx	ND	ND	PRJNA272725	0	0		Tissue Tropism in Host Transcriptional Response to Members of the Bovine Respiratory Disease Complex
Bovine parechovirus	SRR8614706	49981347	146	2.92109	Liver	ND	ND	PRJNA522422	0	0		ND
Bovine parechovirus	SRR2432946	4111327	12	2.91877	Pharyngeal tonsil	ND	ND	PRJNA272725	0	0		Tissue Tropism in Host Transcriptional Response to Members of the Bovine Respiratory Disease Complex
Bovine parechovirus	SRR8614459	44583629	130	2.91587	Liver	ND	ND	PRJNA522422	0	0		ND
Bovine parechovirus	SRR2433077	10984756	32	2.91313	Retropharyngeal nodes	ND	ND	PRJNA272725	0	0		Tissue Tropism in Host Transcriptional Response to Members of the Bovine Respiratory Disease Complex
Bovine parechovirus	SRR8614354	83803868	244	2.91156	Shoulder Muscle (Neck muscle)	ND	ND	PRJNA522422	0	0		ND
Bovine parechovirus	SRR8614268	81918191	238	2.90534	Lung Lessions	ND	Lung Lessions	PRJNA522422	0	0		ND
Bovine parechovirus	SRR8614791	64812666	188	2.90067	Nasal pharynx	ND	ND	PRJNA522422	0	0		ND
Bovine parechovirus	SRR2432890	10354045	30	2.89742	Lung Lessions	ND	Lung Lessions	PRJNA272725	0	0		Tissue Tropism in Host Transcriptional Response to Members of the Bovine Respiratory Disease Complex
Bovine parechovirus	SRR2433212	13825988	40	2.8931	Lung Lessions	ND	Lung Lessions	PRJNA272725	0	0		Tissue Tropism in Host Transcriptional Response to Members of the Bovine Respiratory Disease Complex
Bovine parechovirus	SRR2433195	18696763	54	2.8882	Pharyngeal tonsil	ND	ND	PRJNA272725	0	0		Tissue Tropism in Host Transcriptional Response to Members of the Bovine Respiratory Disease Complex
Bovine parechovirus	SRR8614696	69513355	200	2.87714	Retropharyngeal nodes	ND	ND	PRJNA522422	0	0		ND
Bovine parechovirus	SRR2226638	17466484	50	2.86263	Heart	ND	ND	PRJNA294306	0	0		Bovine Genome Database: new annotation tools for a new reference genome
Bovine parechovirus	SRR8614271	28661873	82	2.86094	Nasal pharynx	ND	ND	PRJNA522422	0	0		ND
Bovine parechovirus	SRR2432659	14686530	42	2.85976	Nasal pharynx	ND	ND	PRJNA272725	0	0		Tissue Tropism in Host Transcriptional Response to Members of the Bovine Respiratory Disease Complex
Bovine parechovirus	SRR2432983	4896994	14	2.8589	Pharyngeal tonsil	ND	ND	PRJNA272725	0	0		Tissue Tropism in Host Transcriptional Response to Members of the Bovine Respiratory Disease Complex
Bovine parechovirus	SRR2432643	13305989	38	2.85586	Lung Lessions	ND	Lung Lessions	PRJNA272725	0	0		Tissue Tropism in Host Transcriptional Response to Members of the Bovine Respiratory Disease Complex
Bovine parechovirus	SRR8614787	82455428	234	2.8379	Lung Lessions	ND	Lung Lessions	PRJNA522422	0	0		ND
Bovine parechovirus	SRR2433156	14839172	42	2.83035	Nasal pharynx	ND	ND	PRJNA272725	0	0		Tissue Tropism in Host Transcriptional Response to Members of the Bovine Respiratory Disease Complex
Bovine parechovirus	SRR2433045	12724492	36	2.82919	Nasal pharynx	ND	ND	PRJNA272725	0	0		Tissue Tropism in Host Transcriptional Response to Members of the Bovine Respiratory Disease Complex
Bovine parechovirus	SRR2433003	9216524	26	2.82102	Retropharyngeal nodes	ND	ND	PRJNA272725	0	0		Tissue Tropism in Host Transcriptional Response to Members of the Bovine Respiratory Disease Complex
Bovine parechovirus	SRR8614570	4966046	14	2.81914	Small Intestine	ND	ND	PRJNA522422	0	0		ND
Bovine parechovirus	SRR8614504	11351788	32	2.81894	Liver	ND	ND	PRJNA522422	0	0		ND
Bovine parechovirus	SRR2433105	12803374	36	2.81176	Lung Lessions	ND	Lung Lessions	PRJNA272725	0	0		Tissue Tropism in Host Transcriptional Response to Members of the Bovine Respiratory Disease Complex
Bovine parechovirus	SRR2432902	5695848	16	2.80906	Nasal pharynx	ND	ND	PRJNA272725	0	0		Tissue Tropism in Host Transcriptional Response to Members of the Bovine Respiratory Disease Complex
Bovine parechovirus	SRR8614257	12111192	34	2.80732	Small Intestine	ND	ND	PRJNA522422	0	0		ND
Bovine parechovirus	SRR2432963	10691287	30	2.80602	Retropharyngeal nodes	ND	ND	PRJNA272725	0	0		Tissue Tropism in Host Transcriptional Response to Members of the Bovine Respiratory Disease Complex
Bovine parechovirus	SRR8614519	80778776	226	2.79776	Lung Lessions	ND	Lung Lessions	PRJNA522422	0	0		ND
Bovine parechovirus	SRR2432450	12165373	34	2.79482	Nasal pharynx	ND	ND	PRJNA272725	0	0		Tissue Tropism in Host Transcriptional Response to Members of the Bovine Respiratory Disease Complex
Bovine parechovirus	SRR2432738	9313471	26	2.79166	Pharyngeal tonsil	ND	ND	PRJNA272725	0	0		Tissue Tropism in Host Transcriptional Response to Members of the Bovine Respiratory Disease Complex
Bovine parechovirus	SRR8614427	95243032	264	2.77186	Retropharyngeal nodes	ND	ND	PRJNA522422	0	0		ND
Bovine parechovirus	SRR2432926	11552540	32	2.76995	Lung Lessions	ND	Lung Lessions	PRJNA272725	0	0		Tissue Tropism in Host Transcriptional Response to Members of the Bovine Respiratory Disease Complex
Bovine parechovirus	SRR2432912	6503769	18	2.76763	Pharyngeal tonsil	ND	ND	PRJNA272725	0	0		Tissue Tropism in Host Transcriptional Response to Members of the Bovine Respiratory Disease Complex
Bovine parechovirus	SRR2432895	10120013	28	2.76679	Retropharyngeal nodes	ND	ND	PRJNA272725	0	0		Tissue Tropism in Host Transcriptional Response to Members of the Bovine Respiratory Disease Complex
Bovine parechovirus	SRR2432761	10850817	30	2.76477	Retropharyngeal nodes	ND	ND	PRJNA272725	0	0		Tissue Tropism in Host Transcriptional Response to Members of the Bovine Respiratory Disease Complex
Bovine parechovirus	SRR2432504	10866850	30	2.76069	Lung Lessions	ND	Lung Lessions	PRJNA272725	0	0		Tissue Tropism in Host Transcriptional Response to Members of the Bovine Respiratory Disease Complex
Bovine parechovirus	SRR2432797	9423273	26	2.75913	Nasal pharynx	ND	ND	PRJNA272725	0	0		Tissue Tropism in Host Transcriptional Response to Members of the Bovine Respiratory Disease Complex
Bovine parechovirus	SRR8614603	7980533	22	2.75671	Liver	ND	ND	PRJNA522422	0	0		ND
Bovine parechovirus	SRR2432687	10884229	30	2.75628	Retropharyngeal nodes	ND	ND	PRJNA272725	0	0		Tissue Tropism in Host Transcriptional Response to Members of the Bovine Respiratory Disease Complex
Bovine parechovirus	SRR8614263	11613810	32	2.75534	Lung Healthy	ND	Lung Healthy	PRJNA522422	0	0		ND
Bovine parechovirus	SRR2432714	10906392	30	2.75068	Lung Lessions	ND	Lung Lessions	PRJNA272725	0	0		Tissue Tropism in Host Transcriptional Response to Members of the Bovine Respiratory Disease Complex
Bovine parechovirus	SRR8614817	47434592	130	2.74062	Liver	ND	ND	PRJNA522422	0	0		ND
Bovine parechovirus	SRR2432756	10952766	30	2.73903	Retropharyngeal nodes	ND	ND	PRJNA272725	0	0		Tissue Tropism in Host Transcriptional Response to Members of the Bovine Respiratory Disease Complex
Bovine parechovirus	SRR2433099	10235138	28	2.73567	Lung Healthy	ND	Lung Healthy	PRJNA272725	0	0		Tissue Tropism in Host Transcriptional Response to Members of the Bovine Respiratory Disease Complex
Bovine parechovirus	SRR2432770	18277399	50	2.73562	Pharyngeal tonsil	ND	ND	PRJNA272725	0	0		Tissue Tropism in Host Transcriptional Response to Members of the Bovine Respiratory Disease Complex
Bovine parechovirus	SRR8614374	20474143	56	2.73516	Small Intestine	ND	ND	PRJNA522422	0	0		ND
Bovine parechovirus	SRR2433084	11756915	32	2.7218	Nasal pharynx	ND	ND	PRJNA272725	0	0		Tissue Tropism in Host Transcriptional Response to Members of the Bovine Respiratory Disease Complex
Bovine parechovirus	SRR2432750	9587033	26	2.712	Lung Lessions	ND	Lung Lessions	PRJNA272725	0	0		Tissue Tropism in Host Transcriptional Response to Members of the Bovine Respiratory Disease Complex
Bovine parechovirus	SRR2432561	8866214	24	2.70691	Pharyngeal tonsil	ND	ND	PRJNA272725	0	0		Tissue Tropism in Host Transcriptional Response to Members of the Bovine Respiratory Disease Complex
Bovine parechovirus	SRR2432662	14882886	40	2.68765	Nasal pharynx	ND	ND	PRJNA272725	0	0		Tissue Tropism in Host Transcriptional Response to Members of the Bovine Respiratory Disease Complex
Bovine parechovirus	SRR2433171	11913982	32	2.68592	Lung Lessions	ND	Lung Lessions	PRJNA272725	0	0		Tissue Tropism in Host Transcriptional Response to Members of the Bovine Respiratory Disease Complex
Bovine parechovirus	SRR8614463	100567601	270	2.68476	Small Intestine	ND	ND	PRJNA522422	0	0		ND
Bovine parechovirus	SRR8614741	23101134	62	2.68385	Small Intestine	ND	ND	PRJNA522422	0	0		ND
Bovine parechovirus	SRR2432425	11959639	32	2.67567	Lung Healthy	ND	Lung Healthy	PRJNA272725	0	0		Tissue Tropism in Host Transcriptional Response to Members of the Bovine Respiratory Disease Complex
Bovine parechovirus	SRR8614270	73282926	196	2.67457	Retropharyngeal nodes	ND	ND	PRJNA522422	0	0		ND
Bovine parechovirus	SRR2432502	10490438	28	2.6691	Lung Lessions	ND	Lung Lessions	PRJNA272725	0	0		Tissue Tropism in Host Transcriptional Response to Members of the Bovine Respiratory Disease Complex
Bovine parechovirus	SRR2432995	10542246	28	2.65598	Lung Lessions	ND	Lung Lessions	PRJNA272725	0	0		Tissue Tropism in Host Transcriptional Response to Members of the Bovine Respiratory Disease Complex
Bovine parechovirus	SRR8614299	65729718	174	2.6472	Retropharyngeal nodes	ND	ND	PRJNA522422	0	0		ND
Bovine parechovirus	SRR8614769	7571682	20	2.64142	Liver	ND	ND	PRJNA522422	0	0		ND
Bovine parechovirus	SRR8614571	13683331	36	2.63094	Small Intestine	ND	ND	PRJNA522422	0	0		ND
Bovine parechovirus	SRR2432816	9894253	26	2.62779	Lung Healthy	ND	Lung Healthy	PRJNA272725	0	0		Tissue Tropism in Host Transcriptional Response to Members of the Bovine Respiratory Disease Complex
Bovine parechovirus	SRR8614552	25882084	68	2.6273	Antirior Pituitary	ND	ND	PRJNA522422	0	0		ND
Bovine parechovirus	SRR6365265	8378266	22	2.62584	Conceptus	ND	ND	PRJNA421885	0	0		Uterine influences on conceptus development in fertility-classified animals.
Bovine parechovirus	SRR8614338	35161376	92	2.61651	Median Emminence Hypothalamus	ND	ND	PRJNA522422	0	0		ND
Bovine parechovirus	SRR2432809	10716514	28	2.61279	Pharyngeal tonsil	ND	ND	PRJNA272725	0	0		Tissue Tropism in Host Transcriptional Response to Members of the Bovine Respiratory Disease Complex
Bovine parechovirus	SRR2226625	18374225	48	2.61236	Endometrium CAR CON	ND	ND	PRJNA294306	0	0		Bovine Genome Database: new annotation tools for a new reference genome
Bovine parechovirus	SRR2433122	14564675	38	2.60905	Pharyngeal tonsil	ND	ND	PRJNA272725	0	0		Tissue Tropism in Host Transcriptional Response to Members of the Bovine Respiratory Disease Complex
Bovine parechovirus	SRR2433201	9992408	26	2.60198	Lung Healthy	ND	Lung Healthy	PRJNA272725	0	0		Tissue Tropism in Host Transcriptional Response to Members of the Bovine Respiratory Disease Complex
Bovine parechovirus	SRR2432617	10804865	28	2.59143	Retropharyngeal nodes	ND	ND	PRJNA272725	0	0		Tissue Tropism in Host Transcriptional Response to Members of the Bovine Respiratory Disease Complex
Bovine parechovirus	SRR2433142	11587993	30	2.58889	Lung Lessions	ND	Lung Lessions	PRJNA272725	0	0		Tissue Tropism in Host Transcriptional Response to Members of the Bovine Respiratory Disease Complex
Bovine parechovirus	SRR2433211	13922293	36	2.58578	Lung Lessions	ND	Lung Lessions	PRJNA272725	0	0		Tissue Tropism in Host Transcriptional Response to Members of the Bovine Respiratory Disease Complex
Bovine parechovirus	SRR2432698	12395692	32	2.58154	Nasal pharynx	ND	ND	PRJNA272725	0	0		Tissue Tropism in Host Transcriptional Response to Members of the Bovine Respiratory Disease Complex
Bovine parechovirus	SRR8614497	14020687	36	2.56763	Small Intestine	ND	ND	PRJNA522422	0	0		ND
Bovine parechovirus	SRR2432647	14023486	36	2.56712	Lung Lessions	ND	Lung Lessions	PRJNA272725	0	0		Tissue Tropism in Host Transcriptional Response to Members of the Bovine Respiratory Disease Complex
Bovine parechovirus	SRR2432693	11704892	30	2.56303	Nasal pharynx	ND	ND	PRJNA272725	0	0		Tissue Tropism in Host Transcriptional Response to Members of the Bovine Respiratory Disease Complex
Bovine parechovirus	SRR2433154	14837539	38	2.56107	Nasal pharynx	ND	ND	PRJNA272725	0	0		Tissue Tropism in Host Transcriptional Response to Members of the Bovine Respiratory Disease Complex
Bovine parechovirus	SRR8614590	7030907	18	2.56012	Liver	ND	ND	PRJNA522422	0	0		ND
Bovine parechovirus	SRR2432475	11738279	30	2.55574	Retropharyngeal nodes	ND	ND	PRJNA272725	0	0		Tissue Tropism in Host Transcriptional Response to Members of the Bovine Respiratory Disease Complex
Bovine parechovirus	SRR2432520	10173232	26	2.55573	Nasal pharynx	ND	ND	PRJNA272725	0	0		Tissue Tropism in Host Transcriptional Response to Members of the Bovine Respiratory Disease Complex
Bovine parechovirus	SRR8614433	10178113	26	2.5545	Nasal pharynx	ND	ND	PRJNA522422	0	0		ND
Bovine parechovirus	SRR8614686	95722487	244	2.54904	Liver	ND	ND	PRJNA522422	0	0		ND
Bovine parechovirus	SRR2433190	20426874	52	2.54567	Nasal pharynx	ND	ND	PRJNA272725	0	0		Tissue Tropism in Host Transcriptional Response to Members of the Bovine Respiratory Disease Complex
Bovine parechovirus	SRR2226647	14160220	36	2.54233	Cerebral cortex	ND	ND	PRJNA294306	0	0		Bovine Genome Database: new annotation tools for a new reference genome
Bovine parechovirus	SRR2433019	4724813	12	2.53978	Pharyngeal tonsil	ND	ND	PRJNA272725	0	0		Tissue Tropism in Host Transcriptional Response to Members of the Bovine Respiratory Disease Complex
Bovine parechovirus	SRR2432734	9450058	24	2.53967	Pharyngeal tonsil	ND	ND	PRJNA272725	0	0		Tissue Tropism in Host Transcriptional Response to Members of the Bovine Respiratory Disease Complex
Bovine parechovirus	SRR2432789	13389226	34	2.53936	Lung Lessions	ND	Lung Lessions	PRJNA272725	0	0		Tissue Tropism in Host Transcriptional Response to Members of the Bovine Respiratory Disease Complex
Bovine parechovirus	SRR2432841	19697615	50	2.53838	Pharyngeal tonsil	ND	ND	PRJNA272725	0	0		Tissue Tropism in Host Transcriptional Response to Members of the Bovine Respiratory Disease Complex
Bovine parechovirus	SRR2432929	11836822	30	2.53446	Lung Lessions	ND	Lung Lessions	PRJNA272725	0	0		Tissue Tropism in Host Transcriptional Response to Members of the Bovine Respiratory Disease Complex
Bovine parechovirus	SRR2432758	11097394	28	2.52311	Retropharyngeal nodes	ND	ND	PRJNA272725	0	0		Tissue Tropism in Host Transcriptional Response to Members of the Bovine Respiratory Disease Complex
Bovine parechovirus	SRR8614584	14305684	36	2.51648	Retropharyngeal nodes	ND	ND	PRJNA522422	0	0		ND
Bovine parechovirus	SRR2432434	12744948	32	2.5108	Lung Lessions	ND	Lung Lessions	PRJNA272725	0	0		Tissue Tropism in Host Transcriptional Response to Members of the Bovine Respiratory Disease Complex
Bovine parechovirus	SRR2432533	11166127	28	2.50758	Lung Healthy	ND	Lung Healthy	PRJNA272725	0	0		Tissue Tropism in Host Transcriptional Response to Members of the Bovine Respiratory Disease Complex
Bovine parechovirus	SRR8614550	25221803	63	2.49784	Small Intestine	ND	ND	PRJNA522422	0	0		ND
Bovine parechovirus	SRR8614542	68226997	170	2.49168	Lung Healthy	ND	ND	PRJNA522422	0	0		ND
Bovine parechovirus	SRR8614516	10441092	26	2.49016	Retropharyngeal nodes	ND	ND	PRJNA522422	0	0		ND
Bovine parechovirus	SRR2433206	18590357	46	2.4744	Lung Lessions	ND	Lung Lessions	PRJNA272725	0	0		Tissue Tropism in Host Transcriptional Response to Members of the Bovine Respiratory Disease Complex
Bovine parechovirus	SRR2432457	12941292	32	2.47271	Pharyngeal tonsil	ND	ND	PRJNA272725	0	0		Tissue Tropism in Host Transcriptional Response to Members of the Bovine Respiratory Disease Complex
Bovine parechovirus	SRR2432470	12962902	32	2.46858	Lung Lessions	ND	Lung Lessions	PRJNA272725	0	0		Tissue Tropism in Host Transcriptional Response to Members of the Bovine Respiratory Disease Complex
Bovine parechovirus	SRR2432448	12156975	30	2.46772	Nasal pharynx	ND	ND	PRJNA272725	0	0		Tissue Tropism in Host Transcriptional Response to Members of the Bovine Respiratory Disease Complex
Bovine parechovirus	SRR2432751	9759684	24	2.4591	Lung Lessions	ND	Lung Lessions	PRJNA272725	0	0		Tissue Tropism in Host Transcriptional Response to Members of the Bovine Respiratory Disease Complex
Bovine parechovirus	ERR2455138	27072524	66	2.4379	lower digestive tract	South Korea	Diarrhea	PRJEB25741	0	0		ND
Bovine parechovirus	SRR2432616	10671249	26	2.43645	Retropharyngeal nodes	ND	ND	PRJNA272725	0	0		Tissue Tropism in Host Transcriptional Response to Members of the Bovine Respiratory Disease Complex
Bovine parechovirus	SRR2433005	9031779	22	2.43584	Retropharyngeal nodes	ND	ND	PRJNA272725	0	0		Tissue Tropism in Host Transcriptional Response to Members of the Bovine Respiratory Disease Complex
Bovine parechovirus	SRR2432446	12363451	30	2.42651	Nasal pharynx	ND	ND	PRJNA272725	0	0		Tissue Tropism in Host Transcriptional Response to Members of the Bovine Respiratory Disease Complex
Bovine parechovirus	SRR2432981	4964798	12	2.41702	Pharyngeal tonsil	ND	ND	PRJNA272725	0	0		Tissue Tropism in Host Transcriptional Response to Members of the Bovine Respiratory Disease Complex
Bovine parechovirus	SRR2432740	9938175	24	2.41493	Pharyngeal tonsil	ND	ND	PRJNA272725	0	0		Tissue Tropism in Host Transcriptional Response to Members of the Bovine Respiratory Disease Complex
Bovine parechovirus	SRR2432630	9125654	22	2.41079	Pharyngeal tonsil	ND	ND	PRJNA272725	0	0		Tissue Tropism in Host Transcriptional Response to Members of the Bovine Respiratory Disease Complex
Bovine parechovirus	SRR2432826	12448242	30	2.40998	Retropharyngeal nodes	ND	ND	PRJNA272725	0	0		Tissue Tropism in Host Transcriptional Response to Members of the Bovine Respiratory Disease Complex
Bovine parechovirus	SRR8614698	10790511	26	2.40952	Retropharyngeal nodes	ND	ND	PRJNA522422	0	0		ND
Bovine parechovirus	SRR2432729	10807088	26	2.40583	Nasal pharynx	ND	ND	PRJNA272725	0	0		Tissue Tropism in Host Transcriptional Response to Members of the Bovine Respiratory Disease Complex
Bovine parechovirus	SRR2433177	13329306	32	2.40073	Lung Lessions	ND	Lung Lessions	PRJNA272725	0	0		Tissue Tropism in Host Transcriptional Response to Members of the Bovine Respiratory Disease Complex
Bovine parechovirus	SRR2432689	10842425	26	2.39799	Retropharyngeal nodes	ND	ND	PRJNA272725	0	0		Tissue Tropism in Host Transcriptional Response to Members of the Bovine Respiratory Disease Complex
Bovine parechovirus	SRR2433002	9219624	22	2.38621	Retropharyngeal nodes	ND	ND	PRJNA272725	0	0		Tissue Tropism in Host Transcriptional Response to Members of the Bovine Respiratory Disease Complex
Bovine parechovirus	SRR8614406	95581732	228	2.38539	Antirior Pituitary	ND	ND	PRJNA522422	0	0		ND
Bovine parechovirus	SRR8614275	52887842	126	2.3824	Antirior Pituitary	ND	ND	PRJNA522422	0	0		ND
Bovine parechovirus	SRR2432827	12607064	30	2.37962	Retropharyngeal nodes	ND	ND	PRJNA272725	0	0		Tissue Tropism in Host Transcriptional Response to Members of the Bovine Respiratory Disease Complex
Bovine parechovirus	SRR8614669	12609407	30	2.37918	Nasal pharynx	ND	ND	PRJNA522422	0	0		ND
Bovine parechovirus	SRR8614223	13469913	32	2.37566	Small Intestine	ND	ND	PRJNA522422	0	0		ND
Bovine parechovirus	SRR2432576	10129249	24	2.36938	Lung Lessions	ND	Lung Lessions	PRJNA272725	0	0		Tissue Tropism in Host Transcriptional Response to Members of the Bovine Respiratory Disease Complex
Bovine parechovirus	SRR2432512	13541327	32	2.36314	Retropharyngeal nodes	ND	ND	PRJNA272725	0	0		Tissue Tropism in Host Transcriptional Response to Members of the Bovine Respiratory Disease Complex
Bovine parechovirus	SRR2432743	10165985	24	2.36081	Lung Healthy	ND	Lung Healthy	PRJNA272725	0	0		Tissue Tropism in Host Transcriptional Response to Members of the Bovine Respiratory Disease Complex
Bovine parechovirus	SRR2433052	3389203	8	2.36044	Pharyngeal tonsil	ND	ND	PRJNA272725	0	0		Tissue Tropism in Host Transcriptional Response to Members of the Bovine Respiratory Disease Complex
Bovine parechovirus	SRR2432859	27186246	64	2.35413	Lung Lessions	ND	ND	PRJNA272725	0	0		Tissue Tropism in Host Transcriptional Response to Members of the Bovine Respiratory Disease Complex
Bovine parechovirus	SRR2433046	12770881	30	2.34909	Nasal pharynx	ND	ND	PRJNA272725	0	0		Tissue Tropism in Host Transcriptional Response to Members of the Bovine Respiratory Disease Complex
Bovine parechovirus	SRR7704005	28145126	66	2.34499	Endometrium	ND	ND	PRJNA486394	0	0		ND
Bovine parechovirus	ERR2455151	21341779	50	2.34282	lower digestive tract	South Korea	Normal	PRJEB25741	0	0		ND
Bovine parechovirus	SRR2433034	10274528	24	2.33587	Lung Lessions	ND	Lung Lessions	PRJNA272725	0	0		Tissue Tropism in Host Transcriptional Response to Members of the Bovine Respiratory Disease Complex
Bovine parechovirus	SRR2432836	10281478	24	2.33429	Nasal pharynx	ND	ND	PRJNA272725	0	0		Tissue Tropism in Host Transcriptional Response to Members of the Bovine Respiratory Disease Complex
Bovine parechovirus	SRR2432703	21477987	50	2.32796	Pharyngeal tonsil	ND	ND	PRJNA272725	0	0		Tissue Tropism in Host Transcriptional Response to Members of the Bovine Respiratory Disease Complex
Bovine parechovirus	SRR7704014	33594661	78	2.3218	Endometrium	ND	ND	PRJNA486394	0	0		ND
Bovine parechovirus	SRR2433095	10351308	24	2.31855	Lung Healthy	ND	Lung Healthy	PRJNA272725	0	0		Tissue Tropism in Host Transcriptional Response to Members of the Bovine Respiratory Disease Complex
Bovine parechovirus	SRR8614464	25079658	58	2.31263	Median Emminence Hypothalamus	ND	ND	PRJNA522422	0	0		ND
Bovine parechovirus	SRR2433022	7799212	18	2.30793	Lung Healthy	ND	Lung Healthy	PRJNA272725	0	0		Tissue Tropism in Host Transcriptional Response to Members of the Bovine Respiratory Disease Complex
Bovine parechovirus	SRR8614585	70393893	162	2.30134	Lung Healthy	ND	Lung Healthy	PRJNA522422	0	0		ND
Bovine parechovirus	SRR2433062	11316630	26	2.2975	Lung Healthy	ND	Lung Healthy	PRJNA272725	0	0		Tissue Tropism in Host Transcriptional Response to Members of the Bovine Respiratory Disease Complex
Bovine parechovirus	SRR8614653	98678094	226	2.29028	Shoulder Muscle (Neck muscle)	ND	ND	PRJNA522422	0	0		ND
Bovine parechovirus	SRR2432507	14862910	34	2.28757	Retropharyngeal nodes	ND	ND	PRJNA272725	0	0		Tissue Tropism in Host Transcriptional Response to Members of the Bovine Respiratory Disease Complex
Bovine parechovirus	SRR8614729	35878126	82	2.28552	Median Emminence Hypothalamus	ND	ND	PRJNA522422	0	0		ND
Bovine parechovirus	SRR8614389	15776078	36	2.28194	Nasal pharynx	ND	ND	PRJNA522422	0	0		ND
Bovine parechovirus	SRR8614481	6140720	14	2.27986	Small Intestine	ND	ND	PRJNA522422	0	0		ND
Bovine parechovirus	SRR2432822	11482594	26	2.2643	Lung Lessions	ND	ND	PRJNA272725	0	0		Tissue Tropism in Host Transcriptional Response to Members of the Bovine Respiratory Disease Complex
Bovine parechovirus	SRR8614294	61000871	138	2.26226	Nasal pharynx	ND	ND	PRJNA522422	0	0		ND
Bovine parechovirus	SRR7704018	34489424	78	2.26156	Endometrium	ND	ND	PRJNA486394	0	0		ND
Bovine parechovirus	SRR7704013	30072782	68	2.26118	Endometrium	ND	ND	PRJNA486394	0	0		ND
Bovine parechovirus	SRR2432608	10627909	24	2.25821	Lung Lessions	ND	Lung Lessions	PRJNA272725	0	0		Tissue Tropism in Host Transcriptional Response to Members of the Bovine Respiratory Disease Complex
Bovine parechovirus	SRR8614707	38120690	86	2.25599	Antirior Pituitary	ND	ND	PRJNA522422	0	0		ND
Bovine parechovirus	SRR6365287	6216414	14	2.2521	Conceptus	ND	ND	PRJNA421885	0	0		Uterine influences on conceptus development in fertility-classified animals.
Bovine parechovirus	SRR2432810	10740966	24	2.23444	Pharyngeal tonsil	ND	ND	PRJNA272725	0	0		Tissue Tropism in Host Transcriptional Response to Members of the Bovine Respiratory Disease Complex
Bovine parechovirus	SRR2432473	11653376	26	2.23111	Retropharyngeal nodes	ND	ND	PRJNA272725	0	0		Tissue Tropism in Host Transcriptional Response to Members of the Bovine Respiratory Disease Complex
Bovine parechovirus	SRR8614774	12553206	28	2.23051	Retropharyngeal nodes	ND	ND	PRJNA522422	0	0		ND
Bovine parechovirus	SRR8614632	14353401	32	2.22944	Small Intestine	ND	ND	PRJNA522422	0	0		ND
Bovine parechovirus	SRR2433140	11673710	26	2.22723	Lung Lessions	ND	Lung Lessions	PRJNA272725	0	0		Tissue Tropism in Host Transcriptional Response to Members of the Bovine Respiratory Disease Complex
Bovine parechovirus	SRR2433065	10805839	24	2.22102	Lung Lessions	ND	Lung Lessions	PRJNA272725	0	0		Tissue Tropism in Host Transcriptional Response to Members of the Bovine Respiratory Disease Complex
Bovine parechovirus	SRR2432551	9952274	22	2.21055	Nasal pharynx	ND	ND	PRJNA272725	0	0		Tissue Tropism in Host Transcriptional Response to Members of the Bovine Respiratory Disease Complex
Bovine parechovirus	SRR2433042	11799258	26	2.20353	Retropharyngeal nodes	ND	ND	PRJNA272725	0	0		Tissue Tropism in Host Transcriptional Response to Members of the Bovine Respiratory Disease Complex
Bovine parechovirus	SRR8614228	13630276	30	2.20098	Small Intestine	ND	ND	PRJNA522422	0	0		ND
Bovine parechovirus	SRR2226613	19083175	42	2.20089	Semitendinosus (eye of round)	ND	ND	PRJNA294306	0	0		Bovine Genome Database: new annotation tools for a new reference genome
Bovine parechovirus	SRR2433097	10004065	22	2.19911	Lung Healthy	ND	Lung Healthy	PRJNA272725	0	0		Tissue Tropism in Host Transcriptional Response to Members of the Bovine Respiratory Disease Complex
Bovine parechovirus	SRR2433106	12748121	28	2.1964	Lung Lessions	ND	Lung Lessions	PRJNA272725	0	0		Tissue Tropism in Host Transcriptional Response to Members of the Bovine Respiratory Disease Complex
Bovine parechovirus	SRR2432532	10952466	24	2.19129	Lung Healthy	ND	Lung Healthy	PRJNA272725	0	0		Tissue Tropism in Host Transcriptional Response to Members of the Bovine Respiratory Disease Complex
Bovine parechovirus	SRR6365286	6393885	14	2.18959	Conceptus	ND	ND	PRJNA421885	0	0		Uterine influences on conceptus development in fertility-classified animals.
Bovine parechovirus	SRR2432999	8222685	18	2.18907	Retropharyngeal nodes	ND	ND	PRJNA272725	0	0		Tissue Tropism in Host Transcriptional Response to Members of the Bovine Respiratory Disease Complex
Bovine parechovirus	SRR2432684	11938184	26	2.17789	Lung Lessions	ND	Lung Lessions	PRJNA272725	0	0		Tissue Tropism in Host Transcriptional Response to Members of the Bovine Respiratory Disease Complex
Bovine parechovirus	SRR6365289	6441818	14	2.1733	Conceptus	ND	ND	PRJNA421885	0	0		Uterine influences on conceptus development in fertility-classified animals.
Bovine parechovirus	SRR2433048	12930388	28	2.16544	Nasal pharynx	ND	ND	PRJNA272725	0	0		Tissue Tropism in Host Transcriptional Response to Members of the Bovine Respiratory Disease Complex
Bovine parechovirus	SRR2432682	12033480	26	2.16064	Lung Lessions	ND	Lung Lessions	PRJNA272725	0	0		Tissue Tropism in Host Transcriptional Response to Members of the Bovine Respiratory Disease Complex
Bovine parechovirus	SRR2432535	11127461	24	2.15683	Lung Healthy	ND	Lung Healthy	PRJNA272725	0	0		Tissue Tropism in Host Transcriptional Response to Members of the Bovine Respiratory Disease Complex
Bovine parechovirus	SRR2432936	11220509	24	2.13894	Retropharyngeal nodes	ND	ND	PRJNA272725	0	0		Tissue Tropism in Host Transcriptional Response to Members of the Bovine Respiratory Disease Complex
Bovine parechovirus	SRR8614373	4678864	10	2.13727	Small Intestine	ND	ND	PRJNA522422	0	0		ND
Bovine parechovirus	SRR8614717	55399598	118	2.12998	Lung Healthy	ND	Lung Healthy	PRJNA522422	0	0		ND
Bovine parechovirus	SRR8614429	76308565	162	2.12296	Lung Lessions	ND	Lung Lessions	PRJNA522422	0	0		ND
Bovine parechovirus	SRR2432835	10377463	22	2.11998	Nasal pharynx	ND	ND	PRJNA272725	0	0		Tissue Tropism in Host Transcriptional Response to Members of the Bovine Respiratory Disease Complex
Bovine parechovirus	SRR2432947	4721880	10	2.1178	Pharyngeal tonsil	ND	ND	PRJNA272725	0	0		Tissue Tropism in Host Transcriptional Response to Members of the Bovine Respiratory Disease Complex
Bovine parechovirus	SRR8614799	23615408	50	2.11726	Median Emminence Hypothalamus	ND	ND	PRJNA522422	0	0		ND
Bovine parechovirus	SRR8614703	16086353	34	2.11359	Antirior Pituitary	ND	ND	PRJNA522422	0	0		ND
Bovine parechovirus	SRR8614617	95789355	202	2.10879	Antirior Pituitary	ND	ND	PRJNA522422	0	0		ND
Bovine parechovirus	SRR2433085	11386172	24	2.10782	Nasal pharynx	ND	ND	PRJNA272725	0	0		Tissue Tropism in Host Transcriptional Response to Members of the Bovine Respiratory Disease Complex
Bovine parechovirus	SRR2432834	10438030	22	2.10768	Nasal pharynx	ND	ND	PRJNA272725	0	0		Tissue Tropism in Host Transcriptional Response to Members of the Bovine Respiratory Disease Complex
Bovine parechovirus	SRR7703999	24682372	52	2.10677	Endometrium	ND	ND	PRJNA486394	0	0		ND
Bovine parechovirus	SRR2432556	10463086	22	2.10263	Nasal pharynx	ND	ND	PRJNA272725	0	0		Tissue Tropism in Host Transcriptional Response to Members of the Bovine Respiratory Disease Complex
Bovine parechovirus	SRR8614347	89590447	188	2.09844	Liver	ND	Liver	PRJNA522422	0	0		ND
Bovine parechovirus	SRR2433137	11437552	24	2.09835	Lung Lessions	ND	Lung Lessions	PRJNA272725	0	0		Tissue Tropism in Host Transcriptional Response to Members of the Bovine Respiratory Disease Complex
Bovine parechovirus	SRR8614289	14359972	30	2.08914	Retropharyngeal nodes	ND	ND	PRJNA522422	0	0		ND
Bovine parechovirus	SRR2432460	12452752	26	2.08789	Lung Healthy	ND	Lung Healthy	PRJNA272725	0	0		Tissue Tropism in Host Transcriptional Response to Members of the Bovine Respiratory Disease Complex
Bovine parechovirus	SRR7704003	27799394	58	2.08638	Endometrium	ND	ND	PRJNA486394	0	0		ND
Bovine parechovirus	SRR8614418	58525179	122	2.08457	Retropharyngeal nodes	ND	ND	PRJNA522422	0	0		ND
Bovine parechovirus	ERR2455137	28798555	60	2.08344	lower digestive tract	South Korea	Diarrhea	PRJEB25741	3000	0	Enterovirus and Hunnivirus were detected	ND
Bovine parechovirus	SRR2432611	11549076	24	2.07809	Lung Lessions	ND	Lung Lessions	PRJNA272725	0	0		Tissue Tropism in Host Transcriptional Response to Members of the Bovine Respiratory Disease Complex
Bovine parechovirus	SRR8614682	24089987	50	2.07555	Median Emminence Hypothalamus	ND	ND	PRJNA522422	0	0		ND
Bovine parechovirus	SRR2432552	10644288	22	2.06684	Nasal pharynx	ND	ND	PRJNA272725	0	0		Tissue Tropism in Host Transcriptional Response to Members of the Bovine Respiratory Disease Complex
Bovine parechovirus	SRR2432987	15532261	32	2.06023	Lung Healthy	ND	Lung Healthy	PRJNA272725	0	0		Tissue Tropism in Host Transcriptional Response to Members of the Bovine Respiratory Disease Complex
Bovine parechovirus	SRR2432982	4880423	10	2.049	Pharyngeal tonsil	ND	ND	PRJNA272725	0	0		Tissue Tropism in Host Transcriptional Response to Members of the Bovine Respiratory Disease Complex
Bovine parechovirus	SRR2432612	11784040	24	2.03665	Lung Lessions	ND	Lung Lessions	PRJNA272725	0	0		Tissue Tropism in Host Transcriptional Response to Members of the Bovine Respiratory Disease Complex
Bovine parechovirus	SRR2432939	11791278	24	2.0354	Nasal pharynx	ND	ND	PRJNA272725	0	0		Tissue Tropism in Host Transcriptional Response to Members of the Bovine Respiratory Disease Complex
Bovine parechovirus	SRR7691596	11805535	24	2.03294	Contra uterus horn	ND	ND	PRJNA485877	0	0		Do differences in the endometrial transcriptome between uterine horns ipsilateral and contralateral to the corpus luteum influence conceptus growth to day 14 in cattle?
Bovine parechovirus	SRR2432683	11856159	24	2.02426	Lung Lessions	ND	Lung Lessions	PRJNA272725	0	0		Tissue Tropism in Host Transcriptional Response to Members of the Bovine Respiratory Disease Complex
Bovine parechovirus	ERR2455144	24825737	50	2.01404	lower digestive tract	South Korea	Diarrhea	PRJEB25741	5000	0	Hunnivirus was detected.	ND
Bovine parechovirus	SRR2432924	11920126	24	2.0134	Lung Lessions	ND	Lung Lessions	PRJNA272725	0	0		Tissue Tropism in Host Transcriptional Response to Members of the Bovine Respiratory Disease Complex
Bovine parechovirus	SRR2432471	12924738	26	2.01165	Lung Lessions	ND	Lung Lessions	PRJNA272725	0	0		Tissue Tropism in Host Transcriptional Response to Members of the Bovine Respiratory Disease Complex
Bovine parechovirus	SRR2432886	13055407	26	1.99151	Lung Healthy	ND	Lung Healthy	PRJNA272725	0	0		Tissue Tropism in Host Transcriptional Response to Members of the Bovine Respiratory Disease Complex
Bovine parechovirus	SRR2432699	7034518	14	1.99019	Pharyngeal tonsil	ND	ND	PRJNA272725	0	0		Tissue Tropism in Host Transcriptional Response to Members of the Bovine Respiratory Disease Complex
Bovine parechovirus	SRR6365263	8051822	16	1.98713	Conceptus	ND	ND	PRJNA421885	0	0		Uterine influences on conceptus development in fertility-classified animals.
Bovine parechovirus	SRR2432874	11083008	22	1.98502	Pharyngeal tonsil	ND	ND	PRJNA272725	0	0		Tissue Tropism in Host Transcriptional Response to Members of the Bovine Respiratory Disease Complex
Bovine parechovirus	SRR8614283	59780587	118	1.97388	Pharyngeal tonsil	ND	ND	PRJNA522422	0	0		ND
Bovine parechovirus	SRR2432534	11161345	22	1.97109	Lung Healthy	ND	Lung Healthy	PRJNA272725	0	0		Tissue Tropism in Host Transcriptional Response to Members of the Bovine Respiratory Disease Complex
Bovine parechovirus	SRR2433036	11220728	22	1.96066	Retropharyngeal nodes	ND	ND	PRJNA272725	0	0		Tissue Tropism in Host Transcriptional Response to Members of the Bovine Respiratory Disease Complex
Bovine parechovirus	SRR6365393	5105913	10	1.95851	Endometrium	ND	ND	PRJNA421885	0	0		Uterine influences on conceptus development in fertility-classified animals.
Bovine parechovirus	SRR2432942	12303439	24	1.95067	Nasal pharynx	ND	ND	PRJNA272725	0	0		Tissue Tropism in Host Transcriptional Response to Members of the Bovine Respiratory Disease Complex
Bovine parechovirus	SRR2432720	10257191	20	1.94985	Retropharyngeal nodes	ND	ND	PRJNA272725	0	0		Tissue Tropism in Host Transcriptional Response to Members of the Bovine Respiratory Disease Complex
Bovine parechovirus	SRR7704019	26679883	52	1.94903	Endometrium	ND	ND	PRJNA486394	0	0		ND
Bovine parechovirus	SRR2432747	10307761	20	1.94029	Lung Healthy	ND	Lung Healthy	PRJNA272725	0	0		Tissue Tropism in Host Transcriptional Response to Members of the Bovine Respiratory Disease Complex
Bovine parechovirus	SRR2432622	8280887	16	1.93216	Nasal pharynx	ND	ND	PRJNA272725	0	0		Tissue Tropism in Host Transcriptional Response to Members of the Bovine Respiratory Disease Complex
Bovine parechovirus	SRR8614569	115980390	224	1.93136	Small Intestine	ND	ND	PRJNA522422	0	0		ND
Bovine parechovirus	SRR8614351	69423388	134	1.93019	Pharyngeal tonsil	ND	ND	PRJNA522422	0	0		ND
Bovine parechovirus	SRR2432736	17685132	34	1.92252	Pharyngeal tonsil	ND	ND	PRJNA272725	0	0		Tissue Tropism in Host Transcriptional Response to Members of the Bovine Respiratory Disease Complex
Bovine parechovirus	SRR2432940	12511880	24	1.91818	Nasal pharynx	ND	ND	PRJNA272725	0	0		Tissue Tropism in Host Transcriptional Response to Members of the Bovine Respiratory Disease Complex
Bovine parechovirus	SRR8614407	22977247	44	1.91494	Median Emminence Hypothalamus	ND	ND	PRJNA522422	0	0		ND
Bovine parechovirus	SRR8614365	21949225	42	1.91351	Antirior Pituitary	ND	ND	PRJNA522422	0	0		ND
Bovine parechovirus	SRR8614705	8363492	16	1.91308	Liver	ND	ND	PRJNA522422	0	0		ND
Bovine parechovirus	SRR2432554	10459921	20	1.91206	Nasal pharynx	ND	ND	PRJNA272725	0	0		Tissue Tropism in Host Transcriptional Response to Members of the Bovine Respiratory Disease Complex
Bovine parechovirus	SRR8614196	24092169	46	1.90933	Shoulder Muscle (Neck muscle)	ND	ND	PRJNA522422	0	0		ND
Bovine parechovirus	SRR2432998	10477810	20	1.9088	Lung Lessions	ND	Lung Lessions	PRJNA272725	0	0		Tissue Tropism in Host Transcriptional Response to Members of the Bovine Respiratory Disease Complex
Bovine parechovirus	SRR2433227	13636980	26	1.90658	Pharyngeal tonsil	ND	ND	PRJNA272725	0	0		Tissue Tropism in Host Transcriptional Response to Members of the Bovine Respiratory Disease Complex
Bovine parechovirus	SRR2433051	3163637	6	1.89655	Pharyngeal tonsil	ND	ND	PRJNA272725	0	0		Tissue Tropism in Host Transcriptional Response to Members of the Bovine Respiratory Disease Complex
Bovine parechovirus	SRR2432621	10567182	20	1.89265	Retropharyngeal nodes	ND	ND	PRJNA272725	0	0		Tissue Tropism in Host Transcriptional Response to Members of the Bovine Respiratory Disease Complex
Bovine parechovirus	SRR6365398	4233410	8	1.88973	Endometrium	ND	ND	PRJNA421885	0	0		Uterine influences on conceptus development in fertility-classified animals.
Bovine parechovirus	SRR2432894	10595311	20	1.88763	Lung Lessions	ND	Lung Lessions	PRJNA272725	0	0		Tissue Tropism in Host Transcriptional Response to Members of the Bovine Respiratory Disease Complex
Bovine parechovirus	SRR2433136	11697286	22	1.88078	Lung Lessions	ND	Lung Lessions	PRJNA272725	0	0		Tissue Tropism in Host Transcriptional Response to Members of the Bovine Respiratory Disease Complex
Bovine parechovirus	SRR2432691	10662456	20	1.87574	Retropharyngeal nodes	ND	ND	PRJNA272725	0	0		Tissue Tropism in Host Transcriptional Response to Members of the Bovine Respiratory Disease Complex
Bovine parechovirus	SRR2432671	8532689	16	1.87514	Lung Healthy	ND	Lung Healthy	PRJNA272725	0	0		Tissue Tropism in Host Transcriptional Response to Members of the Bovine Respiratory Disease Complex
Bovine parechovirus	SRR8614784	10675675	20	1.87342	Lung Lessions	ND	Lung Lessions	PRJNA522422	0	0		ND
Bovine parechovirus	SRR2432749	9645264	18	1.8662	Lung Lessions	ND	Lung Lessions	PRJNA272725	0	0		Tissue Tropism in Host Transcriptional Response to Members of the Bovine Respiratory Disease Complex
Bovine parechovirus	SRR8614554	16094367	30	1.86401	Small Intestine	ND	ND	PRJNA522422	0	0		ND
Bovine parechovirus	SRR8614757	7580539	14	1.84683	Median Emminence Hypothalamus	ND	ND	PRJNA522422	0	0		ND
Bovine parechovirus	SRR8614555	73171329	134	1.83132	Lung Lessions	ND	Lung Lessions	PRJNA522422	0	0		ND
Bovine parechovirus	SRR8614583	56834809	104	1.82986	Lung Lessions	ND	Lung Lessions	PRJNA522422	0	0		ND
Bovine parechovirus	SRR6365336	6567291	12	1.82724	Conceptus	ND	ND	PRJNA421885	0	0		Uterine influences on conceptus development in fertility-classified animals.
Bovine parechovirus	SRR2432980	3299477	6	1.81847	Pharyngeal tonsil	ND	ND	PRJNA272725	0	0		Tissue Tropism in Host Transcriptional Response to Members of the Bovine Respiratory Disease Complex
Bovine parechovirus	SRR2432639	11004467	20	1.81744	Lung Healthy	ND	Lung Healthy	PRJNA272725	0	0		Tissue Tropism in Host Transcriptional Response to Members of the Bovine Respiratory Disease Complex
Bovine parechovirus	SRR8614457	14325912	26	1.81489	Small Intestine	ND	ND	PRJNA522422	0	0		ND
Bovine parechovirus	SRR8614644	11029744	20	1.81328	Lung Healthy	ND	Lung Healthy	PRJNA522422	0	0		ND
Bovine parechovirus	SRR6365306	7733470	14	1.81031	Conceptus	ND	ND	PRJNA421885	0	0		Uterine influences on conceptus development in fertility-classified animals.
Bovine parechovirus	SRR8614333	19943408	36	1.80511	Antirior Pituitary	ND	ND	PRJNA522422	0	0		ND
Bovine parechovirus	SRR2432678	11112914	20	1.79971	Lung Lessions	ND	Lung Lessions	PRJNA272725	0	0		Tissue Tropism in Host Transcriptional Response to Members of the Bovine Respiratory Disease Complex
Bovine parechovirus	SRR8614604	32325402	58	1.79425	Small Intestine	ND	ND	PRJNA522422	0	0		ND
Bovine parechovirus	SRR2432578	10041439	18	1.79257	Lung Lessions	ND	Lung Lessions	PRJNA272725	0	0		Tissue Tropism in Host Transcriptional Response to Members of the Bovine Respiratory Disease Complex
Bovine parechovirus	SRR2432702	10054550	18	1.79023	Pharyngeal tonsil	ND	ND	PRJNA272725	0	0		Tissue Tropism in Host Transcriptional Response to Members of the Bovine Respiratory Disease Complex
Bovine parechovirus	SRR8614400	5596851	10	1.78672	Small Intestine	ND	ND	PRJNA522422	0	0		ND
Bovine parechovirus	SRR7704001	29144926	52	1.78419	Endometrium	ND	ND	PRJNA486394	0	0		ND
Bovine parechovirus	SRR2432953	13483882	24	1.7799	Lung Healthy	ND	Lung Healthy	PRJNA272725	0	0		Tissue Tropism in Host Transcriptional Response to Members of the Bovine Respiratory Disease Complex
Bovine parechovirus	SRR7691566	13499957	24	1.77778	Contra uterus horn	ND	ND	PRJNA485877	0	0		Do differences in the endometrial transcriptome between uterine horns ipsilateral and contralateral to the corpus luteum influence conceptus growth to day 14 in cattle?
Bovine parechovirus	SRR2432424	12406932	22	1.7732	Lung Healthy	ND	Lung Healthy	PRJNA272725	0	0		Tissue Tropism in Host Transcriptional Response to Members of the Bovine Respiratory Disease Complex
Bovine parechovirus	SRR2433030	10214331	18	1.76223	Lung Lessions	ND	Lung Lessions	PRJNA272725	0	0		Tissue Tropism in Host Transcriptional Response to Members of the Bovine Respiratory Disease Complex
Bovine parechovirus	SRR2432853	11364232	20	1.75991	Lung Lessions	ND	Lung Lessions	PRJNA272725	0	0		Tissue Tropism in Host Transcriptional Response to Members of the Bovine Respiratory Disease Complex
Bovine parechovirus	SRR6365266	7988982	14	1.75241	Conceptus	ND	ND	PRJNA421885	0	0		Uterine influences on conceptus development in fertility-classified animals.
Bovine parechovirus	SRR2432646	13742919	24	1.74635	Lung Lessions	ND	Lung Lessions	PRJNA272725	0	0		Tissue Tropism in Host Transcriptional Response to Members of the Bovine Respiratory Disease Complex
Bovine parechovirus	SRR8614297	8022591	14	1.74507	Lung Lessions	ND	Lung Lessions	PRJNA522422	0	0		ND
Bovine parechovirus	SRR8614410	9252298	16	1.7293	Lung Healthy	ND	Lung Healthy	PRJNA522422	0	0		ND
Bovine parechovirus	SRR7704009	31345816	54	1.72272	Endometrium	ND	ND	PRJNA486394	0	0		ND
Bovine parechovirus	SRR2432993	10459123	18	1.72099	Lung Lessions	ND	Lung Lessions	PRJNA272725	0	0		Tissue Tropism in Host Transcriptional Response to Members of the Bovine Respiratory Disease Complex
Bovine parechovirus	SRR2432992	10487172	18	1.71638	Lung Lessions	ND	Lung Lessions	PRJNA272725	0	0		Tissue Tropism in Host Transcriptional Response to Members of the Bovine Respiratory Disease Complex
Bovine parechovirus	SRR2432930	11786260	20	1.69689	Lung Lessions	ND	Lung Lessions	PRJNA272725	0	0		Tissue Tropism in Host Transcriptional Response to Members of the Bovine Respiratory Disease Complex
Bovine parechovirus	SRR2432997	10637079	18	1.69219	Lung Lessions	ND	Lung Lessions	PRJNA272725	0	0		Tissue Tropism in Host Transcriptional Response to Members of the Bovine Respiratory Disease Complex
Bovine parechovirus	SRR7704015	34277986	58	1.69205	Endometrium	ND	ND	PRJNA486394	0	0		ND
Bovine parechovirus	SRR7704017	22509271	38	1.68819	Endometrium	ND	ND	PRJNA486394	0	0		ND
Bovine parechovirus	SRR7704008	23955652	40	1.66975	Endometrium	ND	ND	PRJNA486394	0	0		ND
Bovine parechovirus	SRR8614460	25261730	42	1.66259	Small Intestine	ND	ND	PRJNA522422	0	0		ND
Bovine parechovirus	SRR7691583	13236076	22	1.66212	IPSI uterus horn	ND	ND	PRJNA485877	0	0		Do differences in the endometrial transcriptome between uterine horns ipsilateral and contralateral to the corpus luteum influence conceptus growth to day 14 in cattle?
Bovine parechovirus	SRR6365394	4813427	8	1.66202	Endometrium	ND	ND	PRJNA421885	0	0		Uterine influences on conceptus development in fertility-classified animals.
Bovine parechovirus	SRR6365430	6066104	10	1.6485	Endometrium	ND	ND	PRJNA421885	0	0		Uterine influences on conceptus development in fertility-classified animals.
Bovine parechovirus	SRR6365298	7299146	12	1.64403	Conceptus	ND	ND	PRJNA421885	0	0		Uterine influences on conceptus development in fertility-classified animals.
Bovine parechovirus	SRR8614608	14613255	24	1.64234	Small Intestine	ND	ND	PRJNA522422	0	0		ND
Bovine parechovirus	SRR2432769	9755642	16	1.64008	Pharyngeal tonsil	ND	ND	PRJNA272725	0	0		Tissue Tropism in Host Transcriptional Response to Members of the Bovine Respiratory Disease Complex
Bovine parechovirus	SRR6365432	6099560	10	1.63946	Endometrium	ND	ND	PRJNA421885	0	0		Uterine influences on conceptus development in fertility-classified animals.
Bovine parechovirus	SRR7704004	23206908	38	1.63744	Endometrium	ND	ND	PRJNA486394	0	0		ND
Bovine parechovirus	SRR2433057	31811048	52	1.63465	Pharyngeal tonsil	ND	ND	PRJNA272725	0	0		Tissue Tropism in Host Transcriptional Response to Members of the Bovine Respiratory Disease Complex
Bovine parechovirus	SRR7704011	28226981	46	1.62965	Endometrium	ND	ND	PRJNA486394	0	0		ND
Bovine parechovirus	SRR2432524	4914745	8	1.62775	Pharyngeal tonsil	ND	ND	PRJNA272725	0	0		Tissue Tropism in Host Transcriptional Response to Members of the Bovine Respiratory Disease Complex
Bovine parechovirus	SRR2433017	4922283	8	1.62526	Pharyngeal tonsil	ND	ND	PRJNA272725	0	0		Tissue Tropism in Host Transcriptional Response to Members of the Bovine Respiratory Disease Complex
Bovine parechovirus	SRR7691569	16002497	26	1.62475	IPSI uterus horn	ND	ND	PRJNA485877	0	0		Do differences in the endometrial transcriptome between uterine horns ipsilateral and contralateral to the corpus luteum influence conceptus growth to day 14 in cattle?
Bovine parechovirus	SRR2433222	17267239	28	1.62157	Nasal pharynx	ND	ND	PRJNA272725	0	0		Tissue Tropism in Host Transcriptional Response to Members of the Bovine Respiratory Disease Complex
Bovine parechovirus	SRR6365350	7437981	12	1.61334	Conceptus	ND	ND	PRJNA421885	0	0		Uterine influences on conceptus development in fertility-classified animals.
Bovine parechovirus	SRR2432739	9935179	16	1.61044	Pharyngeal tonsil	ND	ND	PRJNA272725	0	0		Tissue Tropism in Host Transcriptional Response to Members of the Bovine Respiratory Disease Complex
Bovine parechovirus	SRR8614676	21112631	34	1.61041	Antirior Pituitary	ND	ND	PRJNA522422	0	0		ND
Bovine parechovirus	SRR2432819	11188039	18	1.60886	Lung Lessions	ND	Lung Lessions	PRJNA272725	0	0		Tissue Tropism in Host Transcriptional Response to Members of the Bovine Respiratory Disease Complex
Bovine parechovirus	SRR8614396	7474874	12	1.60538	Median Emminence Hypothalamus	ND	ND	PRJNA522422	0	0		ND
Bovine parechovirus	SRR2226646	13743536	22	1.60075	Cerebral cortex	ND	ND	PRJNA294306	0	0		Bovine Genome Database: new annotation tools for a new reference genome
Bovine parechovirus	SRR2432641	11258853	18	1.59874	Lung Healthy	ND	Lung Healthy	PRJNA272725	0	0		Tissue Tropism in Host Transcriptional Response to Members of the Bovine Respiratory Disease Complex
Bovine parechovirus	SRR7704000	22555262	36	1.59608	Endometrium	ND	ND	PRJNA486394	0	0		ND
Bovine parechovirus	SRR2432823	11320102	18	1.59009	Lung Lessions	ND	Lung Lessions	PRJNA272725	0	0		Tissue Tropism in Host Transcriptional Response to Members of the Bovine Respiratory Disease Complex
Bovine parechovirus	SRR6365344	6300276	10	1.58723	Conceptus	ND	ND	PRJNA421885	0	0		Uterine influences on conceptus development in fertility-classified animals.
Bovine parechovirus	SRR8614393	46818672	74	1.58057	Antirior Pituitary	ND	ND	PRJNA522422	0	0		ND
Bovine parechovirus	SRR2433031	10131096	16	1.5793	Lung Lessions	ND	Lung Lessions	PRJNA272725	0	0		Tissue Tropism in Host Transcriptional Response to Members of the Bovine Respiratory Disease Complex
Bovine parechovirus	SRR8614431	65892022	104	1.57834	Lung Healthy	ND	Lung Healthy	PRJNA522422	0	0		ND
Bovine parechovirus	SRR8614691	26624663	42	1.57748	Small Intestine	ND	ND	PRJNA522422	0	0		ND
Bovine parechovirus	SRR2432713	8908458	14	1.57154	Lung Lessions	ND	Lung Lessions	PRJNA272725	0	0		Tissue Tropism in Host Transcriptional Response to Members of the Bovine Respiratory Disease Complex
Bovine parechovirus	SRR2432451	11521927	18	1.56224	Pharyngeal tonsil	ND	ND	PRJNA272725	0	0		Tissue Tropism in Host Transcriptional Response to Members of the Bovine Respiratory Disease Complex
Bovine parechovirus	SRR2432430	10252627	16	1.56058	Lung Lessions	ND	Lung Lessions	PRJNA272725	0	0		Tissue Tropism in Host Transcriptional Response to Members of the Bovine Respiratory Disease Complex
Bovine parechovirus	SRR8614417	5143016	8	1.55551	Lung Lessions	ND	Lung Lessions	PRJNA522422	0	0		ND
Bovine parechovirus	SRR2432746	10358855	16	1.54457	Lung Healthy	ND	Lung Healthy	PRJNA272725	0	0		Tissue Tropism in Host Transcriptional Response to Members of the Bovine Respiratory Disease Complex
Bovine parechovirus	SRR8614415	45472679	70	1.53939	Lung Healthy	ND	Lung Healthy	PRJNA522422	0	0		ND
Bovine parechovirus	SRR7691588	13130060	20	1.52322	Contra uterus horn	ND	ND	PRJNA485877	0	0		Do differences in the endometrial transcriptome between uterine horns ipsilateral and contralateral to the corpus luteum influence conceptus growth to day 14 in cattle?
Bovine parechovirus	SRR2432928	11865028	18	1.51706	Lung Lessions	ND	Lung Lessions	PRJNA272725	0	0		Tissue Tropism in Host Transcriptional Response to Members of the Bovine Respiratory Disease Complex
Bovine parechovirus	SRR2432741	10605490	16	1.50865	Lung Healthy	ND	Lung Healthy	PRJNA272725	0	0		Tissue Tropism in Host Transcriptional Response to Members of the Bovine Respiratory Disease Complex
Bovine parechovirus	SRR8614387	10625707	16	1.50578	Lung Healthy	ND	Lung Healthy	PRJNA522422	0	0		ND
Bovine parechovirus	SRR2432626	9393800	14	1.49034	Nasal pharynx	ND	ND	PRJNA272725	0	0		Tissue Tropism in Host Transcriptional Response to Members of the Bovine Respiratory Disease Complex
Bovine parechovirus	SRR2433006	9413629	14	1.48721	Nasal pharynx	ND	ND	PRJNA272725	0	0		Tissue Tropism in Host Transcriptional Response to Members of the Bovine Respiratory Disease Complex
Bovine parechovirus	SRR8614219	60802924	90	1.48019	Median Emminence Hypothalamus	ND	ND	PRJNA522422	0	0		ND
Bovine parechovirus	SRR2432620	10831382	16	1.47719	Retropharyngeal nodes	ND	ND	PRJNA272725	0	0		Tissue Tropism in Host Transcriptional Response to Members of the Bovine Respiratory Disease Complex
Bovine parechovirus	SRR2432569	6794153	10	1.47185	Lung Healthy	ND	Lung Healthy	PRJNA272725	0	0		Tissue Tropism in Host Transcriptional Response to Members of the Bovine Respiratory Disease Complex
Bovine parechovirus	SRR8614680	20404078	30	1.47029	Shoulder Muscle (Neck muscle)	ND	ND	PRJNA522422	0	0		ND
Bovine parechovirus	SRR2226632	16337367	24	1.46902	Gall Bladder	ND	ND	PRJNA294306	0	0		Bovine Genome Database: new annotation tools for a new reference genome
Bovine parechovirus	SRR2432811	12339350	18	1.45875	Lung Healthy	ND	Lung Healthy	PRJNA272725	0	0		Tissue Tropism in Host Transcriptional Response to Members of the Bovine Respiratory Disease Complex
Bovine parechovirus	SRR6365281	9694771	14	1.44408	Conceptus	ND	ND	PRJNA421885	0	0		Uterine influences on conceptus development in fertility-classified animals.
Bovine parechovirus	SRR6365356	6926083	10	1.44382	Conceptus	ND	ND	PRJNA421885	0	0		Uterine influences on conceptus development in fertility-classified animals.
Bovine parechovirus	SRR8614446	22277710	32	1.43641	Liver	ND	ND	PRJNA522422	0	0		ND
Bovine parechovirus	SRR2432717	11141108	16	1.43612	Lung Lessions	ND	ND	PRJNA272725	0	0		Tissue Tropism in Host Transcriptional Response to Members of the Bovine Respiratory Disease Complex
Bovine parechovirus	SRR2432584	9752678	14	1.4355	Retropharyngeal nodes	ND	ND	PRJNA272725	0	0		Tissue Tropism in Host Transcriptional Response to Members of the Bovine Respiratory Disease Complex
Bovine parechovirus	SRR6365264	8378552	12	1.43223	Conceptus	ND	ND	PRJNA421885	0	0		Uterine influences on conceptus development in fertility-classified animals.
Bovine parechovirus	SRR2433047	12624927	18	1.42575	Nasal pharynx	ND	ND	PRJNA272725	0	0		Tissue Tropism in Host Transcriptional Response to Members of the Bovine Respiratory Disease Complex
Bovine parechovirus	SRR8614295	11237443	16	1.42381	Lung Healthy	ND	Lung Healthy	PRJNA522422	0	0		ND
Bovine parechovirus	SRR8614797	21083081	30	1.42294	Shoulder Muscle (Neck muscle)	ND	ND	PRJNA522422	0	0		ND
Bovine parechovirus	SRR8614426	11257877	16	1.42123	Lung Lessions	ND	Lung Lessions	PRJNA522422	0	0		ND
Bovine parechovirus	SRR8614394	42352233	60	1.41669	Median Emminence Hypothalamus	ND	ND	PRJNA522422	0	0		ND
Bovine parechovirus	SRR8614565	5668578	8	1.41129	Small Intestine	ND	ND	PRJNA522422	0	0		ND
Bovine parechovirus	SRR6365361	7089460	10	1.41054	Conceptus	ND	ND	PRJNA421885	0	0		Uterine influences on conceptus development in fertility-classified animals.
Bovine parechovirus	SRR8614269	7096953	10	1.40906	Retropharyngeal nodes	ND	ND	PRJNA522422	0	0		ND
Bovine parechovirus	SRR7691573	12833122	18	1.40262	IPSI uterus horn	ND	ND	PRJNA485877	0	0		Do differences in the endometrial transcriptome between uterine horns ipsilateral and contralateral to the corpus luteum influence conceptus growth to day 14 in cattle?
Bovine parechovirus	SRR2432633	10026071	14	1.39636	Pharyngeal tonsil	ND	ND	PRJNA272725	0	0		Tissue Tropism in Host Transcriptional Response to Members of the Bovine Respiratory Disease Complex
Bovine parechovirus	SRR8614545	12935132	18	1.39156	Nasal pharynx	ND	ND	PRJNA522422	0	0		ND
Bovine parechovirus	SRR2432952	87678741	122	1.39144	Pharyngeal tonsil	ND	ND	PRJNA272725	0	0		Tissue Tropism in Host Transcriptional Response to Members of the Bovine Respiratory Disease Complex
Bovine parechovirus	SRR6365445	5769107	8	1.3867	Endometrium	ND	ND	PRJNA421885	0	0		Uterine influences on conceptus development in fertility-classified animals.
Bovine parechovirus	SRR8614742	24623781	34	1.38078	Antirior Pituitary	ND	ND	PRJNA522422	0	0		ND
Bovine parechovirus	SRR8614518	11600355	16	1.37927	Lung Lessions	ND	Lung Lessions	PRJNA522422	0	0		ND
Bovine parechovirus	SRR6365351	7254055	10	1.37854	Conceptus	ND	ND	PRJNA421885	0	0		Uterine influences on conceptus development in fertility-classified animals.
Bovine parechovirus	SRR8614425	24902075	34	1.36535	Median Emminence Hypothalamus	ND	ND	PRJNA522422	0	0		ND
Bovine parechovirus	SRR2433032	10281967	14	1.36161	Lung Lessions	ND	Lung Lessions	PRJNA272725	0	0		Tissue Tropism in Host Transcriptional Response to Members of the Bovine Respiratory Disease Complex
Bovine parechovirus	SRR2433070	11794434	16	1.35657	Lung Lessions	ND	Lung Lessions	PRJNA272725	0	0		Tissue Tropism in Host Transcriptional Response to Members of the Bovine Respiratory Disease Complex
Bovine parechovirus	SRR7691574	13296248	18	1.35377	Contra uterus horn	ND	ND	PRJNA485877	0	0		Do differences in the endometrial transcriptome between uterine horns ipsilateral and contralateral to the corpus luteum influence conceptus growth to day 14 in cattle?
Bovine parechovirus	SRR2432745	10349341	14	1.35274	Lung Healthy	ND	Lung Healthy	PRJNA272725	0	0		Tissue Tropism in Host Transcriptional Response to Members of the Bovine Respiratory Disease Complex
Bovine parechovirus	SRR7691586	11880889	16	1.3467	Contra uterus horn	ND	ND	PRJNA485877	0	0		Do differences in the endometrial transcriptome between uterine horns ipsilateral and contralateral to the corpus luteum influence conceptus growth to day 14 in cattle?
Bovine parechovirus	SRR7704016	28327846	38	1.34144	Endometrium	ND	ND	PRJNA486394	0	0		ND
Bovine parechovirus	SRR6365389	4479078	6	1.33956	Endometrium	ND	ND	PRJNA421885	0	0		Uterine influences on conceptus development in fertility-classified animals.
Bovine parechovirus	SRR8614661	24064895	32	1.32974	Median Emminence Hypothalamus	ND	ND	PRJNA522422	0	0		ND
Bovine parechovirus	SRR6365362	6020044	8	1.32889	Conceptus	ND	ND	PRJNA421885	0	0		Uterine influences on conceptus development in fertility-classified animals.
Bovine parechovirus	SRR6365353	7543530	10	1.32564	Conceptus	ND	ND	PRJNA421885	0	0		Uterine influences on conceptus development in fertility-classified animals.
Bovine parechovirus	SRR2433101	12078856	16	1.32463	Lung Lessions	ND	Lung Lessions	PRJNA272725	0	0		Tissue Tropism in Host Transcriptional Response to Members of the Bovine Respiratory Disease Complex
Bovine parechovirus	SRR8614760	19801461	26	1.31303	Antirior Pituitary	ND	ND	PRJNA522422	0	0		ND
Bovine parechovirus	SRR8614402	15274704	20	1.30935	Small Intestine	ND	ND	PRJNA522422	0	0		ND
Bovine parechovirus	SRR2433155	15343100	20	1.30352	Nasal pharynx	ND	ND	PRJNA272725	0	0		Tissue Tropism in Host Transcriptional Response to Members of the Bovine Respiratory Disease Complex
Bovine parechovirus	SRR7691565	13815914	18	1.30285	IPSI uterus horn	ND	ND	PRJNA485877	0	0		Do differences in the endometrial transcriptome between uterine horns ipsilateral and contralateral to the corpus luteum influence conceptus growth to day 14 in cattle?
Bovine parechovirus	SRR2433001	9260624	12	1.29581	Retropharyngeal nodes	ND	ND	PRJNA272725	0	0		Tissue Tropism in Host Transcriptional Response to Members of the Bovine Respiratory Disease Complex
Bovine parechovirus	SRR6365283	10836808	14	1.29189	Conceptus	ND	ND	PRJNA421885	0	0		ND
Bovine parechovirus	SRR10062530	1558424	2	1.28335	Retinal microvascular endothelial cells	ND	ND	PRJNA563691	0	0		Single-cell transcriptomic profiling provides insights into retinal endothelial barrier properties.
Bovine parechovirus	SRR8614202	26559361	34	1.28015	Liver	ND	ND	PRJNA522422	0	0		ND
Bovine parechovirus	SRR8614424	21893747	28	1.2789	Antirior Pituitary	ND	ND	PRJNA522422	0	0		ND
Bovine parechovirus	SRR6365342	6256961	8	1.27858	Conceptus	ND	ND	PRJNA421885	0	0		Uterine influences on conceptus development in fertility-classified animals.
Bovine parechovirus	SRR8614286	6287276	8	1.27241	Lung Healthy	ND	Lung Healthy	PRJNA522422	0	0		ND
Bovine parechovirus	SRR6365335	6321609	8	1.2655	Conceptus	ND	ND	PRJNA421885	0	0		Uterine influences on conceptus development in fertility-classified animals.
Bovine parechovirus	SRR8614520	11077927	14	1.26377	Lung Healthy	ND	Lung Healthy	PRJNA522422	0	0		ND
Bovine parechovirus	SRR8614708	22187835	28	1.26195	Lung Healthy	ND	Lung Healthy	PRJNA522422	0	0		ND
Bovine parechovirus	SRR2433058	12722387	16	1.25763	Lung Healthy	ND	Lung Healthy	PRJNA272725	0	0		Tissue Tropism in Host Transcriptional Response to Members of the Bovine Respiratory Disease Complex
Bovine parechovirus	SRR6365291	7987481	10	1.25196	Conceptus	ND	ND	PRJNA421885	0	0		Uterine influences on conceptus development in fertility-classified animals.
Bovine parechovirus	SRR6365428	4810420	6	1.24729	Endometrium	ND	ND	PRJNA421885	0	0		Uterine influences on conceptus development in fertility-classified animals.
Bovine parechovirus	SRR6365375	4818334	6	1.24524	Endometrium	ND	ND	PRJNA421885	0	0		Uterine influences on conceptus development in fertility-classified animals.
Bovine parechovirus	SRR6365396	4824577	6	1.24363	Endometrium	ND	ND	PRJNA421885	0	0		Uterine influences on conceptus development in fertility-classified animals.
Bovine parechovirus	SRR10062531	1614043	2	1.23912	Retinal microvascular endothelial cells	ND	ND	PRJNA563691	0	0		Single-cell transcriptomic profiling provides insights into retinal endothelial barrier properties.
Bovine parechovirus	SRR8614399	24250785	30	1.23707	Small Intestine	ND	ND	PRJNA522422	0	0		ND
Bovine parechovirus	SRR6365288	6470261	8	1.23643	Conceptus	ND	ND	PRJNA421885	0	0		Uterine influences on conceptus development in fertility-classified animals.
Bovine parechovirus	SRR8614553	90653607	112	1.23547	Small Intestine	ND	ND	PRJNA522422	0	0		ND
Bovine parechovirus	SRR6365337	6523673	8	1.2263	Conceptus	ND	ND	PRJNA421885	0	0		Uterine influences on conceptus development in fertility-classified animals.
Bovine parechovirus	SRR6365262	8285448	10	1.20694	Conceptus	ND	ND	PRJNA421885	0	0		Uterine influences on conceptus development in fertility-classified animals.
Bovine parechovirus	SRR6365292	8312609	10	1.20299	Conceptus	ND	ND	PRJNA421885	0	0		Uterine influences on conceptus development in fertility-classified animals.
Bovine parechovirus	SRR6365294	6664360	8	1.20042	Conceptus	ND	ND	PRJNA421885	0	0		Uterine influences on conceptus development in fertility-classified animals.
Bovine parechovirus	SRR2432614	11689608	14	1.19764	Lung Lessions	ND	Lung Lessions	PRJNA272725	0	0		Tissue Tropism in Host Transcriptional Response to Members of the Bovine Respiratory Disease Complex
Bovine parechovirus	SRR8614292	13381459	16	1.19568	Nasal pharynx	ND	ND	PRJNA522422	0	0		ND
Bovine parechovirus	SRR8614404	21771547	26	1.19422	Shoulder Muscle (Neck muscle)	ND	ND	PRJNA522422	0	0		ND
Bovine parechovirus	SRR6365296	6746558	8	1.18579	Conceptus	ND	ND	PRJNA421885	0	0		Uterine influences on conceptus development in fertility-classified animals.
Bovine parechovirus	SRR8614291	11809462	14	1.18549	Retropharyngeal nodes	ND	ND	PRJNA522422	0	0		ND
Bovine parechovirus	SRR2432474	11823310	14	1.1841	Retropharyngeal nodes	ND	ND	PRJNA272725	0	0		Tissue Tropism in Host Transcriptional Response to Members of the Bovine Respiratory Disease Complex
Bovine parechovirus	SRR6365270	8491412	10	1.17766	Conceptus	ND	ND	PRJNA421885	0	0		Uterine influences on conceptus development in fertility-classified animals.
Bovine parechovirus	SRR6365374	5103354	6	1.1757	Endometrium	ND	ND	PRJNA421885	0	0		Uterine influences on conceptus development in fertility-classified animals.
Bovine parechovirus	SRR2432426	11959913	14	1.17058	Lung Healthy	ND	Lung Healthy	PRJNA272725	0	0		Tissue Tropism in Host Transcriptional Response to Members of the Bovine Respiratory Disease Complex
Bovine parechovirus	SRR2432825	11987421	14	1.16789	Retropharyngeal nodes	ND	ND	PRJNA272725	0	0		Tissue Tropism in Host Transcriptional Response to Members of the Bovine Respiratory Disease Complex
Bovine parechovirus	SRR6365329	8588860	10	1.1643	Conceptus	ND	ND	PRJNA421885	0	0		Uterine influences on conceptus development in fertility-classified animals.
Bovine parechovirus	SRR6365272	8588934	10	1.16429	Conceptus	ND	ND	PRJNA421885	0	0		Uterine influences on conceptus development in fertility-classified animals.
Bovine parechovirus	SRR6365357	6934918	8	1.15358	Conceptus	ND	ND	PRJNA421885	0	0		Uterine influences on conceptus development in fertility-classified animals.
Bovine parechovirus	SRR2432514	10572245	12	1.13505	Nasal pharynx	ND	ND	PRJNA272725	0	0		Tissue Tropism in Host Transcriptional Response to Members of the Bovine Respiratory Disease Complex
Bovine parechovirus	SRR2432465	10766052	12	1.11461	Lung Lessions	ND	Lung Lessions	PRJNA272725	0	0		Tissue Tropism in Host Transcriptional Response to Members of the Bovine Respiratory Disease Complex
Bovine parechovirus	SRR7704006	30553716	34	1.11279	Endometrium	ND	ND	PRJNA486394	0	0		ND
Bovine parechovirus	SRR6365372	5417847	6	1.10745	Endometrium	ND	ND	PRJNA421885	0	0		Uterine influences on conceptus development in fertility-classified animals.
Bovine parechovirus	SRR6365284	10941120	12	1.09678	Conceptus	ND	ND	PRJNA421885	0	0		Uterine influences on conceptus development in fertility-classified animals.
Bovine parechovirus	SRR6365320	5498733	6	1.09116	Conceptus	ND	ND	PRJNA421885	0	0		Uterine influences on conceptus development in fertility-classified animals.
Bovine parechovirus	SRR8614266	22063650	24	1.08776	Antirior Pituitary	ND	ND	PRJNA522422	0	0		ND
Bovine parechovirus	SRR6365304	9301160	10	1.07513	Conceptus	ND	ND	PRJNA421885	0	0		Uterine influences on conceptus development in fertility-classified animals.
Bovine parechovirus	SRR2432546	9462305	10	1.05682	Retropharyngeal nodes	ND	ND	PRJNA272725	0	0		Tissue Tropism in Host Transcriptional Response to Members of the Bovine Respiratory Disease Complex
Bovine parechovirus	SRR8614525	15218757	16	1.05133	Nasal pharynx	ND	ND	PRJNA522422	0	0		ND
Bovine parechovirus	SRR7704002	28616447	30	1.04835	Endometrium	ND	ND	PRJNA486394	0	0		ND
Bovine parechovirus	SRR2433059	11449450	12	1.04809	Lung Healthy	ND	Lung Healthy	PRJNA272725	0	0		Tissue Tropism in Host Transcriptional Response to Members of the Bovine Respiratory Disease Complex
Bovine parechovirus	SRR2432567	6679719	7	1.04795	Lung Healthy	ND	Lung Healthy	PRJNA272725	0	0		Tissue Tropism in Host Transcriptional Response to Members of the Bovine Respiratory Disease Complex
Bovine parechovirus	SRR2432655	9572290	10	1.04468	Retropharyngeal nodes	ND	ND	PRJNA272725	0	0		Tissue Tropism in Host Transcriptional Response to Members of the Bovine Respiratory Disease Complex
Bovine parechovirus	SRR6365314	7688466	8	1.04052	Conceptus	ND	ND	PRJNA421885	0	0		Uterine influences on conceptus development in fertility-classified animals.
Bovine parechovirus	SRR6365325	7765747	8	1.03016	Conceptus	ND	ND	PRJNA421885	0	0		Uterine influences on conceptus development in fertility-classified animals.
Bovine parechovirus	SRR6365267	7791249	8	1.02679	Conceptus	ND	ND	PRJNA421885	0	0		Uterine influences on conceptus development in fertility-classified animals.
Bovine parechovirus	SRR6365317	7795710	8	1.02621	Conceptus	ND	ND	PRJNA421885	0	0		Uterine influences on conceptus development in fertility-classified animals.
Bovine parechovirus	SRR7691604	13664813	14	1.02453	IPSI uterus horn	ND	ND	PRJNA485877	0	0		Do differences in the endometrial transcriptome between uterine horns ipsilateral and contralateral to the corpus luteum influence conceptus growth to day 14 in cattle?
Bovine parechovirus	SRR6365278	9814147	10	1.01894	Conceptus	ND	ND	PRJNA421885	0	0		ND
Bovine parechovirus	SRR8614540	9948798	10	1.00515	Lung Healthy	ND	Lung Healthy	PRJNA522422	0	0		ND
Bovine parechovirus	SRR7691571	13941224	14	1.00422	IPSI uterus horn	ND	ND	PRJNA485877	0	0		Do differences in the endometrial transcriptome between uterine horns ipsilateral and contralateral to the corpus luteum influence conceptus growth to day 14 in cattle?
Tree shrew pegivirus	ERR1331667	114601714	3638	31.7447	liver	UK	ND	PRJEB13074	0	0	Enhancer Evolution across 19 Mammalian Species
Tree shrew pegivirus	ERR1331709	132162466	2761	20.891	liver	UK	ND	PRJEB13074	0	0	Enhancer Evolution across 19 Mammalian Species
Tree shrew pegivirus	ERR1331708	47168325	1034	21.9215	liver	UK	ND	PRJEB13074	0	0	Enhancer Evolution across 20 Mammalian Species
Tree shrew pegivirus	ERR1331707	37196686	958	25.755	liver	UK	ND	PRJEB13074	0	0	Enhancer Evolution across 21 Mammalian Species
