# Supplementary material for: Hidden Viral Sequences in Public Sequencing Data and Warning for Future Emerging Diseases
Source: mBio. 2021 Aug 17;12(4):e01638-21. doi: 10.1128/mBio.01638-21 (PMC8406186; doi:10.1128/mBio.01638-21)
Supplement: DATA SET S3 [file mbio.01638-21-sd003.xlsx]

## Sheet: Sheet1
Data Set S3. Information on possible viral contamination excluded from the totalization
SRA Run accession	Virus name	Virus family	Alignment coverage	identity (%) in TBLASTX alignment	Segment number	Host	Host species	Manual curation	Sample_type or Sample_name	Reference
SRR4448323	Mammalian rubulavirus 5	Paramyxoviridae	99.7704	100	0	Rattus	Rattus_norvegicus	possible contamination	H9c2 cardiomyoblasts	None
DRR124547	Mammalian rubulavirus 5	Paramyxoviridae	99.7639	100	0	Sus	Sus_scrofa	possible contamination	iPSC	Expression of Six Proteins Causes Reprogramming of Porcine Fibroblasts Into Induced Pluripotent Stem Cells With Both Active X Chromosomes.
SRR6495784	Vesicular stomatitis Indiana virus	Rhabdoviridae	99.6596	100	0	Gallus	Gallus_gallus	possible contamination	chicken embryo skeletal muscle derived myoblasts	c-Myc inhibits myoblast differentiation and promotes myoblast proliferation and muscle fibre hypertrophy by regulating the expression of its target genes, miRNAs and lincRNAs.
SRR6495785	Vesicular stomatitis Indiana virus	Rhabdoviridae	99.3191	100	0	Gallus	Gallus_gallus	possible contamination	chicken embryo skeletal muscle derived myoblasts	c-Myc inhibits myoblast differentiation and promotes myoblast proliferation and muscle fibre hypertrophy by regulating the expression of its target genes, miRNAs and lincRNAs.
SRR8743399	Vesicular stomatitis Indiana virus	Rhabdoviridae	99.3191	100	0	Gallus	Gallus_gallus	possible contamination	chicken embryo skeletal muscle derived myotubes	None
SRR6495786	Vesicular stomatitis Indiana virus	Rhabdoviridae	99.2563	100	0	Gallus	Gallus_gallus	possible contamination	chicken embryo skeletal muscle derived myoblasts	c-Myc inhibits myoblast differentiation and promotes myoblast proliferation and muscle fibre hypertrophy by regulating the expression of its target genes, miRNAs and lincRNAs.
SRR8743400	Vesicular stomatitis Indiana virus	Rhabdoviridae	99.2563	100	0	Gallus	Gallus_gallus	possible contamination	chicken embryo skeletal muscle derived myotubes	None
SRR1688258	Foot-and-mouth disease virus - type O	Picornaviridae	95.0128	100	0	Sus	Sus_scrofa	experimentally infected	FMDV-SAP	None
SRR1951540	Foot-and-mouth disease virus - type O	Picornaviridae	95.0128	100	0	Sus	Sus_scrofa	experimentally infected	FMDV-SAP	None
SRR6965650	Mammalian rubulavirus 5	Paramyxoviridae	88.01	100	0	Coturnix	Coturnix_japonica	possible contamination	egg-type	None
SRR5195252	Murine respirovirus	Paramyxoviridae	87.916	100	0	Ictidomys	Ictidomys_tridecemlineatus	experimentally infected	iPSC	iPSCs from a Hibernator Provide a Platform for Studying Cold Adaptation and Its Potential Medical Applications.
SRR5195269	Murine respirovirus	Paramyxoviridae	87.7145	100	0	Ictidomys	Ictidomys_tridecemlineatus	experimentally infected	iPSC	iPSCs from a Hibernator Provide a Platform for Studying Cold Adaptation and Its Potential Medical Applications.
SRR5195257	Murine respirovirus	Paramyxoviridae	87.6755	100	0	Ictidomys	Ictidomys_tridecemlineatus	experimentally infected	iPSC	iPSCs from a Hibernator Provide a Platform for Studying Cold Adaptation and Its Potential Medical Applications.
SRR5195266	Murine respirovirus	Paramyxoviridae	87.6755	100	0	Ictidomys	Ictidomys_tridecemlineatus	experimentally infected	iPSC	iPSCs from a Hibernator Provide a Platform for Studying Cold Adaptation and Its Potential Medical Applications.
SRR5195256	Murine respirovirus	Paramyxoviridae	87.669	100	0	Ictidomys	Ictidomys_tridecemlineatus	experimentally infected	iPSC	iPSCs from a Hibernator Provide a Platform for Studying Cold Adaptation and Its Potential Medical Applications.
SRR6965649	Mammalian rubulavirus 5	Paramyxoviridae	85.7208	100	0	Coturnix	Coturnix_japonica	possible contamination	egg-type	None
SRR617081	Influenza A virus (A/Puerto Rico/8/1934(H1N1))	Orthomyxoviridae	36.4439	100	8	Myotis	Myotis_brandtii	possible contamination	liver	Genome analysis reveals insights into physiology and longevity of the Brandt's bat Myotis brandtii
SRR515458	Influenza A virus (A/Puerto Rico/8/1934(H1N1))	Orthomyxoviridae	35.1452	95.817	8	Mustela	Mustela_putorius	experimentally infected	PRJNA167910.Ferret_295_Cal04_d3_3	The draft genome sequence of the ferret (Mustela putorius furo) facilitates study of human respiratory disease
SRR8445391	Kadipiro virus	Reoviridae	40.3574	75.483	12	Rattus	Rattus_norvegicus	possible contamination	spinal cord	Corrigendum: The plasma virome of febrile adult Kenyans shows frequent parvovirus B19 infections and a novel arbovirus (Kadipiro virus)
SRR8445395	Kadipiro virus	Reoviridae	75.4968	81.818	12	Rattus	Rattus_norvegicus	possible contamination	spinal cord	Corrigendum: The plasma virome of febrile adult Kenyans shows frequent parvovirus B19 infections and a novel arbovirus (Kadipiro virus)
SRR8445405	Kadipiro virus	Reoviridae	46.3236	95.833	12	Rattus	Rattus_norvegicus	possible contamination	spinal cord	Corrigendum: The plasma virome of febrile adult Kenyans shows frequent parvovirus B19 infections and a novel arbovirus (Kadipiro virus)
SRR8445393	Kadipiro virus	Reoviridae	50.3741	89.189	12	Rattus	Rattus_norvegicus	possible contamination	spinal cord	Corrigendum: The plasma virome of febrile adult Kenyans shows frequent parvovirus B19 infections and a novel arbovirus (Kadipiro virus)
SRR8445409	Kadipiro virus	Reoviridae	56.8168	89.941	12	Rattus	Rattus_norvegicus	possible contamination	spinal cord	Corrigendum: The plasma virome of febrile adult Kenyans shows frequent parvovirus B19 infections and a novel arbovirus (Kadipiro virus)
SRR8445399	Kadipiro virus	Reoviridae	65.9042	89.655	12	Rattus	Rattus_norvegicus	possible contamination	spinal cord	Corrigendum: The plasma virome of febrile adult Kenyans shows frequent parvovirus B19 infections and a novel arbovirus (Kadipiro virus)
SRR8445402	Kadipiro virus	Reoviridae	26.7715	100	12	Rattus	Rattus_norvegicus	possible contamination	spinal cord	Corrigendum: The plasma virome of febrile adult Kenyans shows frequent parvovirus B19 infections and a novel arbovirus (Kadipiro virus)
SRR8445401	Kadipiro virus	Reoviridae	30.2883	75	12	Rattus	Rattus_norvegicus	possible contamination	spinal cord	Corrigendum: The plasma virome of febrile adult Kenyans shows frequent parvovirus B19 infections and a novel arbovirus (Kadipiro virus)
SRR8445394	Kadipiro virus	Reoviridae	59.4186	80	12	Rattus	Rattus_norvegicus	possible contamination	spinal cord	Corrigendum: The plasma virome of febrile adult Kenyans shows frequent parvovirus B19 infections and a novel arbovirus (Kadipiro virus)
SRR8445410	Kadipiro virus	Reoviridae	71.1032	94.286	12	Rattus	Rattus_norvegicus	possible contamination	spinal cord	Corrigendum: The plasma virome of febrile adult Kenyans shows frequent parvovirus B19 infections and a novel arbovirus (Kadipiro virus)
										Corrigendum: The plasma virome of febrile adult Kenyans shows frequent parvovirus B19 infections and a novel arbovirus (Kadipiro virus)
										Integration of lncRNA and mRNA Transcriptome Analyses Reveals Genes and Pathways Potentially Involved in Calf Intestinal Growth and Development during the Early Weeks of Life
