# Supplementary material for: Hidden Viral Sequences in Public Sequencing Data and Warning for Future Emerging Diseases
Source: mBio. 2021 Aug 17;12(4):e01638-21. doi: 10.1128/mBio.01638-21 (PMC8406186; doi:10.1128/mBio.01638-21)
Supplement: DATA SET S2 [file mbio.01638-21-sd002.xlsx]

## Sheet: Sheet1
SRA Run accession	Abstract	Title	Experimentally infected viruses
SRR2516450	Background: Avian infectious bronchitis (IB) is an acute and highly contagious disease of the upper-respiratory tract caused by infectious bronchitis virus (IBV). Understanding the molecular mechanisms involved in the interaction between innate and adaptive immune responses to IBV infection is a crucial element for further improvements in strategies to control IB. To this end, two chicken lines, …	Study: RNA sequencing-based analysis of the spleen transcriptome following infectious bronchitis virus infection of chickens selected for different mannose-binding lectin serum concentrations	Infectious bronchitis virus
SRR2516451	Background: Avian infectious bronchitis (IB) is an acute and highly contagious disease of the upper-respiratory tract caused by infectious bronchitis virus (IBV). Understanding the molecular mechanisms involved in the interaction between innate and adaptive immune responses to IBV infection is a crucial element for further improvements in strategies to control IB. To this end, two chicken lines, …	Study: RNA sequencing-based analysis of the spleen transcriptome following infectious bronchitis virus infection of chickens selected for different mannose-binding lectin serum concentrations	Infectious bronchitis virus
SRR2516452	Background: Avian infectious bronchitis (IB) is an acute and highly contagious disease of the upper-respiratory tract caused by infectious bronchitis virus (IBV). Understanding the molecular mechanisms involved in the interaction between innate and adaptive immune responses to IBV infection is a crucial element for further improvements in strategies to control IB. To this end, two chicken lines, …	Study: RNA sequencing-based analysis of the spleen transcriptome following infectious bronchitis virus infection of chickens selected for different mannose-binding lectin serum concentrations	Infectious bronchitis virus
SRR2516453	Background: Avian infectious bronchitis (IB) is an acute and highly contagious disease of the upper-respiratory tract caused by infectious bronchitis virus (IBV). Understanding the molecular mechanisms involved in the interaction between innate and adaptive immune responses to IBV infection is a crucial element for further improvements in strategies to control IB. To this end, two chicken lines, …	Study: RNA sequencing-based analysis of the spleen transcriptome following infectious bronchitis virus infection of chickens selected for different mannose-binding lectin serum concentrations	Infectious bronchitis virus
SRR2516454	Background: Avian infectious bronchitis (IB) is an acute and highly contagious disease of the upper-respiratory tract caused by infectious bronchitis virus (IBV). Understanding the molecular mechanisms involved in the interaction between innate and adaptive immune responses to IBV infection is a crucial element for further improvements in strategies to control IB. To this end, two chicken lines, …	Study: RNA sequencing-based analysis of the spleen transcriptome following infectious bronchitis virus infection of chickens selected for different mannose-binding lectin serum concentrations	Infectious bronchitis virus
SRR2516455	Background: Avian infectious bronchitis (IB) is an acute and highly contagious disease of the upper-respiratory tract caused by infectious bronchitis virus (IBV). Understanding the molecular mechanisms involved in the interaction between innate and adaptive immune responses to IBV infection is a crucial element for further improvements in strategies to control IB. To this end, two chicken lines, …	Study: RNA sequencing-based analysis of the spleen transcriptome following infectious bronchitis virus infection of chickens selected for different mannose-binding lectin serum concentrations	Infectious bronchitis virus
SRR2516456	Background: Avian infectious bronchitis (IB) is an acute and highly contagious disease of the upper-respiratory tract caused by infectious bronchitis virus (IBV). Understanding the molecular mechanisms involved in the interaction between innate and adaptive immune responses to IBV infection is a crucial element for further improvements in strategies to control IB. To this end, two chicken lines, …	Study: RNA sequencing-based analysis of the spleen transcriptome following infectious bronchitis virus infection of chickens selected for different mannose-binding lectin serum concentrations	Infectious bronchitis virus
SRR2516457	Background: Avian infectious bronchitis (IB) is an acute and highly contagious disease of the upper-respiratory tract caused by infectious bronchitis virus (IBV). Understanding the molecular mechanisms involved in the interaction between innate and adaptive immune responses to IBV infection is a crucial element for further improvements in strategies to control IB. To this end, two chicken lines, …	Study: RNA sequencing-based analysis of the spleen transcriptome following infectious bronchitis virus infection of chickens selected for different mannose-binding lectin serum concentrations	Infectious bronchitis virus
SRR2516458	Background: Avian infectious bronchitis (IB) is an acute and highly contagious disease of the upper-respiratory tract caused by infectious bronchitis virus (IBV). Understanding the molecular mechanisms involved in the interaction between innate and adaptive immune responses to IBV infection is a crucial element for further improvements in strategies to control IB. To this end, two chicken lines, …	Study: RNA sequencing-based analysis of the spleen transcriptome following infectious bronchitis virus infection of chickens selected for different mannose-binding lectin serum concentrations	Infectious bronchitis virus
SRR2516459	Background: Avian infectious bronchitis (IB) is an acute and highly contagious disease of the upper-respiratory tract caused by infectious bronchitis virus (IBV). Understanding the molecular mechanisms involved in the interaction between innate and adaptive immune responses to IBV infection is a crucial element for further improvements in strategies to control IB. To this end, two chicken lines, …	Study: RNA sequencing-based analysis of the spleen transcriptome following infectious bronchitis virus infection of chickens selected for different mannose-binding lectin serum concentrations	Infectious bronchitis virus
SRR2516460	Background: Avian infectious bronchitis (IB) is an acute and highly contagious disease of the upper-respiratory tract caused by infectious bronchitis virus (IBV). Understanding the molecular mechanisms involved in the interaction between innate and adaptive immune responses to IBV infection is a crucial element for further improvements in strategies to control IB. To this end, two chicken lines, …	Study: RNA sequencing-based analysis of the spleen transcriptome following infectious bronchitis virus infection of chickens selected for different mannose-binding lectin serum concentrations	Infectious bronchitis virus
SRR2516461	Background: Avian infectious bronchitis (IB) is an acute and highly contagious disease of the upper-respiratory tract caused by infectious bronchitis virus (IBV). Understanding the molecular mechanisms involved in the interaction between innate and adaptive immune responses to IBV infection is a crucial element for further improvements in strategies to control IB. To this end, two chicken lines, …	Study: RNA sequencing-based analysis of the spleen transcriptome following infectious bronchitis virus infection of chickens selected for different mannose-binding lectin serum concentrations	Infectious bronchitis virus
SRR2516462	Background: Avian infectious bronchitis (IB) is an acute and highly contagious disease of the upper-respiratory tract caused by infectious bronchitis virus (IBV). Understanding the molecular mechanisms involved in the interaction between innate and adaptive immune responses to IBV infection is a crucial element for further improvements in strategies to control IB. To this end, two chicken lines, …	Study: RNA sequencing-based analysis of the spleen transcriptome following infectious bronchitis virus infection of chickens selected for different mannose-binding lectin serum concentrations	Infectious bronchitis virus
SRR2516463	Background: Avian infectious bronchitis (IB) is an acute and highly contagious disease of the upper-respiratory tract caused by infectious bronchitis virus (IBV). Understanding the molecular mechanisms involved in the interaction between innate and adaptive immune responses to IBV infection is a crucial element for further improvements in strategies to control IB. To this end, two chicken lines, …	Study: RNA sequencing-based analysis of the spleen transcriptome following infectious bronchitis virus infection of chickens selected for different mannose-binding lectin serum concentrations	Infectious bronchitis virus
SRR2516464	Background: Avian infectious bronchitis (IB) is an acute and highly contagious disease of the upper-respiratory tract caused by infectious bronchitis virus (IBV). Understanding the molecular mechanisms involved in the interaction between innate and adaptive immune responses to IBV infection is a crucial element for further improvements in strategies to control IB. To this end, two chicken lines, …	Study: RNA sequencing-based analysis of the spleen transcriptome following infectious bronchitis virus infection of chickens selected for different mannose-binding lectin serum concentrations	Infectious bronchitis virus
SRR2516465	Background: Avian infectious bronchitis (IB) is an acute and highly contagious disease of the upper-respiratory tract caused by infectious bronchitis virus (IBV). Understanding the molecular mechanisms involved in the interaction between innate and adaptive immune responses to IBV infection is a crucial element for further improvements in strategies to control IB. To this end, two chicken lines, …	Study: RNA sequencing-based analysis of the spleen transcriptome following infectious bronchitis virus infection of chickens selected for different mannose-binding lectin serum concentrations	Infectious bronchitis virus
SRR2516466	Background: Avian infectious bronchitis (IB) is an acute and highly contagious disease of the upper-respiratory tract caused by infectious bronchitis virus (IBV). Understanding the molecular mechanisms involved in the interaction between innate and adaptive immune responses to IBV infection is a crucial element for further improvements in strategies to control IB. To this end, two chicken lines, …	Study: RNA sequencing-based analysis of the spleen transcriptome following infectious bronchitis virus infection of chickens selected for different mannose-binding lectin serum concentrations	Infectious bronchitis virus
SRR2516467	Background: Avian infectious bronchitis (IB) is an acute and highly contagious disease of the upper-respiratory tract caused by infectious bronchitis virus (IBV). Understanding the molecular mechanisms involved in the interaction between innate and adaptive immune responses to IBV infection is a crucial element for further improvements in strategies to control IB. To this end, two chicken lines, …	Study: RNA sequencing-based analysis of the spleen transcriptome following infectious bronchitis virus infection of chickens selected for different mannose-binding lectin serum concentrations	Infectious bronchitis virus
SRR2516468	Background: Avian infectious bronchitis (IB) is an acute and highly contagious disease of the upper-respiratory tract caused by infectious bronchitis virus (IBV). Understanding the molecular mechanisms involved in the interaction between innate and adaptive immune responses to IBV infection is a crucial element for further improvements in strategies to control IB. To this end, two chicken lines, …	Study: RNA sequencing-based analysis of the spleen transcriptome following infectious bronchitis virus infection of chickens selected for different mannose-binding lectin serum concentrations	Infectious bronchitis virus
SRR2516469	Background: Avian infectious bronchitis (IB) is an acute and highly contagious disease of the upper-respiratory tract caused by infectious bronchitis virus (IBV). Understanding the molecular mechanisms involved in the interaction between innate and adaptive immune responses to IBV infection is a crucial element for further improvements in strategies to control IB. To this end, two chicken lines, …	Study: RNA sequencing-based analysis of the spleen transcriptome following infectious bronchitis virus infection of chickens selected for different mannose-binding lectin serum concentrations	Infectious bronchitis virus
SRR2516470	Background: Avian infectious bronchitis (IB) is an acute and highly contagious disease of the upper-respiratory tract caused by infectious bronchitis virus (IBV). Understanding the molecular mechanisms involved in the interaction between innate and adaptive immune responses to IBV infection is a crucial element for further improvements in strategies to control IB. To this end, two chicken lines, …	Study: RNA sequencing-based analysis of the spleen transcriptome following infectious bronchitis virus infection of chickens selected for different mannose-binding lectin serum concentrations	Infectious bronchitis virus
SRR2516471	Background: Avian infectious bronchitis (IB) is an acute and highly contagious disease of the upper-respiratory tract caused by infectious bronchitis virus (IBV). Understanding the molecular mechanisms involved in the interaction between innate and adaptive immune responses to IBV infection is a crucial element for further improvements in strategies to control IB. To this end, two chicken lines, …	Study: RNA sequencing-based analysis of the spleen transcriptome following infectious bronchitis virus infection of chickens selected for different mannose-binding lectin serum concentrations	Infectious bronchitis virus
SRR2516472	Background: Avian infectious bronchitis (IB) is an acute and highly contagious disease of the upper-respiratory tract caused by infectious bronchitis virus (IBV). Understanding the molecular mechanisms involved in the interaction between innate and adaptive immune responses to IBV infection is a crucial element for further improvements in strategies to control IB. To this end, two chicken lines, …	Study: RNA sequencing-based analysis of the spleen transcriptome following infectious bronchitis virus infection of chickens selected for different mannose-binding lectin serum concentrations	Infectious bronchitis virus
SRR2516473	Background: Avian infectious bronchitis (IB) is an acute and highly contagious disease of the upper-respiratory tract caused by infectious bronchitis virus (IBV). Understanding the molecular mechanisms involved in the interaction between innate and adaptive immune responses to IBV infection is a crucial element for further improvements in strategies to control IB. To this end, two chicken lines, …	Study: RNA sequencing-based analysis of the spleen transcriptome following infectious bronchitis virus infection of chickens selected for different mannose-binding lectin serum concentrations	Infectious bronchitis virus
SRR2516474	Background: Avian infectious bronchitis (IB) is an acute and highly contagious disease of the upper-respiratory tract caused by infectious bronchitis virus (IBV). Understanding the molecular mechanisms involved in the interaction between innate and adaptive immune responses to IBV infection is a crucial element for further improvements in strategies to control IB. To this end, two chicken lines, …	Study: RNA sequencing-based analysis of the spleen transcriptome following infectious bronchitis virus infection of chickens selected for different mannose-binding lectin serum concentrations	Infectious bronchitis virus
SRR2516475	Background: Avian infectious bronchitis (IB) is an acute and highly contagious disease of the upper-respiratory tract caused by infectious bronchitis virus (IBV). Understanding the molecular mechanisms involved in the interaction between innate and adaptive immune responses to IBV infection is a crucial element for further improvements in strategies to control IB. To this end, two chicken lines, …	Study: RNA sequencing-based analysis of the spleen transcriptome following infectious bronchitis virus infection of chickens selected for different mannose-binding lectin serum concentrations	Infectious bronchitis virus
DRR049384	Rna-Sea analysis of Tupaia belangari liver infected with HBV. Liver RNA was extracted 0 dpi, 1dpi, and 3dpi.	Study: RNA-seq Analysis of Tree shrew liver	Hepatitis B virus
DRR049385	Rna-Sea analysis of Tupaia belangari liver infected with HBV. Liver RNA was extracted 0 dpi, 1dpi, and 3dpi.	Study: RNA-seq Analysis of Tree shrew liver	Hepatitis B virus
DRR049386	Rna-Sea analysis of Tupaia belangari liver infected with HBV. Liver RNA was extracted 0 dpi, 1dpi, and 3dpi.	Study: RNA-seq Analysis of Tree shrew liver	Hepatitis B virus
ERR1104677	Environmental insults during sensitive periods can affect hippocampal development and function, but little is known about peripheral infection, especially in humans and other animals whose brain is gyrencephalic and experiences major perinatal growth. A previously published study reported increased microglial cell activity and reduced hippocampal-dependent learning and memory in neonatal piglets …	Study: RNA-seq datasets from hippocampus samples collected from 4 week old control and PRRSV infected piglets.PRJEB11625 • ERP013022 • All experiments • All runsshow Abstracthide AbstractEnvironmental insults during sensitive periods can affect hippocampal development and function, but little is known about peripheral infection, especially in humans and other animals whose brain is gyrencephalic …	Porcine reproductive and respiratory syndrome virus
ERR1104677	Environmental insults during sensitive periods can affect hippocampal development and function, but little is known about peripheral infection, especially in humans and other animals whose brain is gyrencephalic and experiences major perinatal growth. A previously published study reported increased microglial cell activity and reduced hippocampal-dependent learning and memory in neonatal piglets …	Study: RNA-seq datasets from hippocampus samples collected from 4 week old control and PRRSV infected piglets.PRJEB11625 • ERP013022 • All experiments • All runsshow Abstracthide AbstractEnvironmental insults during sensitive periods can affect hippocampal development and function, but little is known about peripheral infection, especially in humans and other animals whose brain is gyrencephalic …	Porcine reproductive and respiratory syndrome virus
ERR1104678	Environmental insults during sensitive periods can affect hippocampal development and function, but little is known about peripheral infection, especially in humans and other animals whose brain is gyrencephalic and experiences major perinatal growth. A previously published study reported increased microglial cell activity and reduced hippocampal-dependent learning and memory in neonatal piglets …	Study: RNA-seq datasets from hippocampus samples collected from 4 week old control and PRRSV infected piglets.PRJEB11625 • ERP013022 • All experiments • All runsshow Abstracthide AbstractEnvironmental insults during sensitive periods can affect hippocampal development and function, but little is known about peripheral infection, especially in humans and other animals whose brain is gyrencephalic …	Porcine reproductive and respiratory syndrome virus
ERR1104678	Environmental insults during sensitive periods can affect hippocampal development and function, but little is known about peripheral infection, especially in humans and other animals whose brain is gyrencephalic and experiences major perinatal growth. A previously published study reported increased microglial cell activity and reduced hippocampal-dependent learning and memory in neonatal piglets …	Study: RNA-seq datasets from hippocampus samples collected from 4 week old control and PRRSV infected piglets.PRJEB11625 • ERP013022 • All experiments • All runsshow Abstracthide AbstractEnvironmental insults during sensitive periods can affect hippocampal development and function, but little is known about peripheral infection, especially in humans and other animals whose brain is gyrencephalic …	Porcine reproductive and respiratory syndrome virus
ERR1104679	Environmental insults during sensitive periods can affect hippocampal development and function, but little is known about peripheral infection, especially in humans and other animals whose brain is gyrencephalic and experiences major perinatal growth. A previously published study reported increased microglial cell activity and reduced hippocampal-dependent learning and memory in neonatal piglets …	Study: RNA-seq datasets from hippocampus samples collected from 4 week old control and PRRSV infected piglets.PRJEB11625 • ERP013022 • All experiments • All runsshow Abstracthide AbstractEnvironmental insults during sensitive periods can affect hippocampal development and function, but little is known about peripheral infection, especially in humans and other animals whose brain is gyrencephalic …	Porcine reproductive and respiratory syndrome virus
ERR1104679	Environmental insults during sensitive periods can affect hippocampal development and function, but little is known about peripheral infection, especially in humans and other animals whose brain is gyrencephalic and experiences major perinatal growth. A previously published study reported increased microglial cell activity and reduced hippocampal-dependent learning and memory in neonatal piglets …	Study: RNA-seq datasets from hippocampus samples collected from 4 week old control and PRRSV infected piglets.PRJEB11625 • ERP013022 • All experiments • All runsshow Abstracthide AbstractEnvironmental insults during sensitive periods can affect hippocampal development and function, but little is known about peripheral infection, especially in humans and other animals whose brain is gyrencephalic …	Porcine reproductive and respiratory syndrome virus
ERR1104680	Environmental insults during sensitive periods can affect hippocampal development and function, but little is known about peripheral infection, especially in humans and other animals whose brain is gyrencephalic and experiences major perinatal growth. A previously published study reported increased microglial cell activity and reduced hippocampal-dependent learning and memory in neonatal piglets …	Study: RNA-seq datasets from hippocampus samples collected from 4 week old control and PRRSV infected piglets.PRJEB11625 • ERP013022 • All experiments • All runsshow Abstracthide AbstractEnvironmental insults during sensitive periods can affect hippocampal development and function, but little is known about peripheral infection, especially in humans and other animals whose brain is gyrencephalic …	Porcine reproductive and respiratory syndrome virus
ERR1104680	Environmental insults during sensitive periods can affect hippocampal development and function, but little is known about peripheral infection, especially in humans and other animals whose brain is gyrencephalic and experiences major perinatal growth. A previously published study reported increased microglial cell activity and reduced hippocampal-dependent learning and memory in neonatal piglets …	Study: RNA-seq datasets from hippocampus samples collected from 4 week old control and PRRSV infected piglets.PRJEB11625 • ERP013022 • All experiments • All runsshow Abstracthide AbstractEnvironmental insults during sensitive periods can affect hippocampal development and function, but little is known about peripheral infection, especially in humans and other animals whose brain is gyrencephalic …	Porcine reproductive and respiratory syndrome virus
ERR1104681	Environmental insults during sensitive periods can affect hippocampal development and function, but little is known about peripheral infection, especially in humans and other animals whose brain is gyrencephalic and experiences major perinatal growth. A previously published study reported increased microglial cell activity and reduced hippocampal-dependent learning and memory in neonatal piglets …	Study: RNA-seq datasets from hippocampus samples collected from 4 week old control and PRRSV infected piglets.PRJEB11625 • ERP013022 • All experiments • All runsshow Abstracthide AbstractEnvironmental insults during sensitive periods can affect hippocampal development and function, but little is known about peripheral infection, especially in humans and other animals whose brain is gyrencephalic …	Porcine reproductive and respiratory syndrome virus
ERR1104681	Environmental insults during sensitive periods can affect hippocampal development and function, but little is known about peripheral infection, especially in humans and other animals whose brain is gyrencephalic and experiences major perinatal growth. A previously published study reported increased microglial cell activity and reduced hippocampal-dependent learning and memory in neonatal piglets …	Study: RNA-seq datasets from hippocampus samples collected from 4 week old control and PRRSV infected piglets.PRJEB11625 • ERP013022 • All experiments • All runsshow Abstracthide AbstractEnvironmental insults during sensitive periods can affect hippocampal development and function, but little is known about peripheral infection, especially in humans and other animals whose brain is gyrencephalic …	Porcine reproductive and respiratory syndrome virus
ERR1104682	Environmental insults during sensitive periods can affect hippocampal development and function, but little is known about peripheral infection, especially in humans and other animals whose brain is gyrencephalic and experiences major perinatal growth. A previously published study reported increased microglial cell activity and reduced hippocampal-dependent learning and memory in neonatal piglets …	Study: RNA-seq datasets from hippocampus samples collected from 4 week old control and PRRSV infected piglets.PRJEB11625 • ERP013022 • All experiments • All runsshow Abstracthide AbstractEnvironmental insults during sensitive periods can affect hippocampal development and function, but little is known about peripheral infection, especially in humans and other animals whose brain is gyrencephalic …	Porcine reproductive and respiratory syndrome virus
ERR1104682	Environmental insults during sensitive periods can affect hippocampal development and function, but little is known about peripheral infection, especially in humans and other animals whose brain is gyrencephalic and experiences major perinatal growth. A previously published study reported increased microglial cell activity and reduced hippocampal-dependent learning and memory in neonatal piglets …	Study: RNA-seq datasets from hippocampus samples collected from 4 week old control and PRRSV infected piglets.PRJEB11625 • ERP013022 • All experiments • All runsshow Abstracthide AbstractEnvironmental insults during sensitive periods can affect hippocampal development and function, but little is known about peripheral infection, especially in humans and other animals whose brain is gyrencephalic …	Porcine reproductive and respiratory syndrome virus
ERR1104683	Environmental insults during sensitive periods can affect hippocampal development and function, but little is known about peripheral infection, especially in humans and other animals whose brain is gyrencephalic and experiences major perinatal growth. A previously published study reported increased microglial cell activity and reduced hippocampal-dependent learning and memory in neonatal piglets …	Study: RNA-seq datasets from hippocampus samples collected from 4 week old control and PRRSV infected piglets.PRJEB11625 • ERP013022 • All experiments • All runsshow Abstracthide AbstractEnvironmental insults during sensitive periods can affect hippocampal development and function, but little is known about peripheral infection, especially in humans and other animals whose brain is gyrencephalic …	Porcine reproductive and respiratory syndrome virus
ERR1104683	Environmental insults during sensitive periods can affect hippocampal development and function, but little is known about peripheral infection, especially in humans and other animals whose brain is gyrencephalic and experiences major perinatal growth. A previously published study reported increased microglial cell activity and reduced hippocampal-dependent learning and memory in neonatal piglets …	Study: RNA-seq datasets from hippocampus samples collected from 4 week old control and PRRSV infected piglets.PRJEB11625 • ERP013022 • All experiments • All runsshow Abstracthide AbstractEnvironmental insults during sensitive periods can affect hippocampal development and function, but little is known about peripheral infection, especially in humans and other animals whose brain is gyrencephalic …	Porcine reproductive and respiratory syndrome virus
ERR1104684	Environmental insults during sensitive periods can affect hippocampal development and function, but little is known about peripheral infection, especially in humans and other animals whose brain is gyrencephalic and experiences major perinatal growth. A previously published study reported increased microglial cell activity and reduced hippocampal-dependent learning and memory in neonatal piglets …	Study: RNA-seq datasets from hippocampus samples collected from 4 week old control and PRRSV infected piglets.PRJEB11625 • ERP013022 • All experiments • All runsshow Abstracthide AbstractEnvironmental insults during sensitive periods can affect hippocampal development and function, but little is known about peripheral infection, especially in humans and other animals whose brain is gyrencephalic …	Porcine reproductive and respiratory syndrome virus
ERR1104684	Environmental insults during sensitive periods can affect hippocampal development and function, but little is known about peripheral infection, especially in humans and other animals whose brain is gyrencephalic and experiences major perinatal growth. A previously published study reported increased microglial cell activity and reduced hippocampal-dependent learning and memory in neonatal piglets …	Study: RNA-seq datasets from hippocampus samples collected from 4 week old control and PRRSV infected piglets.PRJEB11625 • ERP013022 • All experiments • All runsshow Abstracthide AbstractEnvironmental insults during sensitive periods can affect hippocampal development and function, but little is known about peripheral infection, especially in humans and other animals whose brain is gyrencephalic …	Porcine reproductive and respiratory syndrome virus
ERR1104685	Environmental insults during sensitive periods can affect hippocampal development and function, but little is known about peripheral infection, especially in humans and other animals whose brain is gyrencephalic and experiences major perinatal growth. A previously published study reported increased microglial cell activity and reduced hippocampal-dependent learning and memory in neonatal piglets …	Study: RNA-seq datasets from hippocampus samples collected from 4 week old control and PRRSV infected piglets.PRJEB11625 • ERP013022 • All experiments • All runsshow Abstracthide AbstractEnvironmental insults during sensitive periods can affect hippocampal development and function, but little is known about peripheral infection, especially in humans and other animals whose brain is gyrencephalic …	Porcine reproductive and respiratory syndrome virus
ERR1104685	Environmental insults during sensitive periods can affect hippocampal development and function, but little is known about peripheral infection, especially in humans and other animals whose brain is gyrencephalic and experiences major perinatal growth. A previously published study reported increased microglial cell activity and reduced hippocampal-dependent learning and memory in neonatal piglets …	Study: RNA-seq datasets from hippocampus samples collected from 4 week old control and PRRSV infected piglets.PRJEB11625 • ERP013022 • All experiments • All runsshow Abstracthide AbstractEnvironmental insults during sensitive periods can affect hippocampal development and function, but little is known about peripheral infection, especially in humans and other animals whose brain is gyrencephalic …	Porcine reproductive and respiratory syndrome virus
ERR1462495	The large size of the pig and similarity in anatomy, physiology, metabolism, and genetics to humans make it an ideal platform to develop a genetically defined, large animal model of cancer. To this end, we created a transgenic ‘oncopig’ line encoding a Cre recombinase inducible porcine transgenes encoding KRASG12D and TP53R17H, which represent commonly mutated oncogene and tumor suppressor, respe…	Study: A Genetic Porcine Model of CancerPRJEB8646 • ERP009668 • All experiments • All runsshow Abstracthide AbstractThe large size of the pig and similarity in anatomy, physiology, metabolism, and genetics to humans make it an ideal platform to develop a genetically defined, large animal model of cancer. To this end, we created a transgenic ‘oncopig’ line encoding a Cre recombinase inducible porc…	Human adenovirus sp.
ERR1462495	The large size of the pig and similarity in anatomy, physiology, metabolism, and genetics to humans make it an ideal platform to develop a genetically defined, large animal model of cancer. To this end, we created a transgenic ‘oncopig’ line encoding a Cre recombinase inducible porcine transgenes encoding KRASG12D and TP53R17H, which represent commonly mutated oncogene and tumor suppressor, respe…	Study: A Genetic Porcine Model of CancerPRJEB8646 • ERP009668 • All experiments • All runsshow Abstracthide AbstractThe large size of the pig and similarity in anatomy, physiology, metabolism, and genetics to humans make it an ideal platform to develop a genetically defined, large animal model of cancer. To this end, we created a transgenic ‘oncopig’ line encoding a Cre recombinase inducible porc…	Human adenovirus sp.
ERR1462495	The large size of the pig and similarity in anatomy, physiology, metabolism, and genetics to humans make it an ideal platform to develop a genetically defined, large animal model of cancer. To this end, we created a transgenic ‘oncopig’ line encoding a Cre recombinase inducible porcine transgenes encoding KRASG12D and TP53R17H, which represent commonly mutated oncogene and tumor suppressor, respe…	Study: A Genetic Porcine Model of CancerPRJEB8646 • ERP009668 • All experiments • All runsshow Abstracthide AbstractThe large size of the pig and similarity in anatomy, physiology, metabolism, and genetics to humans make it an ideal platform to develop a genetically defined, large animal model of cancer. To this end, we created a transgenic ‘oncopig’ line encoding a Cre recombinase inducible porc…	Human adenovirus sp.
ERR1462495	The large size of the pig and similarity in anatomy, physiology, metabolism, and genetics to humans make it an ideal platform to develop a genetically defined, large animal model of cancer. To this end, we created a transgenic ‘oncopig’ line encoding a Cre recombinase inducible porcine transgenes encoding KRASG12D and TP53R17H, which represent commonly mutated oncogene and tumor suppressor, respe…	Study: A Genetic Porcine Model of CancerPRJEB8646 • ERP009668 • All experiments • All runsshow Abstracthide AbstractThe large size of the pig and similarity in anatomy, physiology, metabolism, and genetics to humans make it an ideal platform to develop a genetically defined, large animal model of cancer. To this end, we created a transgenic ‘oncopig’ line encoding a Cre recombinase inducible porc…	Human adenovirus sp.
ERR1462496	The large size of the pig and similarity in anatomy, physiology, metabolism, and genetics to humans make it an ideal platform to develop a genetically defined, large animal model of cancer. To this end, we created a transgenic ‘oncopig’ line encoding a Cre recombinase inducible porcine transgenes encoding KRASG12D and TP53R17H, which represent commonly mutated oncogene and tumor suppressor, respe…	Study: A Genetic Porcine Model of CancerPRJEB8646 • ERP009668 • All experiments • All runsshow Abstracthide AbstractThe large size of the pig and similarity in anatomy, physiology, metabolism, and genetics to humans make it an ideal platform to develop a genetically defined, large animal model of cancer. To this end, we created a transgenic ‘oncopig’ line encoding a Cre recombinase inducible porc…	Human adenovirus sp.
ERR1462496	The large size of the pig and similarity in anatomy, physiology, metabolism, and genetics to humans make it an ideal platform to develop a genetically defined, large animal model of cancer. To this end, we created a transgenic ‘oncopig’ line encoding a Cre recombinase inducible porcine transgenes encoding KRASG12D and TP53R17H, which represent commonly mutated oncogene and tumor suppressor, respe…	Study: A Genetic Porcine Model of CancerPRJEB8646 • ERP009668 • All experiments • All runsshow Abstracthide AbstractThe large size of the pig and similarity in anatomy, physiology, metabolism, and genetics to humans make it an ideal platform to develop a genetically defined, large animal model of cancer. To this end, we created a transgenic ‘oncopig’ line encoding a Cre recombinase inducible porc…	Human adenovirus sp.
ERR1462496	The large size of the pig and similarity in anatomy, physiology, metabolism, and genetics to humans make it an ideal platform to develop a genetically defined, large animal model of cancer. To this end, we created a transgenic ‘oncopig’ line encoding a Cre recombinase inducible porcine transgenes encoding KRASG12D and TP53R17H, which represent commonly mutated oncogene and tumor suppressor, respe…	Study: A Genetic Porcine Model of CancerPRJEB8646 • ERP009668 • All experiments • All runsshow Abstracthide AbstractThe large size of the pig and similarity in anatomy, physiology, metabolism, and genetics to humans make it an ideal platform to develop a genetically defined, large animal model of cancer. To this end, we created a transgenic ‘oncopig’ line encoding a Cre recombinase inducible porc…	Human adenovirus sp.
ERR1462496	The large size of the pig and similarity in anatomy, physiology, metabolism, and genetics to humans make it an ideal platform to develop a genetically defined, large animal model of cancer. To this end, we created a transgenic ‘oncopig’ line encoding a Cre recombinase inducible porcine transgenes encoding KRASG12D and TP53R17H, which represent commonly mutated oncogene and tumor suppressor, respe…	Study: A Genetic Porcine Model of CancerPRJEB8646 • ERP009668 • All experiments • All runsshow Abstracthide AbstractThe large size of the pig and similarity in anatomy, physiology, metabolism, and genetics to humans make it an ideal platform to develop a genetically defined, large animal model of cancer. To this end, we created a transgenic ‘oncopig’ line encoding a Cre recombinase inducible porc…	Human adenovirus sp.
ERR1462497	The large size of the pig and similarity in anatomy, physiology, metabolism, and genetics to humans make it an ideal platform to develop a genetically defined, large animal model of cancer. To this end, we created a transgenic ‘oncopig’ line encoding a Cre recombinase inducible porcine transgenes encoding KRASG12D and TP53R17H, which represent commonly mutated oncogene and tumor suppressor, respe…	Study: A Genetic Porcine Model of CancerPRJEB8646 • ERP009668 • All experiments • All runsshow Abstracthide AbstractThe large size of the pig and similarity in anatomy, physiology, metabolism, and genetics to humans make it an ideal platform to develop a genetically defined, large animal model of cancer. To this end, we created a transgenic ‘oncopig’ line encoding a Cre recombinase inducible porc…	Human adenovirus sp.
ERR1462497	The large size of the pig and similarity in anatomy, physiology, metabolism, and genetics to humans make it an ideal platform to develop a genetically defined, large animal model of cancer. To this end, we created a transgenic ‘oncopig’ line encoding a Cre recombinase inducible porcine transgenes encoding KRASG12D and TP53R17H, which represent commonly mutated oncogene and tumor suppressor, respe…	Study: A Genetic Porcine Model of CancerPRJEB8646 • ERP009668 • All experiments • All runsshow Abstracthide AbstractThe large size of the pig and similarity in anatomy, physiology, metabolism, and genetics to humans make it an ideal platform to develop a genetically defined, large animal model of cancer. To this end, we created a transgenic ‘oncopig’ line encoding a Cre recombinase inducible porc…	Human adenovirus sp.
ERR1462497	The large size of the pig and similarity in anatomy, physiology, metabolism, and genetics to humans make it an ideal platform to develop a genetically defined, large animal model of cancer. To this end, we created a transgenic ‘oncopig’ line encoding a Cre recombinase inducible porcine transgenes encoding KRASG12D and TP53R17H, which represent commonly mutated oncogene and tumor suppressor, respe…	Study: A Genetic Porcine Model of CancerPRJEB8646 • ERP009668 • All experiments • All runsshow Abstracthide AbstractThe large size of the pig and similarity in anatomy, physiology, metabolism, and genetics to humans make it an ideal platform to develop a genetically defined, large animal model of cancer. To this end, we created a transgenic ‘oncopig’ line encoding a Cre recombinase inducible porc…	Human adenovirus sp.
ERR1462497	The large size of the pig and similarity in anatomy, physiology, metabolism, and genetics to humans make it an ideal platform to develop a genetically defined, large animal model of cancer. To this end, we created a transgenic ‘oncopig’ line encoding a Cre recombinase inducible porcine transgenes encoding KRASG12D and TP53R17H, which represent commonly mutated oncogene and tumor suppressor, respe…	Study: A Genetic Porcine Model of CancerPRJEB8646 • ERP009668 • All experiments • All runsshow Abstracthide AbstractThe large size of the pig and similarity in anatomy, physiology, metabolism, and genetics to humans make it an ideal platform to develop a genetically defined, large animal model of cancer. To this end, we created a transgenic ‘oncopig’ line encoding a Cre recombinase inducible porc…	Human adenovirus sp.
ERR1462498	The large size of the pig and similarity in anatomy, physiology, metabolism, and genetics to humans make it an ideal platform to develop a genetically defined, large animal model of cancer. To this end, we created a transgenic ‘oncopig’ line encoding a Cre recombinase inducible porcine transgenes encoding KRASG12D and TP53R17H, which represent commonly mutated oncogene and tumor suppressor, respe…	Study: A Genetic Porcine Model of CancerPRJEB8646 • ERP009668 • All experiments • All runsshow Abstracthide AbstractThe large size of the pig and similarity in anatomy, physiology, metabolism, and genetics to humans make it an ideal platform to develop a genetically defined, large animal model of cancer. To this end, we created a transgenic ‘oncopig’ line encoding a Cre recombinase inducible porc…	Human adenovirus sp.
ERR1462498	The large size of the pig and similarity in anatomy, physiology, metabolism, and genetics to humans make it an ideal platform to develop a genetically defined, large animal model of cancer. To this end, we created a transgenic ‘oncopig’ line encoding a Cre recombinase inducible porcine transgenes encoding KRASG12D and TP53R17H, which represent commonly mutated oncogene and tumor suppressor, respe…	Study: A Genetic Porcine Model of CancerPRJEB8646 • ERP009668 • All experiments • All runsshow Abstracthide AbstractThe large size of the pig and similarity in anatomy, physiology, metabolism, and genetics to humans make it an ideal platform to develop a genetically defined, large animal model of cancer. To this end, we created a transgenic ‘oncopig’ line encoding a Cre recombinase inducible porc…	Human adenovirus sp.
ERR1462498	The large size of the pig and similarity in anatomy, physiology, metabolism, and genetics to humans make it an ideal platform to develop a genetically defined, large animal model of cancer. To this end, we created a transgenic ‘oncopig’ line encoding a Cre recombinase inducible porcine transgenes encoding KRASG12D and TP53R17H, which represent commonly mutated oncogene and tumor suppressor, respe…	Study: A Genetic Porcine Model of CancerPRJEB8646 • ERP009668 • All experiments • All runsshow Abstracthide AbstractThe large size of the pig and similarity in anatomy, physiology, metabolism, and genetics to humans make it an ideal platform to develop a genetically defined, large animal model of cancer. To this end, we created a transgenic ‘oncopig’ line encoding a Cre recombinase inducible porc…	Human adenovirus sp.
ERR1462498	The large size of the pig and similarity in anatomy, physiology, metabolism, and genetics to humans make it an ideal platform to develop a genetically defined, large animal model of cancer. To this end, we created a transgenic ‘oncopig’ line encoding a Cre recombinase inducible porcine transgenes encoding KRASG12D and TP53R17H, which represent commonly mutated oncogene and tumor suppressor, respe…	Study: A Genetic Porcine Model of CancerPRJEB8646 • ERP009668 • All experiments • All runsshow Abstracthide AbstractThe large size of the pig and similarity in anatomy, physiology, metabolism, and genetics to humans make it an ideal platform to develop a genetically defined, large animal model of cancer. To this end, we created a transgenic ‘oncopig’ line encoding a Cre recombinase inducible porc…	Human adenovirus sp.
ERR1462499	The large size of the pig and similarity in anatomy, physiology, metabolism, and genetics to humans make it an ideal platform to develop a genetically defined, large animal model of cancer. To this end, we created a transgenic ‘oncopig’ line encoding a Cre recombinase inducible porcine transgenes encoding KRASG12D and TP53R17H, which represent commonly mutated oncogene and tumor suppressor, respe…	Study: A Genetic Porcine Model of CancerPRJEB8646 • ERP009668 • All experiments • All runsshow Abstracthide AbstractThe large size of the pig and similarity in anatomy, physiology, metabolism, and genetics to humans make it an ideal platform to develop a genetically defined, large animal model of cancer. To this end, we created a transgenic ‘oncopig’ line encoding a Cre recombinase inducible porc…	Human adenovirus sp.
ERR1462499	The large size of the pig and similarity in anatomy, physiology, metabolism, and genetics to humans make it an ideal platform to develop a genetically defined, large animal model of cancer. To this end, we created a transgenic ‘oncopig’ line encoding a Cre recombinase inducible porcine transgenes encoding KRASG12D and TP53R17H, which represent commonly mutated oncogene and tumor suppressor, respe…	Study: A Genetic Porcine Model of CancerPRJEB8646 • ERP009668 • All experiments • All runsshow Abstracthide AbstractThe large size of the pig and similarity in anatomy, physiology, metabolism, and genetics to humans make it an ideal platform to develop a genetically defined, large animal model of cancer. To this end, we created a transgenic ‘oncopig’ line encoding a Cre recombinase inducible porc…	Human adenovirus sp.
ERR1462499	The large size of the pig and similarity in anatomy, physiology, metabolism, and genetics to humans make it an ideal platform to develop a genetically defined, large animal model of cancer. To this end, we created a transgenic ‘oncopig’ line encoding a Cre recombinase inducible porcine transgenes encoding KRASG12D and TP53R17H, which represent commonly mutated oncogene and tumor suppressor, respe…	Study: A Genetic Porcine Model of CancerPRJEB8646 • ERP009668 • All experiments • All runsshow Abstracthide AbstractThe large size of the pig and similarity in anatomy, physiology, metabolism, and genetics to humans make it an ideal platform to develop a genetically defined, large animal model of cancer. To this end, we created a transgenic ‘oncopig’ line encoding a Cre recombinase inducible porc…	Human adenovirus sp.
ERR1462499	The large size of the pig and similarity in anatomy, physiology, metabolism, and genetics to humans make it an ideal platform to develop a genetically defined, large animal model of cancer. To this end, we created a transgenic ‘oncopig’ line encoding a Cre recombinase inducible porcine transgenes encoding KRASG12D and TP53R17H, which represent commonly mutated oncogene and tumor suppressor, respe…	Study: A Genetic Porcine Model of CancerPRJEB8646 • ERP009668 • All experiments • All runsshow Abstracthide AbstractThe large size of the pig and similarity in anatomy, physiology, metabolism, and genetics to humans make it an ideal platform to develop a genetically defined, large animal model of cancer. To this end, we created a transgenic ‘oncopig’ line encoding a Cre recombinase inducible porc…	Human adenovirus sp.
ERR1462500	The large size of the pig and similarity in anatomy, physiology, metabolism, and genetics to humans make it an ideal platform to develop a genetically defined, large animal model of cancer. To this end, we created a transgenic ‘oncopig’ line encoding a Cre recombinase inducible porcine transgenes encoding KRASG12D and TP53R17H, which represent commonly mutated oncogene and tumor suppressor, respe…	Study: A Genetic Porcine Model of CancerPRJEB8646 • ERP009668 • All experiments • All runsshow Abstracthide AbstractThe large size of the pig and similarity in anatomy, physiology, metabolism, and genetics to humans make it an ideal platform to develop a genetically defined, large animal model of cancer. To this end, we created a transgenic ‘oncopig’ line encoding a Cre recombinase inducible porc…	Human adenovirus sp.
ERR1462500	The large size of the pig and similarity in anatomy, physiology, metabolism, and genetics to humans make it an ideal platform to develop a genetically defined, large animal model of cancer. To this end, we created a transgenic ‘oncopig’ line encoding a Cre recombinase inducible porcine transgenes encoding KRASG12D and TP53R17H, which represent commonly mutated oncogene and tumor suppressor, respe…	Study: A Genetic Porcine Model of CancerPRJEB8646 • ERP009668 • All experiments • All runsshow Abstracthide AbstractThe large size of the pig and similarity in anatomy, physiology, metabolism, and genetics to humans make it an ideal platform to develop a genetically defined, large animal model of cancer. To this end, we created a transgenic ‘oncopig’ line encoding a Cre recombinase inducible porc…	Human adenovirus sp.
ERR1462500	The large size of the pig and similarity in anatomy, physiology, metabolism, and genetics to humans make it an ideal platform to develop a genetically defined, large animal model of cancer. To this end, we created a transgenic ‘oncopig’ line encoding a Cre recombinase inducible porcine transgenes encoding KRASG12D and TP53R17H, which represent commonly mutated oncogene and tumor suppressor, respe…	Study: A Genetic Porcine Model of CancerPRJEB8646 • ERP009668 • All experiments • All runsshow Abstracthide AbstractThe large size of the pig and similarity in anatomy, physiology, metabolism, and genetics to humans make it an ideal platform to develop a genetically defined, large animal model of cancer. To this end, we created a transgenic ‘oncopig’ line encoding a Cre recombinase inducible porc…	Human adenovirus sp.
ERR1462500	The large size of the pig and similarity in anatomy, physiology, metabolism, and genetics to humans make it an ideal platform to develop a genetically defined, large animal model of cancer. To this end, we created a transgenic ‘oncopig’ line encoding a Cre recombinase inducible porcine transgenes encoding KRASG12D and TP53R17H, which represent commonly mutated oncogene and tumor suppressor, respe…	Study: A Genetic Porcine Model of CancerPRJEB8646 • ERP009668 • All experiments • All runsshow Abstracthide AbstractThe large size of the pig and similarity in anatomy, physiology, metabolism, and genetics to humans make it an ideal platform to develop a genetically defined, large animal model of cancer. To this end, we created a transgenic ‘oncopig’ line encoding a Cre recombinase inducible porc…	Human adenovirus sp.
ERR1890429	The large size of the pig and similarity in anatomy, physiology, metabolism, and genetics to humans make it an ideal platform to develop a genetically defined, large animal model of cancer. To this end, we created a transgenic ‘oncopig’ line encoding a Cre recombinase inducible porcine transgenes encoding KRASG12D and TP53R17H, which represent commonly mutated oncogene and tumor suppressor, respe…	Study: A Genetic Porcine Model of CancerPRJEB8646 • ERP009668 • All experiments • All runsshow Abstracthide AbstractThe large size of the pig and similarity in anatomy, physiology, metabolism, and genetics to humans make it an ideal platform to develop a genetically defined, large animal model of cancer. To this end, we created a transgenic ‘oncopig’ line encoding a Cre recombinase inducible porc…	Human adenovirus sp.
ERR1890429	The large size of the pig and similarity in anatomy, physiology, metabolism, and genetics to humans make it an ideal platform to develop a genetically defined, large animal model of cancer. To this end, we created a transgenic ‘oncopig’ line encoding a Cre recombinase inducible porcine transgenes encoding KRASG12D and TP53R17H, which represent commonly mutated oncogene and tumor suppressor, respe…	Study: A Genetic Porcine Model of CancerPRJEB8646 • ERP009668 • All experiments • All runsshow Abstracthide AbstractThe large size of the pig and similarity in anatomy, physiology, metabolism, and genetics to humans make it an ideal platform to develop a genetically defined, large animal model of cancer. To this end, we created a transgenic ‘oncopig’ line encoding a Cre recombinase inducible porc…	Human adenovirus sp.
ERR1890429	The large size of the pig and similarity in anatomy, physiology, metabolism, and genetics to humans make it an ideal platform to develop a genetically defined, large animal model of cancer. To this end, we created a transgenic ‘oncopig’ line encoding a Cre recombinase inducible porcine transgenes encoding KRASG12D and TP53R17H, which represent commonly mutated oncogene and tumor suppressor, respe…	Study: A Genetic Porcine Model of CancerPRJEB8646 • ERP009668 • All experiments • All runsshow Abstracthide AbstractThe large size of the pig and similarity in anatomy, physiology, metabolism, and genetics to humans make it an ideal platform to develop a genetically defined, large animal model of cancer. To this end, we created a transgenic ‘oncopig’ line encoding a Cre recombinase inducible porc…	Human adenovirus sp.
ERR1890429	The large size of the pig and similarity in anatomy, physiology, metabolism, and genetics to humans make it an ideal platform to develop a genetically defined, large animal model of cancer. To this end, we created a transgenic ‘oncopig’ line encoding a Cre recombinase inducible porcine transgenes encoding KRASG12D and TP53R17H, which represent commonly mutated oncogene and tumor suppressor, respe…	Study: A Genetic Porcine Model of CancerPRJEB8646 • ERP009668 • All experiments • All runsshow Abstracthide AbstractThe large size of the pig and similarity in anatomy, physiology, metabolism, and genetics to humans make it an ideal platform to develop a genetically defined, large animal model of cancer. To this end, we created a transgenic ‘oncopig’ line encoding a Cre recombinase inducible porc…	Human adenovirus sp.
ERR1890430	The large size of the pig and similarity in anatomy, physiology, metabolism, and genetics to humans make it an ideal platform to develop a genetically defined, large animal model of cancer. To this end, we created a transgenic ‘oncopig’ line encoding a Cre recombinase inducible porcine transgenes encoding KRASG12D and TP53R17H, which represent commonly mutated oncogene and tumor suppressor, respe…	Study: A Genetic Porcine Model of CancerPRJEB8646 • ERP009668 • All experiments • All runsshow Abstracthide AbstractThe large size of the pig and similarity in anatomy, physiology, metabolism, and genetics to humans make it an ideal platform to develop a genetically defined, large animal model of cancer. To this end, we created a transgenic ‘oncopig’ line encoding a Cre recombinase inducible porc…	Human adenovirus sp.
ERR1890430	The large size of the pig and similarity in anatomy, physiology, metabolism, and genetics to humans make it an ideal platform to develop a genetically defined, large animal model of cancer. To this end, we created a transgenic ‘oncopig’ line encoding a Cre recombinase inducible porcine transgenes encoding KRASG12D and TP53R17H, which represent commonly mutated oncogene and tumor suppressor, respe…	Study: A Genetic Porcine Model of CancerPRJEB8646 • ERP009668 • All experiments • All runsshow Abstracthide AbstractThe large size of the pig and similarity in anatomy, physiology, metabolism, and genetics to humans make it an ideal platform to develop a genetically defined, large animal model of cancer. To this end, we created a transgenic ‘oncopig’ line encoding a Cre recombinase inducible porc…	Human adenovirus sp.
ERR1890430	The large size of the pig and similarity in anatomy, physiology, metabolism, and genetics to humans make it an ideal platform to develop a genetically defined, large animal model of cancer. To this end, we created a transgenic ‘oncopig’ line encoding a Cre recombinase inducible porcine transgenes encoding KRASG12D and TP53R17H, which represent commonly mutated oncogene and tumor suppressor, respe…	Study: A Genetic Porcine Model of CancerPRJEB8646 • ERP009668 • All experiments • All runsshow Abstracthide AbstractThe large size of the pig and similarity in anatomy, physiology, metabolism, and genetics to humans make it an ideal platform to develop a genetically defined, large animal model of cancer. To this end, we created a transgenic ‘oncopig’ line encoding a Cre recombinase inducible porc…	Human adenovirus sp.
ERR1890430	The large size of the pig and similarity in anatomy, physiology, metabolism, and genetics to humans make it an ideal platform to develop a genetically defined, large animal model of cancer. To this end, we created a transgenic ‘oncopig’ line encoding a Cre recombinase inducible porcine transgenes encoding KRASG12D and TP53R17H, which represent commonly mutated oncogene and tumor suppressor, respe…	Study: A Genetic Porcine Model of CancerPRJEB8646 • ERP009668 • All experiments • All runsshow Abstracthide AbstractThe large size of the pig and similarity in anatomy, physiology, metabolism, and genetics to humans make it an ideal platform to develop a genetically defined, large animal model of cancer. To this end, we created a transgenic ‘oncopig’ line encoding a Cre recombinase inducible porc…	Human adenovirus sp.
ERR1890431	The large size of the pig and similarity in anatomy, physiology, metabolism, and genetics to humans make it an ideal platform to develop a genetically defined, large animal model of cancer. To this end, we created a transgenic ‘oncopig’ line encoding a Cre recombinase inducible porcine transgenes encoding KRASG12D and TP53R17H, which represent commonly mutated oncogene and tumor suppressor, respe…	Study: A Genetic Porcine Model of CancerPRJEB8646 • ERP009668 • All experiments • All runsshow Abstracthide AbstractThe large size of the pig and similarity in anatomy, physiology, metabolism, and genetics to humans make it an ideal platform to develop a genetically defined, large animal model of cancer. To this end, we created a transgenic ‘oncopig’ line encoding a Cre recombinase inducible porc…	Human adenovirus sp.
ERR1890431	The large size of the pig and similarity in anatomy, physiology, metabolism, and genetics to humans make it an ideal platform to develop a genetically defined, large animal model of cancer. To this end, we created a transgenic ‘oncopig’ line encoding a Cre recombinase inducible porcine transgenes encoding KRASG12D and TP53R17H, which represent commonly mutated oncogene and tumor suppressor, respe…	Study: A Genetic Porcine Model of CancerPRJEB8646 • ERP009668 • All experiments • All runsshow Abstracthide AbstractThe large size of the pig and similarity in anatomy, physiology, metabolism, and genetics to humans make it an ideal platform to develop a genetically defined, large animal model of cancer. To this end, we created a transgenic ‘oncopig’ line encoding a Cre recombinase inducible porc…	Human adenovirus sp.
ERR1890431	The large size of the pig and similarity in anatomy, physiology, metabolism, and genetics to humans make it an ideal platform to develop a genetically defined, large animal model of cancer. To this end, we created a transgenic ‘oncopig’ line encoding a Cre recombinase inducible porcine transgenes encoding KRASG12D and TP53R17H, which represent commonly mutated oncogene and tumor suppressor, respe…	Study: A Genetic Porcine Model of CancerPRJEB8646 • ERP009668 • All experiments • All runsshow Abstracthide AbstractThe large size of the pig and similarity in anatomy, physiology, metabolism, and genetics to humans make it an ideal platform to develop a genetically defined, large animal model of cancer. To this end, we created a transgenic ‘oncopig’ line encoding a Cre recombinase inducible porc…	Human adenovirus sp.
ERR1890431	The large size of the pig and similarity in anatomy, physiology, metabolism, and genetics to humans make it an ideal platform to develop a genetically defined, large animal model of cancer. To this end, we created a transgenic ‘oncopig’ line encoding a Cre recombinase inducible porcine transgenes encoding KRASG12D and TP53R17H, which represent commonly mutated oncogene and tumor suppressor, respe…	Study: A Genetic Porcine Model of CancerPRJEB8646 • ERP009668 • All experiments • All runsshow Abstracthide AbstractThe large size of the pig and similarity in anatomy, physiology, metabolism, and genetics to humans make it an ideal platform to develop a genetically defined, large animal model of cancer. To this end, we created a transgenic ‘oncopig’ line encoding a Cre recombinase inducible porc…	Human adenovirus sp.
ERR1890432	The large size of the pig and similarity in anatomy, physiology, metabolism, and genetics to humans make it an ideal platform to develop a genetically defined, large animal model of cancer. To this end, we created a transgenic ‘oncopig’ line encoding a Cre recombinase inducible porcine transgenes encoding KRASG12D and TP53R17H, which represent commonly mutated oncogene and tumor suppressor, respe…	Study: A Genetic Porcine Model of CancerPRJEB8646 • ERP009668 • All experiments • All runsshow Abstracthide AbstractThe large size of the pig and similarity in anatomy, physiology, metabolism, and genetics to humans make it an ideal platform to develop a genetically defined, large animal model of cancer. To this end, we created a transgenic ‘oncopig’ line encoding a Cre recombinase inducible porc…	Human adenovirus sp.
ERR1890432	The large size of the pig and similarity in anatomy, physiology, metabolism, and genetics to humans make it an ideal platform to develop a genetically defined, large animal model of cancer. To this end, we created a transgenic ‘oncopig’ line encoding a Cre recombinase inducible porcine transgenes encoding KRASG12D and TP53R17H, which represent commonly mutated oncogene and tumor suppressor, respe…	Study: A Genetic Porcine Model of CancerPRJEB8646 • ERP009668 • All experiments • All runsshow Abstracthide AbstractThe large size of the pig and similarity in anatomy, physiology, metabolism, and genetics to humans make it an ideal platform to develop a genetically defined, large animal model of cancer. To this end, we created a transgenic ‘oncopig’ line encoding a Cre recombinase inducible porc…	Human adenovirus sp.
ERR1890432	The large size of the pig and similarity in anatomy, physiology, metabolism, and genetics to humans make it an ideal platform to develop a genetically defined, large animal model of cancer. To this end, we created a transgenic ‘oncopig’ line encoding a Cre recombinase inducible porcine transgenes encoding KRASG12D and TP53R17H, which represent commonly mutated oncogene and tumor suppressor, respe…	Study: A Genetic Porcine Model of CancerPRJEB8646 • ERP009668 • All experiments • All runsshow Abstracthide AbstractThe large size of the pig and similarity in anatomy, physiology, metabolism, and genetics to humans make it an ideal platform to develop a genetically defined, large animal model of cancer. To this end, we created a transgenic ‘oncopig’ line encoding a Cre recombinase inducible porc…	Human adenovirus sp.
ERR1890432	The large size of the pig and similarity in anatomy, physiology, metabolism, and genetics to humans make it an ideal platform to develop a genetically defined, large animal model of cancer. To this end, we created a transgenic ‘oncopig’ line encoding a Cre recombinase inducible porcine transgenes encoding KRASG12D and TP53R17H, which represent commonly mutated oncogene and tumor suppressor, respe…	Study: A Genetic Porcine Model of CancerPRJEB8646 • ERP009668 • All experiments • All runsshow Abstracthide AbstractThe large size of the pig and similarity in anatomy, physiology, metabolism, and genetics to humans make it an ideal platform to develop a genetically defined, large animal model of cancer. To this end, we created a transgenic ‘oncopig’ line encoding a Cre recombinase inducible porc…	Human adenovirus sp.
ERR1890433	The large size of the pig and similarity in anatomy, physiology, metabolism, and genetics to humans make it an ideal platform to develop a genetically defined, large animal model of cancer. To this end, we created a transgenic ‘oncopig’ line encoding a Cre recombinase inducible porcine transgenes encoding KRASG12D and TP53R17H, which represent commonly mutated oncogene and tumor suppressor, respe…	Study: A Genetic Porcine Model of CancerPRJEB8646 • ERP009668 • All experiments • All runsshow Abstracthide AbstractThe large size of the pig and similarity in anatomy, physiology, metabolism, and genetics to humans make it an ideal platform to develop a genetically defined, large animal model of cancer. To this end, we created a transgenic ‘oncopig’ line encoding a Cre recombinase inducible porc…	Human adenovirus sp.
ERR1890433	The large size of the pig and similarity in anatomy, physiology, metabolism, and genetics to humans make it an ideal platform to develop a genetically defined, large animal model of cancer. To this end, we created a transgenic ‘oncopig’ line encoding a Cre recombinase inducible porcine transgenes encoding KRASG12D and TP53R17H, which represent commonly mutated oncogene and tumor suppressor, respe…	Study: A Genetic Porcine Model of CancerPRJEB8646 • ERP009668 • All experiments • All runsshow Abstracthide AbstractThe large size of the pig and similarity in anatomy, physiology, metabolism, and genetics to humans make it an ideal platform to develop a genetically defined, large animal model of cancer. To this end, we created a transgenic ‘oncopig’ line encoding a Cre recombinase inducible porc…	Human adenovirus sp.
ERR1890433	The large size of the pig and similarity in anatomy, physiology, metabolism, and genetics to humans make it an ideal platform to develop a genetically defined, large animal model of cancer. To this end, we created a transgenic ‘oncopig’ line encoding a Cre recombinase inducible porcine transgenes encoding KRASG12D and TP53R17H, which represent commonly mutated oncogene and tumor suppressor, respe…	Study: A Genetic Porcine Model of CancerPRJEB8646 • ERP009668 • All experiments • All runsshow Abstracthide AbstractThe large size of the pig and similarity in anatomy, physiology, metabolism, and genetics to humans make it an ideal platform to develop a genetically defined, large animal model of cancer. To this end, we created a transgenic ‘oncopig’ line encoding a Cre recombinase inducible porc…	Human adenovirus sp.
ERR1890433	The large size of the pig and similarity in anatomy, physiology, metabolism, and genetics to humans make it an ideal platform to develop a genetically defined, large animal model of cancer. To this end, we created a transgenic ‘oncopig’ line encoding a Cre recombinase inducible porcine transgenes encoding KRASG12D and TP53R17H, which represent commonly mutated oncogene and tumor suppressor, respe…	Study: A Genetic Porcine Model of CancerPRJEB8646 • ERP009668 • All experiments • All runsshow Abstracthide AbstractThe large size of the pig and similarity in anatomy, physiology, metabolism, and genetics to humans make it an ideal platform to develop a genetically defined, large animal model of cancer. To this end, we created a transgenic ‘oncopig’ line encoding a Cre recombinase inducible porc…	Human adenovirus sp.
ERR1890434	The large size of the pig and similarity in anatomy, physiology, metabolism, and genetics to humans make it an ideal platform to develop a genetically defined, large animal model of cancer. To this end, we created a transgenic ‘oncopig’ line encoding a Cre recombinase inducible porcine transgenes encoding KRASG12D and TP53R17H, which represent commonly mutated oncogene and tumor suppressor, respe…	Study: A Genetic Porcine Model of CancerPRJEB8646 • ERP009668 • All experiments • All runsshow Abstracthide AbstractThe large size of the pig and similarity in anatomy, physiology, metabolism, and genetics to humans make it an ideal platform to develop a genetically defined, large animal model of cancer. To this end, we created a transgenic ‘oncopig’ line encoding a Cre recombinase inducible porc…	Human adenovirus sp.
ERR1890434	The large size of the pig and similarity in anatomy, physiology, metabolism, and genetics to humans make it an ideal platform to develop a genetically defined, large animal model of cancer. To this end, we created a transgenic ‘oncopig’ line encoding a Cre recombinase inducible porcine transgenes encoding KRASG12D and TP53R17H, which represent commonly mutated oncogene and tumor suppressor, respe…	Study: A Genetic Porcine Model of CancerPRJEB8646 • ERP009668 • All experiments • All runsshow Abstracthide AbstractThe large size of the pig and similarity in anatomy, physiology, metabolism, and genetics to humans make it an ideal platform to develop a genetically defined, large animal model of cancer. To this end, we created a transgenic ‘oncopig’ line encoding a Cre recombinase inducible porc…	Human adenovirus sp.
ERR1890434	The large size of the pig and similarity in anatomy, physiology, metabolism, and genetics to humans make it an ideal platform to develop a genetically defined, large animal model of cancer. To this end, we created a transgenic ‘oncopig’ line encoding a Cre recombinase inducible porcine transgenes encoding KRASG12D and TP53R17H, which represent commonly mutated oncogene and tumor suppressor, respe…	Study: A Genetic Porcine Model of CancerPRJEB8646 • ERP009668 • All experiments • All runsshow Abstracthide AbstractThe large size of the pig and similarity in anatomy, physiology, metabolism, and genetics to humans make it an ideal platform to develop a genetically defined, large animal model of cancer. To this end, we created a transgenic ‘oncopig’ line encoding a Cre recombinase inducible porc…	Human adenovirus sp.
ERR1890434	The large size of the pig and similarity in anatomy, physiology, metabolism, and genetics to humans make it an ideal platform to develop a genetically defined, large animal model of cancer. To this end, we created a transgenic ‘oncopig’ line encoding a Cre recombinase inducible porcine transgenes encoding KRASG12D and TP53R17H, which represent commonly mutated oncogene and tumor suppressor, respe…	Study: A Genetic Porcine Model of CancerPRJEB8646 • ERP009668 • All experiments • All runsshow Abstracthide AbstractThe large size of the pig and similarity in anatomy, physiology, metabolism, and genetics to humans make it an ideal platform to develop a genetically defined, large animal model of cancer. To this end, we created a transgenic ‘oncopig’ line encoding a Cre recombinase inducible porc…	Human adenovirus sp.
ERR1890435	The large size of the pig and similarity in anatomy, physiology, metabolism, and genetics to humans make it an ideal platform to develop a genetically defined, large animal model of cancer. To this end, we created a transgenic ‘oncopig’ line encoding a Cre recombinase inducible porcine transgenes encoding KRASG12D and TP53R17H, which represent commonly mutated oncogene and tumor suppressor, respe…	Study: A Genetic Porcine Model of CancerPRJEB8646 • ERP009668 • All experiments • All runsshow Abstracthide AbstractThe large size of the pig and similarity in anatomy, physiology, metabolism, and genetics to humans make it an ideal platform to develop a genetically defined, large animal model of cancer. To this end, we created a transgenic ‘oncopig’ line encoding a Cre recombinase inducible porc…	Human adenovirus sp.
ERR1890435	The large size of the pig and similarity in anatomy, physiology, metabolism, and genetics to humans make it an ideal platform to develop a genetically defined, large animal model of cancer. To this end, we created a transgenic ‘oncopig’ line encoding a Cre recombinase inducible porcine transgenes encoding KRASG12D and TP53R17H, which represent commonly mutated oncogene and tumor suppressor, respe…	Study: A Genetic Porcine Model of CancerPRJEB8646 • ERP009668 • All experiments • All runsshow Abstracthide AbstractThe large size of the pig and similarity in anatomy, physiology, metabolism, and genetics to humans make it an ideal platform to develop a genetically defined, large animal model of cancer. To this end, we created a transgenic ‘oncopig’ line encoding a Cre recombinase inducible porc…	Human adenovirus sp.
ERR1890435	The large size of the pig and similarity in anatomy, physiology, metabolism, and genetics to humans make it an ideal platform to develop a genetically defined, large animal model of cancer. To this end, we created a transgenic ‘oncopig’ line encoding a Cre recombinase inducible porcine transgenes encoding KRASG12D and TP53R17H, which represent commonly mutated oncogene and tumor suppressor, respe…	Study: A Genetic Porcine Model of CancerPRJEB8646 • ERP009668 • All experiments • All runsshow Abstracthide AbstractThe large size of the pig and similarity in anatomy, physiology, metabolism, and genetics to humans make it an ideal platform to develop a genetically defined, large animal model of cancer. To this end, we created a transgenic ‘oncopig’ line encoding a Cre recombinase inducible porc…	Human adenovirus sp.
ERR1890435	The large size of the pig and similarity in anatomy, physiology, metabolism, and genetics to humans make it an ideal platform to develop a genetically defined, large animal model of cancer. To this end, we created a transgenic ‘oncopig’ line encoding a Cre recombinase inducible porcine transgenes encoding KRASG12D and TP53R17H, which represent commonly mutated oncogene and tumor suppressor, respe…	Study: A Genetic Porcine Model of CancerPRJEB8646 • ERP009668 • All experiments • All runsshow Abstracthide AbstractThe large size of the pig and similarity in anatomy, physiology, metabolism, and genetics to humans make it an ideal platform to develop a genetically defined, large animal model of cancer. To this end, we created a transgenic ‘oncopig’ line encoding a Cre recombinase inducible porc…	Human adenovirus sp.
ERR1890436	The large size of the pig and similarity in anatomy, physiology, metabolism, and genetics to humans make it an ideal platform to develop a genetically defined, large animal model of cancer. To this end, we created a transgenic ‘oncopig’ line encoding a Cre recombinase inducible porcine transgenes encoding KRASG12D and TP53R17H, which represent commonly mutated oncogene and tumor suppressor, respe…	Study: A Genetic Porcine Model of CancerPRJEB8646 • ERP009668 • All experiments • All runsshow Abstracthide AbstractThe large size of the pig and similarity in anatomy, physiology, metabolism, and genetics to humans make it an ideal platform to develop a genetically defined, large animal model of cancer. To this end, we created a transgenic ‘oncopig’ line encoding a Cre recombinase inducible porc…	Human adenovirus sp.
ERR1890436	The large size of the pig and similarity in anatomy, physiology, metabolism, and genetics to humans make it an ideal platform to develop a genetically defined, large animal model of cancer. To this end, we created a transgenic ‘oncopig’ line encoding a Cre recombinase inducible porcine transgenes encoding KRASG12D and TP53R17H, which represent commonly mutated oncogene and tumor suppressor, respe…	Study: A Genetic Porcine Model of CancerPRJEB8646 • ERP009668 • All experiments • All runsshow Abstracthide AbstractThe large size of the pig and similarity in anatomy, physiology, metabolism, and genetics to humans make it an ideal platform to develop a genetically defined, large animal model of cancer. To this end, we created a transgenic ‘oncopig’ line encoding a Cre recombinase inducible porc…	Human adenovirus sp.
ERR1890436	The large size of the pig and similarity in anatomy, physiology, metabolism, and genetics to humans make it an ideal platform to develop a genetically defined, large animal model of cancer. To this end, we created a transgenic ‘oncopig’ line encoding a Cre recombinase inducible porcine transgenes encoding KRASG12D and TP53R17H, which represent commonly mutated oncogene and tumor suppressor, respe…	Study: A Genetic Porcine Model of CancerPRJEB8646 • ERP009668 • All experiments • All runsshow Abstracthide AbstractThe large size of the pig and similarity in anatomy, physiology, metabolism, and genetics to humans make it an ideal platform to develop a genetically defined, large animal model of cancer. To this end, we created a transgenic ‘oncopig’ line encoding a Cre recombinase inducible porc…	Human adenovirus sp.
ERR1890436	The large size of the pig and similarity in anatomy, physiology, metabolism, and genetics to humans make it an ideal platform to develop a genetically defined, large animal model of cancer. To this end, we created a transgenic ‘oncopig’ line encoding a Cre recombinase inducible porcine transgenes encoding KRASG12D and TP53R17H, which represent commonly mutated oncogene and tumor suppressor, respe…	Study: A Genetic Porcine Model of CancerPRJEB8646 • ERP009668 • All experiments • All runsshow Abstracthide AbstractThe large size of the pig and similarity in anatomy, physiology, metabolism, and genetics to humans make it an ideal platform to develop a genetically defined, large animal model of cancer. To this end, we created a transgenic ‘oncopig’ line encoding a Cre recombinase inducible porc…	Human adenovirus sp.
ERR1890437	The large size of the pig and similarity in anatomy, physiology, metabolism, and genetics to humans make it an ideal platform to develop a genetically defined, large animal model of cancer. To this end, we created a transgenic ‘oncopig’ line encoding a Cre recombinase inducible porcine transgenes encoding KRASG12D and TP53R17H, which represent commonly mutated oncogene and tumor suppressor, respe…	Study: A Genetic Porcine Model of CancerPRJEB8646 • ERP009668 • All experiments • All runsshow Abstracthide AbstractThe large size of the pig and similarity in anatomy, physiology, metabolism, and genetics to humans make it an ideal platform to develop a genetically defined, large animal model of cancer. To this end, we created a transgenic ‘oncopig’ line encoding a Cre recombinase inducible porc…	Human adenovirus sp.
ERR1890437	The large size of the pig and similarity in anatomy, physiology, metabolism, and genetics to humans make it an ideal platform to develop a genetically defined, large animal model of cancer. To this end, we created a transgenic ‘oncopig’ line encoding a Cre recombinase inducible porcine transgenes encoding KRASG12D and TP53R17H, which represent commonly mutated oncogene and tumor suppressor, respe…	Study: A Genetic Porcine Model of CancerPRJEB8646 • ERP009668 • All experiments • All runsshow Abstracthide AbstractThe large size of the pig and similarity in anatomy, physiology, metabolism, and genetics to humans make it an ideal platform to develop a genetically defined, large animal model of cancer. To this end, we created a transgenic ‘oncopig’ line encoding a Cre recombinase inducible porc…	Human adenovirus sp.
ERR1890437	The large size of the pig and similarity in anatomy, physiology, metabolism, and genetics to humans make it an ideal platform to develop a genetically defined, large animal model of cancer. To this end, we created a transgenic ‘oncopig’ line encoding a Cre recombinase inducible porcine transgenes encoding KRASG12D and TP53R17H, which represent commonly mutated oncogene and tumor suppressor, respe…	Study: A Genetic Porcine Model of CancerPRJEB8646 • ERP009668 • All experiments • All runsshow Abstracthide AbstractThe large size of the pig and similarity in anatomy, physiology, metabolism, and genetics to humans make it an ideal platform to develop a genetically defined, large animal model of cancer. To this end, we created a transgenic ‘oncopig’ line encoding a Cre recombinase inducible porc…	Human adenovirus sp.
ERR1890437	The large size of the pig and similarity in anatomy, physiology, metabolism, and genetics to humans make it an ideal platform to develop a genetically defined, large animal model of cancer. To this end, we created a transgenic ‘oncopig’ line encoding a Cre recombinase inducible porcine transgenes encoding KRASG12D and TP53R17H, which represent commonly mutated oncogene and tumor suppressor, respe…	Study: A Genetic Porcine Model of CancerPRJEB8646 • ERP009668 • All experiments • All runsshow Abstracthide AbstractThe large size of the pig and similarity in anatomy, physiology, metabolism, and genetics to humans make it an ideal platform to develop a genetically defined, large animal model of cancer. To this end, we created a transgenic ‘oncopig’ line encoding a Cre recombinase inducible porc…	Human adenovirus sp.
ERR1890438	The large size of the pig and similarity in anatomy, physiology, metabolism, and genetics to humans make it an ideal platform to develop a genetically defined, large animal model of cancer. To this end, we created a transgenic ‘oncopig’ line encoding a Cre recombinase inducible porcine transgenes encoding KRASG12D and TP53R17H, which represent commonly mutated oncogene and tumor suppressor, respe…	Study: A Genetic Porcine Model of CancerPRJEB8646 • ERP009668 • All experiments • All runsshow Abstracthide AbstractThe large size of the pig and similarity in anatomy, physiology, metabolism, and genetics to humans make it an ideal platform to develop a genetically defined, large animal model of cancer. To this end, we created a transgenic ‘oncopig’ line encoding a Cre recombinase inducible porc…	Human adenovirus sp.
ERR1890438	The large size of the pig and similarity in anatomy, physiology, metabolism, and genetics to humans make it an ideal platform to develop a genetically defined, large animal model of cancer. To this end, we created a transgenic ‘oncopig’ line encoding a Cre recombinase inducible porcine transgenes encoding KRASG12D and TP53R17H, which represent commonly mutated oncogene and tumor suppressor, respe…	Study: A Genetic Porcine Model of CancerPRJEB8646 • ERP009668 • All experiments • All runsshow Abstracthide AbstractThe large size of the pig and similarity in anatomy, physiology, metabolism, and genetics to humans make it an ideal platform to develop a genetically defined, large animal model of cancer. To this end, we created a transgenic ‘oncopig’ line encoding a Cre recombinase inducible porc…	Human adenovirus sp.
ERR1890438	The large size of the pig and similarity in anatomy, physiology, metabolism, and genetics to humans make it an ideal platform to develop a genetically defined, large animal model of cancer. To this end, we created a transgenic ‘oncopig’ line encoding a Cre recombinase inducible porcine transgenes encoding KRASG12D and TP53R17H, which represent commonly mutated oncogene and tumor suppressor, respe…	Study: A Genetic Porcine Model of CancerPRJEB8646 • ERP009668 • All experiments • All runsshow Abstracthide AbstractThe large size of the pig and similarity in anatomy, physiology, metabolism, and genetics to humans make it an ideal platform to develop a genetically defined, large animal model of cancer. To this end, we created a transgenic ‘oncopig’ line encoding a Cre recombinase inducible porc…	Human adenovirus sp.
ERR1890438	The large size of the pig and similarity in anatomy, physiology, metabolism, and genetics to humans make it an ideal platform to develop a genetically defined, large animal model of cancer. To this end, we created a transgenic ‘oncopig’ line encoding a Cre recombinase inducible porcine transgenes encoding KRASG12D and TP53R17H, which represent commonly mutated oncogene and tumor suppressor, respe…	Study: A Genetic Porcine Model of CancerPRJEB8646 • ERP009668 • All experiments • All runsshow Abstracthide AbstractThe large size of the pig and similarity in anatomy, physiology, metabolism, and genetics to humans make it an ideal platform to develop a genetically defined, large animal model of cancer. To this end, we created a transgenic ‘oncopig’ line encoding a Cre recombinase inducible porc…	Human adenovirus sp.
ERR1890439	The large size of the pig and similarity in anatomy, physiology, metabolism, and genetics to humans make it an ideal platform to develop a genetically defined, large animal model of cancer. To this end, we created a transgenic ‘oncopig’ line encoding a Cre recombinase inducible porcine transgenes encoding KRASG12D and TP53R17H, which represent commonly mutated oncogene and tumor suppressor, respe…	Study: A Genetic Porcine Model of CancerPRJEB8646 • ERP009668 • All experiments • All runsshow Abstracthide AbstractThe large size of the pig and similarity in anatomy, physiology, metabolism, and genetics to humans make it an ideal platform to develop a genetically defined, large animal model of cancer. To this end, we created a transgenic ‘oncopig’ line encoding a Cre recombinase inducible porc…	Human adenovirus sp.
ERR1890439	The large size of the pig and similarity in anatomy, physiology, metabolism, and genetics to humans make it an ideal platform to develop a genetically defined, large animal model of cancer. To this end, we created a transgenic ‘oncopig’ line encoding a Cre recombinase inducible porcine transgenes encoding KRASG12D and TP53R17H, which represent commonly mutated oncogene and tumor suppressor, respe…	Study: A Genetic Porcine Model of CancerPRJEB8646 • ERP009668 • All experiments • All runsshow Abstracthide AbstractThe large size of the pig and similarity in anatomy, physiology, metabolism, and genetics to humans make it an ideal platform to develop a genetically defined, large animal model of cancer. To this end, we created a transgenic ‘oncopig’ line encoding a Cre recombinase inducible porc…	Human adenovirus sp.
ERR1890439	The large size of the pig and similarity in anatomy, physiology, metabolism, and genetics to humans make it an ideal platform to develop a genetically defined, large animal model of cancer. To this end, we created a transgenic ‘oncopig’ line encoding a Cre recombinase inducible porcine transgenes encoding KRASG12D and TP53R17H, which represent commonly mutated oncogene and tumor suppressor, respe…	Study: A Genetic Porcine Model of CancerPRJEB8646 • ERP009668 • All experiments • All runsshow Abstracthide AbstractThe large size of the pig and similarity in anatomy, physiology, metabolism, and genetics to humans make it an ideal platform to develop a genetically defined, large animal model of cancer. To this end, we created a transgenic ‘oncopig’ line encoding a Cre recombinase inducible porc…	Human adenovirus sp.
ERR1890439	The large size of the pig and similarity in anatomy, physiology, metabolism, and genetics to humans make it an ideal platform to develop a genetically defined, large animal model of cancer. To this end, we created a transgenic ‘oncopig’ line encoding a Cre recombinase inducible porcine transgenes encoding KRASG12D and TP53R17H, which represent commonly mutated oncogene and tumor suppressor, respe…	Study: A Genetic Porcine Model of CancerPRJEB8646 • ERP009668 • All experiments • All runsshow Abstracthide AbstractThe large size of the pig and similarity in anatomy, physiology, metabolism, and genetics to humans make it an ideal platform to develop a genetically defined, large animal model of cancer. To this end, we created a transgenic ‘oncopig’ line encoding a Cre recombinase inducible porc…	Human adenovirus sp.
ERR1890440	The large size of the pig and similarity in anatomy, physiology, metabolism, and genetics to humans make it an ideal platform to develop a genetically defined, large animal model of cancer. To this end, we created a transgenic ‘oncopig’ line encoding a Cre recombinase inducible porcine transgenes encoding KRASG12D and TP53R17H, which represent commonly mutated oncogene and tumor suppressor, respe…	Study: A Genetic Porcine Model of CancerPRJEB8646 • ERP009668 • All experiments • All runsshow Abstracthide AbstractThe large size of the pig and similarity in anatomy, physiology, metabolism, and genetics to humans make it an ideal platform to develop a genetically defined, large animal model of cancer. To this end, we created a transgenic ‘oncopig’ line encoding a Cre recombinase inducible porc…	Human adenovirus sp.
ERR1890440	The large size of the pig and similarity in anatomy, physiology, metabolism, and genetics to humans make it an ideal platform to develop a genetically defined, large animal model of cancer. To this end, we created a transgenic ‘oncopig’ line encoding a Cre recombinase inducible porcine transgenes encoding KRASG12D and TP53R17H, which represent commonly mutated oncogene and tumor suppressor, respe…	Study: A Genetic Porcine Model of CancerPRJEB8646 • ERP009668 • All experiments • All runsshow Abstracthide AbstractThe large size of the pig and similarity in anatomy, physiology, metabolism, and genetics to humans make it an ideal platform to develop a genetically defined, large animal model of cancer. To this end, we created a transgenic ‘oncopig’ line encoding a Cre recombinase inducible porc…	Human adenovirus sp.
ERR1890440	The large size of the pig and similarity in anatomy, physiology, metabolism, and genetics to humans make it an ideal platform to develop a genetically defined, large animal model of cancer. To this end, we created a transgenic ‘oncopig’ line encoding a Cre recombinase inducible porcine transgenes encoding KRASG12D and TP53R17H, which represent commonly mutated oncogene and tumor suppressor, respe…	Study: A Genetic Porcine Model of CancerPRJEB8646 • ERP009668 • All experiments • All runsshow Abstracthide AbstractThe large size of the pig and similarity in anatomy, physiology, metabolism, and genetics to humans make it an ideal platform to develop a genetically defined, large animal model of cancer. To this end, we created a transgenic ‘oncopig’ line encoding a Cre recombinase inducible porc…	Human adenovirus sp.
ERR1890440	The large size of the pig and similarity in anatomy, physiology, metabolism, and genetics to humans make it an ideal platform to develop a genetically defined, large animal model of cancer. To this end, we created a transgenic ‘oncopig’ line encoding a Cre recombinase inducible porcine transgenes encoding KRASG12D and TP53R17H, which represent commonly mutated oncogene and tumor suppressor, respe…	Study: A Genetic Porcine Model of CancerPRJEB8646 • ERP009668 • All experiments • All runsshow Abstracthide AbstractThe large size of the pig and similarity in anatomy, physiology, metabolism, and genetics to humans make it an ideal platform to develop a genetically defined, large animal model of cancer. To this end, we created a transgenic ‘oncopig’ line encoding a Cre recombinase inducible porc…	Human adenovirus sp.
ERR1890441	The large size of the pig and similarity in anatomy, physiology, metabolism, and genetics to humans make it an ideal platform to develop a genetically defined, large animal model of cancer. To this end, we created a transgenic ‘oncopig’ line encoding a Cre recombinase inducible porcine transgenes encoding KRASG12D and TP53R17H, which represent commonly mutated oncogene and tumor suppressor, respe…	Study: A Genetic Porcine Model of CancerPRJEB8646 • ERP009668 • All experiments • All runsshow Abstracthide AbstractThe large size of the pig and similarity in anatomy, physiology, metabolism, and genetics to humans make it an ideal platform to develop a genetically defined, large animal model of cancer. To this end, we created a transgenic ‘oncopig’ line encoding a Cre recombinase inducible porc…	Human adenovirus sp.
ERR1890441	The large size of the pig and similarity in anatomy, physiology, metabolism, and genetics to humans make it an ideal platform to develop a genetically defined, large animal model of cancer. To this end, we created a transgenic ‘oncopig’ line encoding a Cre recombinase inducible porcine transgenes encoding KRASG12D and TP53R17H, which represent commonly mutated oncogene and tumor suppressor, respe…	Study: A Genetic Porcine Model of CancerPRJEB8646 • ERP009668 • All experiments • All runsshow Abstracthide AbstractThe large size of the pig and similarity in anatomy, physiology, metabolism, and genetics to humans make it an ideal platform to develop a genetically defined, large animal model of cancer. To this end, we created a transgenic ‘oncopig’ line encoding a Cre recombinase inducible porc…	Human adenovirus sp.
ERR1890441	The large size of the pig and similarity in anatomy, physiology, metabolism, and genetics to humans make it an ideal platform to develop a genetically defined, large animal model of cancer. To this end, we created a transgenic ‘oncopig’ line encoding a Cre recombinase inducible porcine transgenes encoding KRASG12D and TP53R17H, which represent commonly mutated oncogene and tumor suppressor, respe…	Study: A Genetic Porcine Model of CancerPRJEB8646 • ERP009668 • All experiments • All runsshow Abstracthide AbstractThe large size of the pig and similarity in anatomy, physiology, metabolism, and genetics to humans make it an ideal platform to develop a genetically defined, large animal model of cancer. To this end, we created a transgenic ‘oncopig’ line encoding a Cre recombinase inducible porc…	Human adenovirus sp.
ERR1890441	The large size of the pig and similarity in anatomy, physiology, metabolism, and genetics to humans make it an ideal platform to develop a genetically defined, large animal model of cancer. To this end, we created a transgenic ‘oncopig’ line encoding a Cre recombinase inducible porcine transgenes encoding KRASG12D and TP53R17H, which represent commonly mutated oncogene and tumor suppressor, respe…	Study: A Genetic Porcine Model of CancerPRJEB8646 • ERP009668 • All experiments • All runsshow Abstracthide AbstractThe large size of the pig and similarity in anatomy, physiology, metabolism, and genetics to humans make it an ideal platform to develop a genetically defined, large animal model of cancer. To this end, we created a transgenic ‘oncopig’ line encoding a Cre recombinase inducible porc…	Human adenovirus sp.
ERR2534132	Inactivated vaccines lack immunogenicity and therefore require potent adjuvants. To adapt a rational approach to this aim, understanding the in vivo effects of adjuvants is essential. Here we compared non-adjuvanted and liposome-formulated foot-and-mouth disease virus antigen together with TLR4 and TLR7 ligands as immunostimulants. We used a system immunology-based analysis of ovine blood transcr…	Study: System immunology-based identification of blood transcriptional modules correlating to antibody responses in sheepPRJEB26387 • ERP108373 • All experiments • All runsshow Abstracthide AbstractInactivated vaccines lack immunogenicity and therefore require potent adjuvants. To adapt a rational approach to this aim, understanding the in vivo effects of adjuvants is essential. Here we compared …	Foot-and-mouth disease virus
ERR2534133	Inactivated vaccines lack immunogenicity and therefore require potent adjuvants. To adapt a rational approach to this aim, understanding the in vivo effects of adjuvants is essential. Here we compared non-adjuvanted and liposome-formulated foot-and-mouth disease virus antigen together with TLR4 and TLR7 ligands as immunostimulants. We used a system immunology-based analysis of ovine blood transcr…	Study: System immunology-based identification of blood transcriptional modules correlating to antibody responses in sheepPRJEB26387 • ERP108373 • All experiments • All runsshow Abstracthide AbstractInactivated vaccines lack immunogenicity and therefore require potent adjuvants. To adapt a rational approach to this aim, understanding the in vivo effects of adjuvants is essential. Here we compared …	Foot-and-mouth disease virus
ERR2534134	Inactivated vaccines lack immunogenicity and therefore require potent adjuvants. To adapt a rational approach to this aim, understanding the in vivo effects of adjuvants is essential. Here we compared non-adjuvanted and liposome-formulated foot-and-mouth disease virus antigen together with TLR4 and TLR7 ligands as immunostimulants. We used a system immunology-based analysis of ovine blood transcr…	Study: System immunology-based identification of blood transcriptional modules correlating to antibody responses in sheepPRJEB26387 • ERP108373 • All experiments • All runsshow Abstracthide AbstractInactivated vaccines lack immunogenicity and therefore require potent adjuvants. To adapt a rational approach to this aim, understanding the in vivo effects of adjuvants is essential. Here we compared …	Foot-and-mouth disease virus
ERR2534135	Inactivated vaccines lack immunogenicity and therefore require potent adjuvants. To adapt a rational approach to this aim, understanding the in vivo effects of adjuvants is essential. Here we compared non-adjuvanted and liposome-formulated foot-and-mouth disease virus antigen together with TLR4 and TLR7 ligands as immunostimulants. We used a system immunology-based analysis of ovine blood transcr…	Study: System immunology-based identification of blood transcriptional modules correlating to antibody responses in sheepPRJEB26387 • ERP108373 • All experiments • All runsshow Abstracthide AbstractInactivated vaccines lack immunogenicity and therefore require potent adjuvants. To adapt a rational approach to this aim, understanding the in vivo effects of adjuvants is essential. Here we compared …	Foot-and-mouth disease virus
ERR2534136	Inactivated vaccines lack immunogenicity and therefore require potent adjuvants. To adapt a rational approach to this aim, understanding the in vivo effects of adjuvants is essential. Here we compared non-adjuvanted and liposome-formulated foot-and-mouth disease virus antigen together with TLR4 and TLR7 ligands as immunostimulants. We used a system immunology-based analysis of ovine blood transcr…	Study: System immunology-based identification of blood transcriptional modules correlating to antibody responses in sheepPRJEB26387 • ERP108373 • All experiments • All runsshow Abstracthide AbstractInactivated vaccines lack immunogenicity and therefore require potent adjuvants. To adapt a rational approach to this aim, understanding the in vivo effects of adjuvants is essential. Here we compared …	Foot-and-mouth disease virus
ERR2534137	Inactivated vaccines lack immunogenicity and therefore require potent adjuvants. To adapt a rational approach to this aim, understanding the in vivo effects of adjuvants is essential. Here we compared non-adjuvanted and liposome-formulated foot-and-mouth disease virus antigen together with TLR4 and TLR7 ligands as immunostimulants. We used a system immunology-based analysis of ovine blood transcr…	Study: System immunology-based identification of blood transcriptional modules correlating to antibody responses in sheepPRJEB26387 • ERP108373 • All experiments • All runsshow Abstracthide AbstractInactivated vaccines lack immunogenicity and therefore require potent adjuvants. To adapt a rational approach to this aim, understanding the in vivo effects of adjuvants is essential. Here we compared …	Foot-and-mouth disease virus
ERR2534138	Inactivated vaccines lack immunogenicity and therefore require potent adjuvants. To adapt a rational approach to this aim, understanding the in vivo effects of adjuvants is essential. Here we compared non-adjuvanted and liposome-formulated foot-and-mouth disease virus antigen together with TLR4 and TLR7 ligands as immunostimulants. We used a system immunology-based analysis of ovine blood transcr…	Study: System immunology-based identification of blood transcriptional modules correlating to antibody responses in sheepPRJEB26387 • ERP108373 • All experiments • All runsshow Abstracthide AbstractInactivated vaccines lack immunogenicity and therefore require potent adjuvants. To adapt a rational approach to this aim, understanding the in vivo effects of adjuvants is essential. Here we compared …	Foot-and-mouth disease virus
ERR2534139	Inactivated vaccines lack immunogenicity and therefore require potent adjuvants. To adapt a rational approach to this aim, understanding the in vivo effects of adjuvants is essential. Here we compared non-adjuvanted and liposome-formulated foot-and-mouth disease virus antigen together with TLR4 and TLR7 ligands as immunostimulants. We used a system immunology-based analysis of ovine blood transcr…	Study: System immunology-based identification of blood transcriptional modules correlating to antibody responses in sheepPRJEB26387 • ERP108373 • All experiments • All runsshow Abstracthide AbstractInactivated vaccines lack immunogenicity and therefore require potent adjuvants. To adapt a rational approach to this aim, understanding the in vivo effects of adjuvants is essential. Here we compared …	Foot-and-mouth disease virus
ERR2534140	Inactivated vaccines lack immunogenicity and therefore require potent adjuvants. To adapt a rational approach to this aim, understanding the in vivo effects of adjuvants is essential. Here we compared non-adjuvanted and liposome-formulated foot-and-mouth disease virus antigen together with TLR4 and TLR7 ligands as immunostimulants. We used a system immunology-based analysis of ovine blood transcr…	Study: System immunology-based identification of blood transcriptional modules correlating to antibody responses in sheepPRJEB26387 • ERP108373 • All experiments • All runsshow Abstracthide AbstractInactivated vaccines lack immunogenicity and therefore require potent adjuvants. To adapt a rational approach to this aim, understanding the in vivo effects of adjuvants is essential. Here we compared …	Foot-and-mouth disease virus
ERR2534141	Inactivated vaccines lack immunogenicity and therefore require potent adjuvants. To adapt a rational approach to this aim, understanding the in vivo effects of adjuvants is essential. Here we compared non-adjuvanted and liposome-formulated foot-and-mouth disease virus antigen together with TLR4 and TLR7 ligands as immunostimulants. We used a system immunology-based analysis of ovine blood transcr…	Study: System immunology-based identification of blood transcriptional modules correlating to antibody responses in sheepPRJEB26387 • ERP108373 • All experiments • All runsshow Abstracthide AbstractInactivated vaccines lack immunogenicity and therefore require potent adjuvants. To adapt a rational approach to this aim, understanding the in vivo effects of adjuvants is essential. Here we compared …	Foot-and-mouth disease virus
ERR2534142	Inactivated vaccines lack immunogenicity and therefore require potent adjuvants. To adapt a rational approach to this aim, understanding the in vivo effects of adjuvants is essential. Here we compared non-adjuvanted and liposome-formulated foot-and-mouth disease virus antigen together with TLR4 and TLR7 ligands as immunostimulants. We used a system immunology-based analysis of ovine blood transcr…	Study: System immunology-based identification of blood transcriptional modules correlating to antibody responses in sheepPRJEB26387 • ERP108373 • All experiments • All runsshow Abstracthide AbstractInactivated vaccines lack immunogenicity and therefore require potent adjuvants. To adapt a rational approach to this aim, understanding the in vivo effects of adjuvants is essential. Here we compared …	Foot-and-mouth disease virus
ERR2534143	Inactivated vaccines lack immunogenicity and therefore require potent adjuvants. To adapt a rational approach to this aim, understanding the in vivo effects of adjuvants is essential. Here we compared non-adjuvanted and liposome-formulated foot-and-mouth disease virus antigen together with TLR4 and TLR7 ligands as immunostimulants. We used a system immunology-based analysis of ovine blood transcr…	Study: System immunology-based identification of blood transcriptional modules correlating to antibody responses in sheepPRJEB26387 • ERP108373 • All experiments • All runsshow Abstracthide AbstractInactivated vaccines lack immunogenicity and therefore require potent adjuvants. To adapt a rational approach to this aim, understanding the in vivo effects of adjuvants is essential. Here we compared …	Foot-and-mouth disease virus
ERR2534144	Inactivated vaccines lack immunogenicity and therefore require potent adjuvants. To adapt a rational approach to this aim, understanding the in vivo effects of adjuvants is essential. Here we compared non-adjuvanted and liposome-formulated foot-and-mouth disease virus antigen together with TLR4 and TLR7 ligands as immunostimulants. We used a system immunology-based analysis of ovine blood transcr…	Study: System immunology-based identification of blood transcriptional modules correlating to antibody responses in sheepPRJEB26387 • ERP108373 • All experiments • All runsshow Abstracthide AbstractInactivated vaccines lack immunogenicity and therefore require potent adjuvants. To adapt a rational approach to this aim, understanding the in vivo effects of adjuvants is essential. Here we compared …	Foot-and-mouth disease virus
ERR2534145	Inactivated vaccines lack immunogenicity and therefore require potent adjuvants. To adapt a rational approach to this aim, understanding the in vivo effects of adjuvants is essential. Here we compared non-adjuvanted and liposome-formulated foot-and-mouth disease virus antigen together with TLR4 and TLR7 ligands as immunostimulants. We used a system immunology-based analysis of ovine blood transcr…	Study: System immunology-based identification of blood transcriptional modules correlating to antibody responses in sheepPRJEB26387 • ERP108373 • All experiments • All runsshow Abstracthide AbstractInactivated vaccines lack immunogenicity and therefore require potent adjuvants. To adapt a rational approach to this aim, understanding the in vivo effects of adjuvants is essential. Here we compared …	Foot-and-mouth disease virus
ERR2534146	Inactivated vaccines lack immunogenicity and therefore require potent adjuvants. To adapt a rational approach to this aim, understanding the in vivo effects of adjuvants is essential. Here we compared non-adjuvanted and liposome-formulated foot-and-mouth disease virus antigen together with TLR4 and TLR7 ligands as immunostimulants. We used a system immunology-based analysis of ovine blood transcr…	Study: System immunology-based identification of blood transcriptional modules correlating to antibody responses in sheepPRJEB26387 • ERP108373 • All experiments • All runsshow Abstracthide AbstractInactivated vaccines lack immunogenicity and therefore require potent adjuvants. To adapt a rational approach to this aim, understanding the in vivo effects of adjuvants is essential. Here we compared …	Foot-and-mouth disease virus
ERR2534147	Inactivated vaccines lack immunogenicity and therefore require potent adjuvants. To adapt a rational approach to this aim, understanding the in vivo effects of adjuvants is essential. Here we compared non-adjuvanted and liposome-formulated foot-and-mouth disease virus antigen together with TLR4 and TLR7 ligands as immunostimulants. We used a system immunology-based analysis of ovine blood transcr…	Study: System immunology-based identification of blood transcriptional modules correlating to antibody responses in sheepPRJEB26387 • ERP108373 • All experiments • All runsshow Abstracthide AbstractInactivated vaccines lack immunogenicity and therefore require potent adjuvants. To adapt a rational approach to this aim, understanding the in vivo effects of adjuvants is essential. Here we compared …	Foot-and-mouth disease virus
ERR2534148	Inactivated vaccines lack immunogenicity and therefore require potent adjuvants. To adapt a rational approach to this aim, understanding the in vivo effects of adjuvants is essential. Here we compared non-adjuvanted and liposome-formulated foot-and-mouth disease virus antigen together with TLR4 and TLR7 ligands as immunostimulants. We used a system immunology-based analysis of ovine blood transcr…	Study: System immunology-based identification of blood transcriptional modules correlating to antibody responses in sheepPRJEB26387 • ERP108373 • All experiments • All runsshow Abstracthide AbstractInactivated vaccines lack immunogenicity and therefore require potent adjuvants. To adapt a rational approach to this aim, understanding the in vivo effects of adjuvants is essential. Here we compared …	Foot-and-mouth disease virus
ERR2534149	Inactivated vaccines lack immunogenicity and therefore require potent adjuvants. To adapt a rational approach to this aim, understanding the in vivo effects of adjuvants is essential. Here we compared non-adjuvanted and liposome-formulated foot-and-mouth disease virus antigen together with TLR4 and TLR7 ligands as immunostimulants. We used a system immunology-based analysis of ovine blood transcr…	Study: System immunology-based identification of blood transcriptional modules correlating to antibody responses in sheepPRJEB26387 • ERP108373 • All experiments • All runsshow Abstracthide AbstractInactivated vaccines lack immunogenicity and therefore require potent adjuvants. To adapt a rational approach to this aim, understanding the in vivo effects of adjuvants is essential. Here we compared …	Foot-and-mouth disease virus
ERR2534150	Inactivated vaccines lack immunogenicity and therefore require potent adjuvants. To adapt a rational approach to this aim, understanding the in vivo effects of adjuvants is essential. Here we compared non-adjuvanted and liposome-formulated foot-and-mouth disease virus antigen together with TLR4 and TLR7 ligands as immunostimulants. We used a system immunology-based analysis of ovine blood transcr…	Study: System immunology-based identification of blood transcriptional modules correlating to antibody responses in sheepPRJEB26387 • ERP108373 • All experiments • All runsshow Abstracthide AbstractInactivated vaccines lack immunogenicity and therefore require potent adjuvants. To adapt a rational approach to this aim, understanding the in vivo effects of adjuvants is essential. Here we compared …	Foot-and-mouth disease virus
ERR2534151	Inactivated vaccines lack immunogenicity and therefore require potent adjuvants. To adapt a rational approach to this aim, understanding the in vivo effects of adjuvants is essential. Here we compared non-adjuvanted and liposome-formulated foot-and-mouth disease virus antigen together with TLR4 and TLR7 ligands as immunostimulants. We used a system immunology-based analysis of ovine blood transcr…	Study: System immunology-based identification of blood transcriptional modules correlating to antibody responses in sheepPRJEB26387 • ERP108373 • All experiments • All runsshow Abstracthide AbstractInactivated vaccines lack immunogenicity and therefore require potent adjuvants. To adapt a rational approach to this aim, understanding the in vivo effects of adjuvants is essential. Here we compared …	Foot-and-mouth disease virus
ERR2534152	Inactivated vaccines lack immunogenicity and therefore require potent adjuvants. To adapt a rational approach to this aim, understanding the in vivo effects of adjuvants is essential. Here we compared non-adjuvanted and liposome-formulated foot-and-mouth disease virus antigen together with TLR4 and TLR7 ligands as immunostimulants. We used a system immunology-based analysis of ovine blood transcr…	Study: System immunology-based identification of blood transcriptional modules correlating to antibody responses in sheepPRJEB26387 • ERP108373 • All experiments • All runsshow Abstracthide AbstractInactivated vaccines lack immunogenicity and therefore require potent adjuvants. To adapt a rational approach to this aim, understanding the in vivo effects of adjuvants is essential. Here we compared …	Foot-and-mouth disease virus
ERR2534153	Inactivated vaccines lack immunogenicity and therefore require potent adjuvants. To adapt a rational approach to this aim, understanding the in vivo effects of adjuvants is essential. Here we compared non-adjuvanted and liposome-formulated foot-and-mouth disease virus antigen together with TLR4 and TLR7 ligands as immunostimulants. We used a system immunology-based analysis of ovine blood transcr…	Study: System immunology-based identification of blood transcriptional modules correlating to antibody responses in sheepPRJEB26387 • ERP108373 • All experiments • All runsshow Abstracthide AbstractInactivated vaccines lack immunogenicity and therefore require potent adjuvants. To adapt a rational approach to this aim, understanding the in vivo effects of adjuvants is essential. Here we compared …	Foot-and-mouth disease virus
ERR2534154	Inactivated vaccines lack immunogenicity and therefore require potent adjuvants. To adapt a rational approach to this aim, understanding the in vivo effects of adjuvants is essential. Here we compared non-adjuvanted and liposome-formulated foot-and-mouth disease virus antigen together with TLR4 and TLR7 ligands as immunostimulants. We used a system immunology-based analysis of ovine blood transcr…	Study: System immunology-based identification of blood transcriptional modules correlating to antibody responses in sheepPRJEB26387 • ERP108373 • All experiments • All runsshow Abstracthide AbstractInactivated vaccines lack immunogenicity and therefore require potent adjuvants. To adapt a rational approach to this aim, understanding the in vivo effects of adjuvants is essential. Here we compared …	Foot-and-mouth disease virus
ERR2534155	Inactivated vaccines lack immunogenicity and therefore require potent adjuvants. To adapt a rational approach to this aim, understanding the in vivo effects of adjuvants is essential. Here we compared non-adjuvanted and liposome-formulated foot-and-mouth disease virus antigen together with TLR4 and TLR7 ligands as immunostimulants. We used a system immunology-based analysis of ovine blood transcr…	Study: System immunology-based identification of blood transcriptional modules correlating to antibody responses in sheepPRJEB26387 • ERP108373 • All experiments • All runsshow Abstracthide AbstractInactivated vaccines lack immunogenicity and therefore require potent adjuvants. To adapt a rational approach to this aim, understanding the in vivo effects of adjuvants is essential. Here we compared …	Foot-and-mouth disease virus
ERR2534156	Inactivated vaccines lack immunogenicity and therefore require potent adjuvants. To adapt a rational approach to this aim, understanding the in vivo effects of adjuvants is essential. Here we compared non-adjuvanted and liposome-formulated foot-and-mouth disease virus antigen together with TLR4 and TLR7 ligands as immunostimulants. We used a system immunology-based analysis of ovine blood transcr…	Study: System immunology-based identification of blood transcriptional modules correlating to antibody responses in sheepPRJEB26387 • ERP108373 • All experiments • All runsshow Abstracthide AbstractInactivated vaccines lack immunogenicity and therefore require potent adjuvants. To adapt a rational approach to this aim, understanding the in vivo effects of adjuvants is essential. Here we compared …	Foot-and-mouth disease virus
ERR2534157	Inactivated vaccines lack immunogenicity and therefore require potent adjuvants. To adapt a rational approach to this aim, understanding the in vivo effects of adjuvants is essential. Here we compared non-adjuvanted and liposome-formulated foot-and-mouth disease virus antigen together with TLR4 and TLR7 ligands as immunostimulants. We used a system immunology-based analysis of ovine blood transcr…	Study: System immunology-based identification of blood transcriptional modules correlating to antibody responses in sheepPRJEB26387 • ERP108373 • All experiments • All runsshow Abstracthide AbstractInactivated vaccines lack immunogenicity and therefore require potent adjuvants. To adapt a rational approach to this aim, understanding the in vivo effects of adjuvants is essential. Here we compared …	Foot-and-mouth disease virus
ERR2534158	Inactivated vaccines lack immunogenicity and therefore require potent adjuvants. To adapt a rational approach to this aim, understanding the in vivo effects of adjuvants is essential. Here we compared non-adjuvanted and liposome-formulated foot-and-mouth disease virus antigen together with TLR4 and TLR7 ligands as immunostimulants. We used a system immunology-based analysis of ovine blood transcr…	Study: System immunology-based identification of blood transcriptional modules correlating to antibody responses in sheepPRJEB26387 • ERP108373 • All experiments • All runsshow Abstracthide AbstractInactivated vaccines lack immunogenicity and therefore require potent adjuvants. To adapt a rational approach to this aim, understanding the in vivo effects of adjuvants is essential. Here we compared …	Foot-and-mouth disease virus
ERR2534159	Inactivated vaccines lack immunogenicity and therefore require potent adjuvants. To adapt a rational approach to this aim, understanding the in vivo effects of adjuvants is essential. Here we compared non-adjuvanted and liposome-formulated foot-and-mouth disease virus antigen together with TLR4 and TLR7 ligands as immunostimulants. We used a system immunology-based analysis of ovine blood transcr…	Study: System immunology-based identification of blood transcriptional modules correlating to antibody responses in sheepPRJEB26387 • ERP108373 • All experiments • All runsshow Abstracthide AbstractInactivated vaccines lack immunogenicity and therefore require potent adjuvants. To adapt a rational approach to this aim, understanding the in vivo effects of adjuvants is essential. Here we compared …	Foot-and-mouth disease virus
ERR2534160	Inactivated vaccines lack immunogenicity and therefore require potent adjuvants. To adapt a rational approach to this aim, understanding the in vivo effects of adjuvants is essential. Here we compared non-adjuvanted and liposome-formulated foot-and-mouth disease virus antigen together with TLR4 and TLR7 ligands as immunostimulants. We used a system immunology-based analysis of ovine blood transcr…	Study: System immunology-based identification of blood transcriptional modules correlating to antibody responses in sheepPRJEB26387 • ERP108373 • All experiments • All runsshow Abstracthide AbstractInactivated vaccines lack immunogenicity and therefore require potent adjuvants. To adapt a rational approach to this aim, understanding the in vivo effects of adjuvants is essential. Here we compared …	Foot-and-mouth disease virus
ERR2534161	Inactivated vaccines lack immunogenicity and therefore require potent adjuvants. To adapt a rational approach to this aim, understanding the in vivo effects of adjuvants is essential. Here we compared non-adjuvanted and liposome-formulated foot-and-mouth disease virus antigen together with TLR4 and TLR7 ligands as immunostimulants. We used a system immunology-based analysis of ovine blood transcr…	Study: System immunology-based identification of blood transcriptional modules correlating to antibody responses in sheepPRJEB26387 • ERP108373 • All experiments • All runsshow Abstracthide AbstractInactivated vaccines lack immunogenicity and therefore require potent adjuvants. To adapt a rational approach to this aim, understanding the in vivo effects of adjuvants is essential. Here we compared …	Foot-and-mouth disease virus
ERR2534162	Inactivated vaccines lack immunogenicity and therefore require potent adjuvants. To adapt a rational approach to this aim, understanding the in vivo effects of adjuvants is essential. Here we compared non-adjuvanted and liposome-formulated foot-and-mouth disease virus antigen together with TLR4 and TLR7 ligands as immunostimulants. We used a system immunology-based analysis of ovine blood transcr…	Study: System immunology-based identification of blood transcriptional modules correlating to antibody responses in sheepPRJEB26387 • ERP108373 • All experiments • All runsshow Abstracthide AbstractInactivated vaccines lack immunogenicity and therefore require potent adjuvants. To adapt a rational approach to this aim, understanding the in vivo effects of adjuvants is essential. Here we compared …	Foot-and-mouth disease virus
ERR2534163	Inactivated vaccines lack immunogenicity and therefore require potent adjuvants. To adapt a rational approach to this aim, understanding the in vivo effects of adjuvants is essential. Here we compared non-adjuvanted and liposome-formulated foot-and-mouth disease virus antigen together with TLR4 and TLR7 ligands as immunostimulants. We used a system immunology-based analysis of ovine blood transcr…	Study: System immunology-based identification of blood transcriptional modules correlating to antibody responses in sheepPRJEB26387 • ERP108373 • All experiments • All runsshow Abstracthide AbstractInactivated vaccines lack immunogenicity and therefore require potent adjuvants. To adapt a rational approach to this aim, understanding the in vivo effects of adjuvants is essential. Here we compared …	Foot-and-mouth disease virus
ERR2534164	Inactivated vaccines lack immunogenicity and therefore require potent adjuvants. To adapt a rational approach to this aim, understanding the in vivo effects of adjuvants is essential. Here we compared non-adjuvanted and liposome-formulated foot-and-mouth disease virus antigen together with TLR4 and TLR7 ligands as immunostimulants. We used a system immunology-based analysis of ovine blood transcr…	Study: System immunology-based identification of blood transcriptional modules correlating to antibody responses in sheepPRJEB26387 • ERP108373 • All experiments • All runsshow Abstracthide AbstractInactivated vaccines lack immunogenicity and therefore require potent adjuvants. To adapt a rational approach to this aim, understanding the in vivo effects of adjuvants is essential. Here we compared …	Foot-and-mouth disease virus
ERR2534165	Inactivated vaccines lack immunogenicity and therefore require potent adjuvants. To adapt a rational approach to this aim, understanding the in vivo effects of adjuvants is essential. Here we compared non-adjuvanted and liposome-formulated foot-and-mouth disease virus antigen together with TLR4 and TLR7 ligands as immunostimulants. We used a system immunology-based analysis of ovine blood transcr…	Study: System immunology-based identification of blood transcriptional modules correlating to antibody responses in sheepPRJEB26387 • ERP108373 • All experiments • All runsshow Abstracthide AbstractInactivated vaccines lack immunogenicity and therefore require potent adjuvants. To adapt a rational approach to this aim, understanding the in vivo effects of adjuvants is essential. Here we compared …	Foot-and-mouth disease virus
ERR2534166	Inactivated vaccines lack immunogenicity and therefore require potent adjuvants. To adapt a rational approach to this aim, understanding the in vivo effects of adjuvants is essential. Here we compared non-adjuvanted and liposome-formulated foot-and-mouth disease virus antigen together with TLR4 and TLR7 ligands as immunostimulants. We used a system immunology-based analysis of ovine blood transcr…	Study: System immunology-based identification of blood transcriptional modules correlating to antibody responses in sheepPRJEB26387 • ERP108373 • All experiments • All runsshow Abstracthide AbstractInactivated vaccines lack immunogenicity and therefore require potent adjuvants. To adapt a rational approach to this aim, understanding the in vivo effects of adjuvants is essential. Here we compared …	Foot-and-mouth disease virus
ERR2534167	Inactivated vaccines lack immunogenicity and therefore require potent adjuvants. To adapt a rational approach to this aim, understanding the in vivo effects of adjuvants is essential. Here we compared non-adjuvanted and liposome-formulated foot-and-mouth disease virus antigen together with TLR4 and TLR7 ligands as immunostimulants. We used a system immunology-based analysis of ovine blood transcr…	Study: System immunology-based identification of blood transcriptional modules correlating to antibody responses in sheepPRJEB26387 • ERP108373 • All experiments • All runsshow Abstracthide AbstractInactivated vaccines lack immunogenicity and therefore require potent adjuvants. To adapt a rational approach to this aim, understanding the in vivo effects of adjuvants is essential. Here we compared …	Foot-and-mouth disease virus
ERR2534168	Inactivated vaccines lack immunogenicity and therefore require potent adjuvants. To adapt a rational approach to this aim, understanding the in vivo effects of adjuvants is essential. Here we compared non-adjuvanted and liposome-formulated foot-and-mouth disease virus antigen together with TLR4 and TLR7 ligands as immunostimulants. We used a system immunology-based analysis of ovine blood transcr…	Study: System immunology-based identification of blood transcriptional modules correlating to antibody responses in sheepPRJEB26387 • ERP108373 • All experiments • All runsshow Abstracthide AbstractInactivated vaccines lack immunogenicity and therefore require potent adjuvants. To adapt a rational approach to this aim, understanding the in vivo effects of adjuvants is essential. Here we compared …	Foot-and-mouth disease virus
ERR2534169	Inactivated vaccines lack immunogenicity and therefore require potent adjuvants. To adapt a rational approach to this aim, understanding the in vivo effects of adjuvants is essential. Here we compared non-adjuvanted and liposome-formulated foot-and-mouth disease virus antigen together with TLR4 and TLR7 ligands as immunostimulants. We used a system immunology-based analysis of ovine blood transcr…	Study: System immunology-based identification of blood transcriptional modules correlating to antibody responses in sheepPRJEB26387 • ERP108373 • All experiments • All runsshow Abstracthide AbstractInactivated vaccines lack immunogenicity and therefore require potent adjuvants. To adapt a rational approach to this aim, understanding the in vivo effects of adjuvants is essential. Here we compared …	Foot-and-mouth disease virus
ERR2534170	Inactivated vaccines lack immunogenicity and therefore require potent adjuvants. To adapt a rational approach to this aim, understanding the in vivo effects of adjuvants is essential. Here we compared non-adjuvanted and liposome-formulated foot-and-mouth disease virus antigen together with TLR4 and TLR7 ligands as immunostimulants. We used a system immunology-based analysis of ovine blood transcr…	Study: System immunology-based identification of blood transcriptional modules correlating to antibody responses in sheepPRJEB26387 • ERP108373 • All experiments • All runsshow Abstracthide AbstractInactivated vaccines lack immunogenicity and therefore require potent adjuvants. To adapt a rational approach to this aim, understanding the in vivo effects of adjuvants is essential. Here we compared …	Foot-and-mouth disease virus
ERR2534171	Inactivated vaccines lack immunogenicity and therefore require potent adjuvants. To adapt a rational approach to this aim, understanding the in vivo effects of adjuvants is essential. Here we compared non-adjuvanted and liposome-formulated foot-and-mouth disease virus antigen together with TLR4 and TLR7 ligands as immunostimulants. We used a system immunology-based analysis of ovine blood transcr…	Study: System immunology-based identification of blood transcriptional modules correlating to antibody responses in sheepPRJEB26387 • ERP108373 • All experiments • All runsshow Abstracthide AbstractInactivated vaccines lack immunogenicity and therefore require potent adjuvants. To adapt a rational approach to this aim, understanding the in vivo effects of adjuvants is essential. Here we compared …	Foot-and-mouth disease virus
ERR2534172	Inactivated vaccines lack immunogenicity and therefore require potent adjuvants. To adapt a rational approach to this aim, understanding the in vivo effects of adjuvants is essential. Here we compared non-adjuvanted and liposome-formulated foot-and-mouth disease virus antigen together with TLR4 and TLR7 ligands as immunostimulants. We used a system immunology-based analysis of ovine blood transcr…	Study: System immunology-based identification of blood transcriptional modules correlating to antibody responses in sheepPRJEB26387 • ERP108373 • All experiments • All runsshow Abstracthide AbstractInactivated vaccines lack immunogenicity and therefore require potent adjuvants. To adapt a rational approach to this aim, understanding the in vivo effects of adjuvants is essential. Here we compared …	Foot-and-mouth disease virus
ERR2534173	Inactivated vaccines lack immunogenicity and therefore require potent adjuvants. To adapt a rational approach to this aim, understanding the in vivo effects of adjuvants is essential. Here we compared non-adjuvanted and liposome-formulated foot-and-mouth disease virus antigen together with TLR4 and TLR7 ligands as immunostimulants. We used a system immunology-based analysis of ovine blood transcr…	Study: System immunology-based identification of blood transcriptional modules correlating to antibody responses in sheepPRJEB26387 • ERP108373 • All experiments • All runsshow Abstracthide AbstractInactivated vaccines lack immunogenicity and therefore require potent adjuvants. To adapt a rational approach to this aim, understanding the in vivo effects of adjuvants is essential. Here we compared …	Foot-and-mouth disease virus
ERR2534174	Inactivated vaccines lack immunogenicity and therefore require potent adjuvants. To adapt a rational approach to this aim, understanding the in vivo effects of adjuvants is essential. Here we compared non-adjuvanted and liposome-formulated foot-and-mouth disease virus antigen together with TLR4 and TLR7 ligands as immunostimulants. We used a system immunology-based analysis of ovine blood transcr…	Study: System immunology-based identification of blood transcriptional modules correlating to antibody responses in sheepPRJEB26387 • ERP108373 • All experiments • All runsshow Abstracthide AbstractInactivated vaccines lack immunogenicity and therefore require potent adjuvants. To adapt a rational approach to this aim, understanding the in vivo effects of adjuvants is essential. Here we compared …	Foot-and-mouth disease virus
ERR2534175	Inactivated vaccines lack immunogenicity and therefore require potent adjuvants. To adapt a rational approach to this aim, understanding the in vivo effects of adjuvants is essential. Here we compared non-adjuvanted and liposome-formulated foot-and-mouth disease virus antigen together with TLR4 and TLR7 ligands as immunostimulants. We used a system immunology-based analysis of ovine blood transcr…	Study: System immunology-based identification of blood transcriptional modules correlating to antibody responses in sheepPRJEB26387 • ERP108373 • All experiments • All runsshow Abstracthide AbstractInactivated vaccines lack immunogenicity and therefore require potent adjuvants. To adapt a rational approach to this aim, understanding the in vivo effects of adjuvants is essential. Here we compared …	Foot-and-mouth disease virus
ERR2534176	Inactivated vaccines lack immunogenicity and therefore require potent adjuvants. To adapt a rational approach to this aim, understanding the in vivo effects of adjuvants is essential. Here we compared non-adjuvanted and liposome-formulated foot-and-mouth disease virus antigen together with TLR4 and TLR7 ligands as immunostimulants. We used a system immunology-based analysis of ovine blood transcr…	Study: System immunology-based identification of blood transcriptional modules correlating to antibody responses in sheepPRJEB26387 • ERP108373 • All experiments • All runsshow Abstracthide AbstractInactivated vaccines lack immunogenicity and therefore require potent adjuvants. To adapt a rational approach to this aim, understanding the in vivo effects of adjuvants is essential. Here we compared …	Foot-and-mouth disease virus
ERR2534177	Inactivated vaccines lack immunogenicity and therefore require potent adjuvants. To adapt a rational approach to this aim, understanding the in vivo effects of adjuvants is essential. Here we compared non-adjuvanted and liposome-formulated foot-and-mouth disease virus antigen together with TLR4 and TLR7 ligands as immunostimulants. We used a system immunology-based analysis of ovine blood transcr…	Study: System immunology-based identification of blood transcriptional modules correlating to antibody responses in sheepPRJEB26387 • ERP108373 • All experiments • All runsshow Abstracthide AbstractInactivated vaccines lack immunogenicity and therefore require potent adjuvants. To adapt a rational approach to this aim, understanding the in vivo effects of adjuvants is essential. Here we compared …	Foot-and-mouth disease virus
ERR2534178	Inactivated vaccines lack immunogenicity and therefore require potent adjuvants. To adapt a rational approach to this aim, understanding the in vivo effects of adjuvants is essential. Here we compared non-adjuvanted and liposome-formulated foot-and-mouth disease virus antigen together with TLR4 and TLR7 ligands as immunostimulants. We used a system immunology-based analysis of ovine blood transcr…	Study: System immunology-based identification of blood transcriptional modules correlating to antibody responses in sheepPRJEB26387 • ERP108373 • All experiments • All runsshow Abstracthide AbstractInactivated vaccines lack immunogenicity and therefore require potent adjuvants. To adapt a rational approach to this aim, understanding the in vivo effects of adjuvants is essential. Here we compared …	Foot-and-mouth disease virus
ERR2534179	Inactivated vaccines lack immunogenicity and therefore require potent adjuvants. To adapt a rational approach to this aim, understanding the in vivo effects of adjuvants is essential. Here we compared non-adjuvanted and liposome-formulated foot-and-mouth disease virus antigen together with TLR4 and TLR7 ligands as immunostimulants. We used a system immunology-based analysis of ovine blood transcr…	Study: System immunology-based identification of blood transcriptional modules correlating to antibody responses in sheepPRJEB26387 • ERP108373 • All experiments • All runsshow Abstracthide AbstractInactivated vaccines lack immunogenicity and therefore require potent adjuvants. To adapt a rational approach to this aim, understanding the in vivo effects of adjuvants is essential. Here we compared …	Foot-and-mouth disease virus
ERR2534180	Inactivated vaccines lack immunogenicity and therefore require potent adjuvants. To adapt a rational approach to this aim, understanding the in vivo effects of adjuvants is essential. Here we compared non-adjuvanted and liposome-formulated foot-and-mouth disease virus antigen together with TLR4 and TLR7 ligands as immunostimulants. We used a system immunology-based analysis of ovine blood transcr…	Study: System immunology-based identification of blood transcriptional modules correlating to antibody responses in sheepPRJEB26387 • ERP108373 • All experiments • All runsshow Abstracthide AbstractInactivated vaccines lack immunogenicity and therefore require potent adjuvants. To adapt a rational approach to this aim, understanding the in vivo effects of adjuvants is essential. Here we compared …	Foot-and-mouth disease virus
ERR2534181	Inactivated vaccines lack immunogenicity and therefore require potent adjuvants. To adapt a rational approach to this aim, understanding the in vivo effects of adjuvants is essential. Here we compared non-adjuvanted and liposome-formulated foot-and-mouth disease virus antigen together with TLR4 and TLR7 ligands as immunostimulants. We used a system immunology-based analysis of ovine blood transcr…	Study: System immunology-based identification of blood transcriptional modules correlating to antibody responses in sheepPRJEB26387 • ERP108373 • All experiments • All runsshow Abstracthide AbstractInactivated vaccines lack immunogenicity and therefore require potent adjuvants. To adapt a rational approach to this aim, understanding the in vivo effects of adjuvants is essential. Here we compared …	Foot-and-mouth disease virus
ERR2534182	Inactivated vaccines lack immunogenicity and therefore require potent adjuvants. To adapt a rational approach to this aim, understanding the in vivo effects of adjuvants is essential. Here we compared non-adjuvanted and liposome-formulated foot-and-mouth disease virus antigen together with TLR4 and TLR7 ligands as immunostimulants. We used a system immunology-based analysis of ovine blood transcr…	Study: System immunology-based identification of blood transcriptional modules correlating to antibody responses in sheepPRJEB26387 • ERP108373 • All experiments • All runsshow Abstracthide AbstractInactivated vaccines lack immunogenicity and therefore require potent adjuvants. To adapt a rational approach to this aim, understanding the in vivo effects of adjuvants is essential. Here we compared …	Foot-and-mouth disease virus
ERR2534183	Inactivated vaccines lack immunogenicity and therefore require potent adjuvants. To adapt a rational approach to this aim, understanding the in vivo effects of adjuvants is essential. Here we compared non-adjuvanted and liposome-formulated foot-and-mouth disease virus antigen together with TLR4 and TLR7 ligands as immunostimulants. We used a system immunology-based analysis of ovine blood transcr…	Study: System immunology-based identification of blood transcriptional modules correlating to antibody responses in sheepPRJEB26387 • ERP108373 • All experiments • All runsshow Abstracthide AbstractInactivated vaccines lack immunogenicity and therefore require potent adjuvants. To adapt a rational approach to this aim, understanding the in vivo effects of adjuvants is essential. Here we compared …	Foot-and-mouth disease virus
ERR2534184	Inactivated vaccines lack immunogenicity and therefore require potent adjuvants. To adapt a rational approach to this aim, understanding the in vivo effects of adjuvants is essential. Here we compared non-adjuvanted and liposome-formulated foot-and-mouth disease virus antigen together with TLR4 and TLR7 ligands as immunostimulants. We used a system immunology-based analysis of ovine blood transcr…	Study: System immunology-based identification of blood transcriptional modules correlating to antibody responses in sheepPRJEB26387 • ERP108373 • All experiments • All runsshow Abstracthide AbstractInactivated vaccines lack immunogenicity and therefore require potent adjuvants. To adapt a rational approach to this aim, understanding the in vivo effects of adjuvants is essential. Here we compared …	Foot-and-mouth disease virus
ERR2534185	Inactivated vaccines lack immunogenicity and therefore require potent adjuvants. To adapt a rational approach to this aim, understanding the in vivo effects of adjuvants is essential. Here we compared non-adjuvanted and liposome-formulated foot-and-mouth disease virus antigen together with TLR4 and TLR7 ligands as immunostimulants. We used a system immunology-based analysis of ovine blood transcr…	Study: System immunology-based identification of blood transcriptional modules correlating to antibody responses in sheepPRJEB26387 • ERP108373 • All experiments • All runsshow Abstracthide AbstractInactivated vaccines lack immunogenicity and therefore require potent adjuvants. To adapt a rational approach to this aim, understanding the in vivo effects of adjuvants is essential. Here we compared …	Foot-and-mouth disease virus
ERR2534186	Inactivated vaccines lack immunogenicity and therefore require potent adjuvants. To adapt a rational approach to this aim, understanding the in vivo effects of adjuvants is essential. Here we compared non-adjuvanted and liposome-formulated foot-and-mouth disease virus antigen together with TLR4 and TLR7 ligands as immunostimulants. We used a system immunology-based analysis of ovine blood transcr…	Study: System immunology-based identification of blood transcriptional modules correlating to antibody responses in sheepPRJEB26387 • ERP108373 • All experiments • All runsshow Abstracthide AbstractInactivated vaccines lack immunogenicity and therefore require potent adjuvants. To adapt a rational approach to this aim, understanding the in vivo effects of adjuvants is essential. Here we compared …	Foot-and-mouth disease virus
ERR2534187	Inactivated vaccines lack immunogenicity and therefore require potent adjuvants. To adapt a rational approach to this aim, understanding the in vivo effects of adjuvants is essential. Here we compared non-adjuvanted and liposome-formulated foot-and-mouth disease virus antigen together with TLR4 and TLR7 ligands as immunostimulants. We used a system immunology-based analysis of ovine blood transcr…	Study: System immunology-based identification of blood transcriptional modules correlating to antibody responses in sheepPRJEB26387 • ERP108373 • All experiments • All runsshow Abstracthide AbstractInactivated vaccines lack immunogenicity and therefore require potent adjuvants. To adapt a rational approach to this aim, understanding the in vivo effects of adjuvants is essential. Here we compared …	Foot-and-mouth disease virus
ERR2534188	Inactivated vaccines lack immunogenicity and therefore require potent adjuvants. To adapt a rational approach to this aim, understanding the in vivo effects of adjuvants is essential. Here we compared non-adjuvanted and liposome-formulated foot-and-mouth disease virus antigen together with TLR4 and TLR7 ligands as immunostimulants. We used a system immunology-based analysis of ovine blood transcr…	Study: System immunology-based identification of blood transcriptional modules correlating to antibody responses in sheepPRJEB26387 • ERP108373 • All experiments • All runsshow Abstracthide AbstractInactivated vaccines lack immunogenicity and therefore require potent adjuvants. To adapt a rational approach to this aim, understanding the in vivo effects of adjuvants is essential. Here we compared …	Foot-and-mouth disease virus
ERR2534189	Inactivated vaccines lack immunogenicity and therefore require potent adjuvants. To adapt a rational approach to this aim, understanding the in vivo effects of adjuvants is essential. Here we compared non-adjuvanted and liposome-formulated foot-and-mouth disease virus antigen together with TLR4 and TLR7 ligands as immunostimulants. We used a system immunology-based analysis of ovine blood transcr…	Study: System immunology-based identification of blood transcriptional modules correlating to antibody responses in sheepPRJEB26387 • ERP108373 • All experiments • All runsshow Abstracthide AbstractInactivated vaccines lack immunogenicity and therefore require potent adjuvants. To adapt a rational approach to this aim, understanding the in vivo effects of adjuvants is essential. Here we compared …	Foot-and-mouth disease virus
ERR2534190	Inactivated vaccines lack immunogenicity and therefore require potent adjuvants. To adapt a rational approach to this aim, understanding the in vivo effects of adjuvants is essential. Here we compared non-adjuvanted and liposome-formulated foot-and-mouth disease virus antigen together with TLR4 and TLR7 ligands as immunostimulants. We used a system immunology-based analysis of ovine blood transcr…	Study: System immunology-based identification of blood transcriptional modules correlating to antibody responses in sheepPRJEB26387 • ERP108373 • All experiments • All runsshow Abstracthide AbstractInactivated vaccines lack immunogenicity and therefore require potent adjuvants. To adapt a rational approach to this aim, understanding the in vivo effects of adjuvants is essential. Here we compared …	Foot-and-mouth disease virus
ERR2534191	Inactivated vaccines lack immunogenicity and therefore require potent adjuvants. To adapt a rational approach to this aim, understanding the in vivo effects of adjuvants is essential. Here we compared non-adjuvanted and liposome-formulated foot-and-mouth disease virus antigen together with TLR4 and TLR7 ligands as immunostimulants. We used a system immunology-based analysis of ovine blood transcr…	Study: System immunology-based identification of blood transcriptional modules correlating to antibody responses in sheepPRJEB26387 • ERP108373 • All experiments • All runsshow Abstracthide AbstractInactivated vaccines lack immunogenicity and therefore require potent adjuvants. To adapt a rational approach to this aim, understanding the in vivo effects of adjuvants is essential. Here we compared …	Foot-and-mouth disease virus
ERR2534192	Inactivated vaccines lack immunogenicity and therefore require potent adjuvants. To adapt a rational approach to this aim, understanding the in vivo effects of adjuvants is essential. Here we compared non-adjuvanted and liposome-formulated foot-and-mouth disease virus antigen together with TLR4 and TLR7 ligands as immunostimulants. We used a system immunology-based analysis of ovine blood transcr…	Study: System immunology-based identification of blood transcriptional modules correlating to antibody responses in sheepPRJEB26387 • ERP108373 • All experiments • All runsshow Abstracthide AbstractInactivated vaccines lack immunogenicity and therefore require potent adjuvants. To adapt a rational approach to this aim, understanding the in vivo effects of adjuvants is essential. Here we compared …	Foot-and-mouth disease virus
ERR2534193	Inactivated vaccines lack immunogenicity and therefore require potent adjuvants. To adapt a rational approach to this aim, understanding the in vivo effects of adjuvants is essential. Here we compared non-adjuvanted and liposome-formulated foot-and-mouth disease virus antigen together with TLR4 and TLR7 ligands as immunostimulants. We used a system immunology-based analysis of ovine blood transcr…	Study: System immunology-based identification of blood transcriptional modules correlating to antibody responses in sheepPRJEB26387 • ERP108373 • All experiments • All runsshow Abstracthide AbstractInactivated vaccines lack immunogenicity and therefore require potent adjuvants. To adapt a rational approach to this aim, understanding the in vivo effects of adjuvants is essential. Here we compared …	Foot-and-mouth disease virus
ERR2534194	Inactivated vaccines lack immunogenicity and therefore require potent adjuvants. To adapt a rational approach to this aim, understanding the in vivo effects of adjuvants is essential. Here we compared non-adjuvanted and liposome-formulated foot-and-mouth disease virus antigen together with TLR4 and TLR7 ligands as immunostimulants. We used a system immunology-based analysis of ovine blood transcr…	Study: System immunology-based identification of blood transcriptional modules correlating to antibody responses in sheepPRJEB26387 • ERP108373 • All experiments • All runsshow Abstracthide AbstractInactivated vaccines lack immunogenicity and therefore require potent adjuvants. To adapt a rational approach to this aim, understanding the in vivo effects of adjuvants is essential. Here we compared …	Foot-and-mouth disease virus
ERR2534195	Inactivated vaccines lack immunogenicity and therefore require potent adjuvants. To adapt a rational approach to this aim, understanding the in vivo effects of adjuvants is essential. Here we compared non-adjuvanted and liposome-formulated foot-and-mouth disease virus antigen together with TLR4 and TLR7 ligands as immunostimulants. We used a system immunology-based analysis of ovine blood transcr…	Study: System immunology-based identification of blood transcriptional modules correlating to antibody responses in sheepPRJEB26387 • ERP108373 • All experiments • All runsshow Abstracthide AbstractInactivated vaccines lack immunogenicity and therefore require potent adjuvants. To adapt a rational approach to this aim, understanding the in vivo effects of adjuvants is essential. Here we compared …	Foot-and-mouth disease virus
ERR2534196	Inactivated vaccines lack immunogenicity and therefore require potent adjuvants. To adapt a rational approach to this aim, understanding the in vivo effects of adjuvants is essential. Here we compared non-adjuvanted and liposome-formulated foot-and-mouth disease virus antigen together with TLR4 and TLR7 ligands as immunostimulants. We used a system immunology-based analysis of ovine blood transcr…	Study: System immunology-based identification of blood transcriptional modules correlating to antibody responses in sheepPRJEB26387 • ERP108373 • All experiments • All runsshow Abstracthide AbstractInactivated vaccines lack immunogenicity and therefore require potent adjuvants. To adapt a rational approach to this aim, understanding the in vivo effects of adjuvants is essential. Here we compared …	Foot-and-mouth disease virus
ERR2534197	Inactivated vaccines lack immunogenicity and therefore require potent adjuvants. To adapt a rational approach to this aim, understanding the in vivo effects of adjuvants is essential. Here we compared non-adjuvanted and liposome-formulated foot-and-mouth disease virus antigen together with TLR4 and TLR7 ligands as immunostimulants. We used a system immunology-based analysis of ovine blood transcr…	Study: System immunology-based identification of blood transcriptional modules correlating to antibody responses in sheepPRJEB26387 • ERP108373 • All experiments • All runsshow Abstracthide AbstractInactivated vaccines lack immunogenicity and therefore require potent adjuvants. To adapt a rational approach to this aim, understanding the in vivo effects of adjuvants is essential. Here we compared …	Foot-and-mouth disease virus
ERR2534198	Inactivated vaccines lack immunogenicity and therefore require potent adjuvants. To adapt a rational approach to this aim, understanding the in vivo effects of adjuvants is essential. Here we compared non-adjuvanted and liposome-formulated foot-and-mouth disease virus antigen together with TLR4 and TLR7 ligands as immunostimulants. We used a system immunology-based analysis of ovine blood transcr…	Study: System immunology-based identification of blood transcriptional modules correlating to antibody responses in sheepPRJEB26387 • ERP108373 • All experiments • All runsshow Abstracthide AbstractInactivated vaccines lack immunogenicity and therefore require potent adjuvants. To adapt a rational approach to this aim, understanding the in vivo effects of adjuvants is essential. Here we compared …	Foot-and-mouth disease virus
ERR2534199	Inactivated vaccines lack immunogenicity and therefore require potent adjuvants. To adapt a rational approach to this aim, understanding the in vivo effects of adjuvants is essential. Here we compared non-adjuvanted and liposome-formulated foot-and-mouth disease virus antigen together with TLR4 and TLR7 ligands as immunostimulants. We used a system immunology-based analysis of ovine blood transcr…	Study: System immunology-based identification of blood transcriptional modules correlating to antibody responses in sheepPRJEB26387 • ERP108373 • All experiments • All runsshow Abstracthide AbstractInactivated vaccines lack immunogenicity and therefore require potent adjuvants. To adapt a rational approach to this aim, understanding the in vivo effects of adjuvants is essential. Here we compared …	Foot-and-mouth disease virus
ERR2534200	Inactivated vaccines lack immunogenicity and therefore require potent adjuvants. To adapt a rational approach to this aim, understanding the in vivo effects of adjuvants is essential. Here we compared non-adjuvanted and liposome-formulated foot-and-mouth disease virus antigen together with TLR4 and TLR7 ligands as immunostimulants. We used a system immunology-based analysis of ovine blood transcr…	Study: System immunology-based identification of blood transcriptional modules correlating to antibody responses in sheepPRJEB26387 • ERP108373 • All experiments • All runsshow Abstracthide AbstractInactivated vaccines lack immunogenicity and therefore require potent adjuvants. To adapt a rational approach to this aim, understanding the in vivo effects of adjuvants is essential. Here we compared …	Foot-and-mouth disease virus
ERR2534201	Inactivated vaccines lack immunogenicity and therefore require potent adjuvants. To adapt a rational approach to this aim, understanding the in vivo effects of adjuvants is essential. Here we compared non-adjuvanted and liposome-formulated foot-and-mouth disease virus antigen together with TLR4 and TLR7 ligands as immunostimulants. We used a system immunology-based analysis of ovine blood transcr…	Study: System immunology-based identification of blood transcriptional modules correlating to antibody responses in sheepPRJEB26387 • ERP108373 • All experiments • All runsshow Abstracthide AbstractInactivated vaccines lack immunogenicity and therefore require potent adjuvants. To adapt a rational approach to this aim, understanding the in vivo effects of adjuvants is essential. Here we compared …	Foot-and-mouth disease virus
ERR2534202	Inactivated vaccines lack immunogenicity and therefore require potent adjuvants. To adapt a rational approach to this aim, understanding the in vivo effects of adjuvants is essential. Here we compared non-adjuvanted and liposome-formulated foot-and-mouth disease virus antigen together with TLR4 and TLR7 ligands as immunostimulants. We used a system immunology-based analysis of ovine blood transcr…	Study: System immunology-based identification of blood transcriptional modules correlating to antibody responses in sheepPRJEB26387 • ERP108373 • All experiments • All runsshow Abstracthide AbstractInactivated vaccines lack immunogenicity and therefore require potent adjuvants. To adapt a rational approach to this aim, understanding the in vivo effects of adjuvants is essential. Here we compared …	Foot-and-mouth disease virus
ERR2534203	Inactivated vaccines lack immunogenicity and therefore require potent adjuvants. To adapt a rational approach to this aim, understanding the in vivo effects of adjuvants is essential. Here we compared non-adjuvanted and liposome-formulated foot-and-mouth disease virus antigen together with TLR4 and TLR7 ligands as immunostimulants. We used a system immunology-based analysis of ovine blood transcr…	Study: System immunology-based identification of blood transcriptional modules correlating to antibody responses in sheepPRJEB26387 • ERP108373 • All experiments • All runsshow Abstracthide AbstractInactivated vaccines lack immunogenicity and therefore require potent adjuvants. To adapt a rational approach to this aim, understanding the in vivo effects of adjuvants is essential. Here we compared …	Foot-and-mouth disease virus
ERR2683937	Ovine pulmonary adenocarcinoma (OPA) is a chronic respiratory disease of sheep caused by jaagsiekte sheep retrovirus (JSRV). JSRV infects respiratory epithelial cells and initiates tumor growth. OPA is an important economic and welfare issue for sheep farmers but is also considered to be a valuable animal model for human lung adenocarcinoma. In this study, we investigated the pathogenesis of OPA …	Study: Ovine pulmonary adenocarcinoma (OPA) is a chronic respiratory disease of sheep caused by jaagsiekte sheep retrovirus (JSRV). JSRV infects respiratory epithelial cells and initiates tumor growth. OPA is an important economic and welfare issue for sheep farmers but is also considered to be a valuable animal model for human lung adenocarcinoma. In this study, whole transcriptome profiling was…	Jaagsiekte sheep retrovirus
ERR2683938	Ovine pulmonary adenocarcinoma (OPA) is a chronic respiratory disease of sheep caused by jaagsiekte sheep retrovirus (JSRV). JSRV infects respiratory epithelial cells and initiates tumor growth. OPA is an important economic and welfare issue for sheep farmers but is also considered to be a valuable animal model for human lung adenocarcinoma. In this study, we investigated the pathogenesis of OPA …	Study: Ovine pulmonary adenocarcinoma (OPA) is a chronic respiratory disease of sheep caused by jaagsiekte sheep retrovirus (JSRV). JSRV infects respiratory epithelial cells and initiates tumor growth. OPA is an important economic and welfare issue for sheep farmers but is also considered to be a valuable animal model for human lung adenocarcinoma. In this study, whole transcriptome profiling was…	Jaagsiekte sheep retrovirus
ERR2683939	Ovine pulmonary adenocarcinoma (OPA) is a chronic respiratory disease of sheep caused by jaagsiekte sheep retrovirus (JSRV). JSRV infects respiratory epithelial cells and initiates tumor growth. OPA is an important economic and welfare issue for sheep farmers but is also considered to be a valuable animal model for human lung adenocarcinoma. In this study, we investigated the pathogenesis of OPA …	Study: Ovine pulmonary adenocarcinoma (OPA) is a chronic respiratory disease of sheep caused by jaagsiekte sheep retrovirus (JSRV). JSRV infects respiratory epithelial cells and initiates tumor growth. OPA is an important economic and welfare issue for sheep farmers but is also considered to be a valuable animal model for human lung adenocarcinoma. In this study, whole transcriptome profiling was…	Jaagsiekte sheep retrovirus
ERR2683940	Ovine pulmonary adenocarcinoma (OPA) is a chronic respiratory disease of sheep caused by jaagsiekte sheep retrovirus (JSRV). JSRV infects respiratory epithelial cells and initiates tumor growth. OPA is an important economic and welfare issue for sheep farmers but is also considered to be a valuable animal model for human lung adenocarcinoma. In this study, we investigated the pathogenesis of OPA …	Study: Ovine pulmonary adenocarcinoma (OPA) is a chronic respiratory disease of sheep caused by jaagsiekte sheep retrovirus (JSRV). JSRV infects respiratory epithelial cells and initiates tumor growth. OPA is an important economic and welfare issue for sheep farmers but is also considered to be a valuable animal model for human lung adenocarcinoma. In this study, whole transcriptome profiling was…	Jaagsiekte sheep retrovirus
ERR2683941	Ovine pulmonary adenocarcinoma (OPA) is a chronic respiratory disease of sheep caused by jaagsiekte sheep retrovirus (JSRV). JSRV infects respiratory epithelial cells and initiates tumor growth. OPA is an important economic and welfare issue for sheep farmers but is also considered to be a valuable animal model for human lung adenocarcinoma. In this study, we investigated the pathogenesis of OPA …	Study: Ovine pulmonary adenocarcinoma (OPA) is a chronic respiratory disease of sheep caused by jaagsiekte sheep retrovirus (JSRV). JSRV infects respiratory epithelial cells and initiates tumor growth. OPA is an important economic and welfare issue for sheep farmers but is also considered to be a valuable animal model for human lung adenocarcinoma. In this study, whole transcriptome profiling was…	Jaagsiekte sheep retrovirus
ERR2683942	Ovine pulmonary adenocarcinoma (OPA) is a chronic respiratory disease of sheep caused by jaagsiekte sheep retrovirus (JSRV). JSRV infects respiratory epithelial cells and initiates tumor growth. OPA is an important economic and welfare issue for sheep farmers but is also considered to be a valuable animal model for human lung adenocarcinoma. In this study, we investigated the pathogenesis of OPA …	Study: Ovine pulmonary adenocarcinoma (OPA) is a chronic respiratory disease of sheep caused by jaagsiekte sheep retrovirus (JSRV). JSRV infects respiratory epithelial cells and initiates tumor growth. OPA is an important economic and welfare issue for sheep farmers but is also considered to be a valuable animal model for human lung adenocarcinoma. In this study, whole transcriptome profiling was…	Jaagsiekte sheep retrovirus
ERR2683943	Ovine pulmonary adenocarcinoma (OPA) is a chronic respiratory disease of sheep caused by jaagsiekte sheep retrovirus (JSRV). JSRV infects respiratory epithelial cells and initiates tumor growth. OPA is an important economic and welfare issue for sheep farmers but is also considered to be a valuable animal model for human lung adenocarcinoma. In this study, we investigated the pathogenesis of OPA …	Study: Ovine pulmonary adenocarcinoma (OPA) is a chronic respiratory disease of sheep caused by jaagsiekte sheep retrovirus (JSRV). JSRV infects respiratory epithelial cells and initiates tumor growth. OPA is an important economic and welfare issue for sheep farmers but is also considered to be a valuable animal model for human lung adenocarcinoma. In this study, whole transcriptome profiling was…	Jaagsiekte sheep retrovirus
ERR2683944	Ovine pulmonary adenocarcinoma (OPA) is a chronic respiratory disease of sheep caused by jaagsiekte sheep retrovirus (JSRV). JSRV infects respiratory epithelial cells and initiates tumor growth. OPA is an important economic and welfare issue for sheep farmers but is also considered to be a valuable animal model for human lung adenocarcinoma. In this study, we investigated the pathogenesis of OPA …	Study: Ovine pulmonary adenocarcinoma (OPA) is a chronic respiratory disease of sheep caused by jaagsiekte sheep retrovirus (JSRV). JSRV infects respiratory epithelial cells and initiates tumor growth. OPA is an important economic and welfare issue for sheep farmers but is also considered to be a valuable animal model for human lung adenocarcinoma. In this study, whole transcriptome profiling was…	Jaagsiekte sheep retrovirus
ERR2683945	Ovine pulmonary adenocarcinoma (OPA) is a chronic respiratory disease of sheep caused by jaagsiekte sheep retrovirus (JSRV). JSRV infects respiratory epithelial cells and initiates tumor growth. OPA is an important economic and welfare issue for sheep farmers but is also considered to be a valuable animal model for human lung adenocarcinoma. In this study, we investigated the pathogenesis of OPA …	Study: Ovine pulmonary adenocarcinoma (OPA) is a chronic respiratory disease of sheep caused by jaagsiekte sheep retrovirus (JSRV). JSRV infects respiratory epithelial cells and initiates tumor growth. OPA is an important economic and welfare issue for sheep farmers but is also considered to be a valuable animal model for human lung adenocarcinoma. In this study, whole transcriptome profiling was…	Jaagsiekte sheep retrovirus
ERR2683946	Ovine pulmonary adenocarcinoma (OPA) is a chronic respiratory disease of sheep caused by jaagsiekte sheep retrovirus (JSRV). JSRV infects respiratory epithelial cells and initiates tumor growth. OPA is an important economic and welfare issue for sheep farmers but is also considered to be a valuable animal model for human lung adenocarcinoma. In this study, we investigated the pathogenesis of OPA …	Study: Ovine pulmonary adenocarcinoma (OPA) is a chronic respiratory disease of sheep caused by jaagsiekte sheep retrovirus (JSRV). JSRV infects respiratory epithelial cells and initiates tumor growth. OPA is an important economic and welfare issue for sheep farmers but is also considered to be a valuable animal model for human lung adenocarcinoma. In this study, whole transcriptome profiling was…	Jaagsiekte sheep retrovirus
ERR2683947	Ovine pulmonary adenocarcinoma (OPA) is a chronic respiratory disease of sheep caused by jaagsiekte sheep retrovirus (JSRV). JSRV infects respiratory epithelial cells and initiates tumor growth. OPA is an important economic and welfare issue for sheep farmers but is also considered to be a valuable animal model for human lung adenocarcinoma. In this study, we investigated the pathogenesis of OPA …	Study: Ovine pulmonary adenocarcinoma (OPA) is a chronic respiratory disease of sheep caused by jaagsiekte sheep retrovirus (JSRV). JSRV infects respiratory epithelial cells and initiates tumor growth. OPA is an important economic and welfare issue for sheep farmers but is also considered to be a valuable animal model for human lung adenocarcinoma. In this study, whole transcriptome profiling was…	Jaagsiekte sheep retrovirus
ERR2683948	Ovine pulmonary adenocarcinoma (OPA) is a chronic respiratory disease of sheep caused by jaagsiekte sheep retrovirus (JSRV). JSRV infects respiratory epithelial cells and initiates tumor growth. OPA is an important economic and welfare issue for sheep farmers but is also considered to be a valuable animal model for human lung adenocarcinoma. In this study, we investigated the pathogenesis of OPA …	Study: Ovine pulmonary adenocarcinoma (OPA) is a chronic respiratory disease of sheep caused by jaagsiekte sheep retrovirus (JSRV). JSRV infects respiratory epithelial cells and initiates tumor growth. OPA is an important economic and welfare issue for sheep farmers but is also considered to be a valuable animal model for human lung adenocarcinoma. In this study, whole transcriptome profiling was…	Jaagsiekte sheep retrovirus
ERR2683949	Ovine pulmonary adenocarcinoma (OPA) is a chronic respiratory disease of sheep caused by jaagsiekte sheep retrovirus (JSRV). JSRV infects respiratory epithelial cells and initiates tumor growth. OPA is an important economic and welfare issue for sheep farmers but is also considered to be a valuable animal model for human lung adenocarcinoma. In this study, we investigated the pathogenesis of OPA …	Study: Ovine pulmonary adenocarcinoma (OPA) is a chronic respiratory disease of sheep caused by jaagsiekte sheep retrovirus (JSRV). JSRV infects respiratory epithelial cells and initiates tumor growth. OPA is an important economic and welfare issue for sheep farmers but is also considered to be a valuable animal model for human lung adenocarcinoma. In this study, whole transcriptome profiling was…	Jaagsiekte sheep retrovirus
ERR2683950	Ovine pulmonary adenocarcinoma (OPA) is a chronic respiratory disease of sheep caused by jaagsiekte sheep retrovirus (JSRV). JSRV infects respiratory epithelial cells and initiates tumor growth. OPA is an important economic and welfare issue for sheep farmers but is also considered to be a valuable animal model for human lung adenocarcinoma. In this study, we investigated the pathogenesis of OPA …	Study: Ovine pulmonary adenocarcinoma (OPA) is a chronic respiratory disease of sheep caused by jaagsiekte sheep retrovirus (JSRV). JSRV infects respiratory epithelial cells and initiates tumor growth. OPA is an important economic and welfare issue for sheep farmers but is also considered to be a valuable animal model for human lung adenocarcinoma. In this study, whole transcriptome profiling was…	Jaagsiekte sheep retrovirus
ERR2683951	Ovine pulmonary adenocarcinoma (OPA) is a chronic respiratory disease of sheep caused by jaagsiekte sheep retrovirus (JSRV). JSRV infects respiratory epithelial cells and initiates tumor growth. OPA is an important economic and welfare issue for sheep farmers but is also considered to be a valuable animal model for human lung adenocarcinoma. In this study, we investigated the pathogenesis of OPA …	Study: Ovine pulmonary adenocarcinoma (OPA) is a chronic respiratory disease of sheep caused by jaagsiekte sheep retrovirus (JSRV). JSRV infects respiratory epithelial cells and initiates tumor growth. OPA is an important economic and welfare issue for sheep farmers but is also considered to be a valuable animal model for human lung adenocarcinoma. In this study, whole transcriptome profiling was…	Jaagsiekte sheep retrovirus
ERR2683952	Ovine pulmonary adenocarcinoma (OPA) is a chronic respiratory disease of sheep caused by jaagsiekte sheep retrovirus (JSRV). JSRV infects respiratory epithelial cells and initiates tumor growth. OPA is an important economic and welfare issue for sheep farmers but is also considered to be a valuable animal model for human lung adenocarcinoma. In this study, we investigated the pathogenesis of OPA …	Study: Ovine pulmonary adenocarcinoma (OPA) is a chronic respiratory disease of sheep caused by jaagsiekte sheep retrovirus (JSRV). JSRV infects respiratory epithelial cells and initiates tumor growth. OPA is an important economic and welfare issue for sheep farmers but is also considered to be a valuable animal model for human lung adenocarcinoma. In this study, whole transcriptome profiling was…	Jaagsiekte sheep retrovirus
ERR566407	A 2.5 kb deletion containing a cluster of nine miRNAs in the LAT locus of the pseudorabies virus affects the host response of porcine trigeminal ganglia during established latency.	Study: The establishment of PrV latency in the pig host (RNA-seq data)PRJEB6754 • ERP006380 • All experiments • All runsshow Abstracthide AbstractA 2.5 kb deletion containing a cluster of nine miRNAs in the LAT locus of the pseudorabies virus affects the host response of porcine trigeminal ganglia during established latency.	Suid alphaherpesvirus 1
ERR566407	A 2.5 kb deletion containing a cluster of nine miRNAs in the LAT locus of the pseudorabies virus affects the host response of porcine trigeminal ganglia during established latency.	Study: The establishment of PrV latency in the pig host (RNA-seq data)PRJEB6754 • ERP006380 • All experiments • All runsshow Abstracthide AbstractA 2.5 kb deletion containing a cluster of nine miRNAs in the LAT locus of the pseudorabies virus affects the host response of porcine trigeminal ganglia during established latency.	Suid alphaherpesvirus 1
ERR566408	A 2.5 kb deletion containing a cluster of nine miRNAs in the LAT locus of the pseudorabies virus affects the host response of porcine trigeminal ganglia during established latency.	Study: The establishment of PrV latency in the pig host (RNA-seq data)PRJEB6754 • ERP006380 • All experiments • All runsshow Abstracthide AbstractA 2.5 kb deletion containing a cluster of nine miRNAs in the LAT locus of the pseudorabies virus affects the host response of porcine trigeminal ganglia during established latency.	Suid alphaherpesvirus 1
ERR566408	A 2.5 kb deletion containing a cluster of nine miRNAs in the LAT locus of the pseudorabies virus affects the host response of porcine trigeminal ganglia during established latency.	Study: The establishment of PrV latency in the pig host (RNA-seq data)PRJEB6754 • ERP006380 • All experiments • All runsshow Abstracthide AbstractA 2.5 kb deletion containing a cluster of nine miRNAs in the LAT locus of the pseudorabies virus affects the host response of porcine trigeminal ganglia during established latency.	Suid alphaherpesvirus 1
ERR566410	A 2.5 kb deletion containing a cluster of nine miRNAs in the LAT locus of the pseudorabies virus affects the host response of porcine trigeminal ganglia during established latency.	Study: The establishment of PrV latency in the pig host (RNA-seq data)PRJEB6754 • ERP006380 • All experiments • All runsshow Abstracthide AbstractA 2.5 kb deletion containing a cluster of nine miRNAs in the LAT locus of the pseudorabies virus affects the host response of porcine trigeminal ganglia during established latency.	Suid alphaherpesvirus 1
ERR566410	A 2.5 kb deletion containing a cluster of nine miRNAs in the LAT locus of the pseudorabies virus affects the host response of porcine trigeminal ganglia during established latency.	Study: The establishment of PrV latency in the pig host (RNA-seq data)PRJEB6754 • ERP006380 • All experiments • All runsshow Abstracthide AbstractA 2.5 kb deletion containing a cluster of nine miRNAs in the LAT locus of the pseudorabies virus affects the host response of porcine trigeminal ganglia during established latency.	Suid alphaherpesvirus 1
ERR566411	A 2.5 kb deletion containing a cluster of nine miRNAs in the LAT locus of the pseudorabies virus affects the host response of porcine trigeminal ganglia during established latency.	Study: The establishment of PrV latency in the pig host (RNA-seq data)PRJEB6754 • ERP006380 • All experiments • All runsshow Abstracthide AbstractA 2.5 kb deletion containing a cluster of nine miRNAs in the LAT locus of the pseudorabies virus affects the host response of porcine trigeminal ganglia during established latency.	Suid alphaherpesvirus 1
ERR566411	A 2.5 kb deletion containing a cluster of nine miRNAs in the LAT locus of the pseudorabies virus affects the host response of porcine trigeminal ganglia during established latency.	Study: The establishment of PrV latency in the pig host (RNA-seq data)PRJEB6754 • ERP006380 • All experiments • All runsshow Abstracthide AbstractA 2.5 kb deletion containing a cluster of nine miRNAs in the LAT locus of the pseudorabies virus affects the host response of porcine trigeminal ganglia during established latency.	Suid alphaherpesvirus 1
ERR566413	A 2.5 kb deletion containing a cluster of nine miRNAs in the LAT locus of the pseudorabies virus affects the host response of porcine trigeminal ganglia during established latency.	Study: The establishment of PrV latency in the pig host (RNA-seq data)PRJEB6754 • ERP006380 • All experiments • All runsshow Abstracthide AbstractA 2.5 kb deletion containing a cluster of nine miRNAs in the LAT locus of the pseudorabies virus affects the host response of porcine trigeminal ganglia during established latency.	Suid alphaherpesvirus 1
ERR566413	A 2.5 kb deletion containing a cluster of nine miRNAs in the LAT locus of the pseudorabies virus affects the host response of porcine trigeminal ganglia during established latency.	Study: The establishment of PrV latency in the pig host (RNA-seq data)PRJEB6754 • ERP006380 • All experiments • All runsshow Abstracthide AbstractA 2.5 kb deletion containing a cluster of nine miRNAs in the LAT locus of the pseudorabies virus affects the host response of porcine trigeminal ganglia during established latency.	Suid alphaherpesvirus 1
ERR566414	A 2.5 kb deletion containing a cluster of nine miRNAs in the LAT locus of the pseudorabies virus affects the host response of porcine trigeminal ganglia during established latency.	Study: The establishment of PrV latency in the pig host (RNA-seq data)PRJEB6754 • ERP006380 • All experiments • All runsshow Abstracthide AbstractA 2.5 kb deletion containing a cluster of nine miRNAs in the LAT locus of the pseudorabies virus affects the host response of porcine trigeminal ganglia during established latency.	Suid alphaherpesvirus 1
ERR566414	A 2.5 kb deletion containing a cluster of nine miRNAs in the LAT locus of the pseudorabies virus affects the host response of porcine trigeminal ganglia during established latency.	Study: The establishment of PrV latency in the pig host (RNA-seq data)PRJEB6754 • ERP006380 • All experiments • All runsshow Abstracthide AbstractA 2.5 kb deletion containing a cluster of nine miRNAs in the LAT locus of the pseudorabies virus affects the host response of porcine trigeminal ganglia during established latency.	Suid alphaherpesvirus 1
ERR566416	A 2.5 kb deletion containing a cluster of nine miRNAs in the LAT locus of the pseudorabies virus affects the host response of porcine trigeminal ganglia during established latency.	Study: The establishment of PrV latency in the pig host (RNA-seq data)PRJEB6754 • ERP006380 • All experiments • All runsshow Abstracthide AbstractA 2.5 kb deletion containing a cluster of nine miRNAs in the LAT locus of the pseudorabies virus affects the host response of porcine trigeminal ganglia during established latency.	Suid alphaherpesvirus 1
ERR566416	A 2.5 kb deletion containing a cluster of nine miRNAs in the LAT locus of the pseudorabies virus affects the host response of porcine trigeminal ganglia during established latency.	Study: The establishment of PrV latency in the pig host (RNA-seq data)PRJEB6754 • ERP006380 • All experiments • All runsshow Abstracthide AbstractA 2.5 kb deletion containing a cluster of nine miRNAs in the LAT locus of the pseudorabies virus affects the host response of porcine trigeminal ganglia during established latency.	Suid alphaherpesvirus 1
ERR566417	A 2.5 kb deletion containing a cluster of nine miRNAs in the LAT locus of the pseudorabies virus affects the host response of porcine trigeminal ganglia during established latency.	Study: The establishment of PrV latency in the pig host (RNA-seq data)PRJEB6754 • ERP006380 • All experiments • All runsshow Abstracthide AbstractA 2.5 kb deletion containing a cluster of nine miRNAs in the LAT locus of the pseudorabies virus affects the host response of porcine trigeminal ganglia during established latency.	Suid alphaherpesvirus 1
ERR566417	A 2.5 kb deletion containing a cluster of nine miRNAs in the LAT locus of the pseudorabies virus affects the host response of porcine trigeminal ganglia during established latency.	Study: The establishment of PrV latency in the pig host (RNA-seq data)PRJEB6754 • ERP006380 • All experiments • All runsshow Abstracthide AbstractA 2.5 kb deletion containing a cluster of nine miRNAs in the LAT locus of the pseudorabies virus affects the host response of porcine trigeminal ganglia during established latency.	Suid alphaherpesvirus 1
ERR566418	A 2.5 kb deletion containing a cluster of nine miRNAs in the LAT locus of the pseudorabies virus affects the host response of porcine trigeminal ganglia during established latency.	Study: The establishment of PrV latency in the pig host (RNA-seq data)PRJEB6754 • ERP006380 • All experiments • All runsshow Abstracthide AbstractA 2.5 kb deletion containing a cluster of nine miRNAs in the LAT locus of the pseudorabies virus affects the host response of porcine trigeminal ganglia during established latency.	Suid alphaherpesvirus 1
ERR566418	A 2.5 kb deletion containing a cluster of nine miRNAs in the LAT locus of the pseudorabies virus affects the host response of porcine trigeminal ganglia during established latency.	Study: The establishment of PrV latency in the pig host (RNA-seq data)PRJEB6754 • ERP006380 • All experiments • All runsshow Abstracthide AbstractA 2.5 kb deletion containing a cluster of nine miRNAs in the LAT locus of the pseudorabies virus affects the host response of porcine trigeminal ganglia during established latency.	Suid alphaherpesvirus 1
ERR566419	A 2.5 kb deletion containing a cluster of nine miRNAs in the LAT locus of the pseudorabies virus affects the host response of porcine trigeminal ganglia during established latency.	Study: The establishment of PrV latency in the pig host (RNA-seq data)PRJEB6754 • ERP006380 • All experiments • All runsshow Abstracthide AbstractA 2.5 kb deletion containing a cluster of nine miRNAs in the LAT locus of the pseudorabies virus affects the host response of porcine trigeminal ganglia during established latency.	Suid alphaherpesvirus 1
ERR566419	A 2.5 kb deletion containing a cluster of nine miRNAs in the LAT locus of the pseudorabies virus affects the host response of porcine trigeminal ganglia during established latency.	Study: The establishment of PrV latency in the pig host (RNA-seq data)PRJEB6754 • ERP006380 • All experiments • All runsshow Abstracthide AbstractA 2.5 kb deletion containing a cluster of nine miRNAs in the LAT locus of the pseudorabies virus affects the host response of porcine trigeminal ganglia during established latency.	Suid alphaherpesvirus 1
ERR566420	A 2.5 kb deletion containing a cluster of nine miRNAs in the LAT locus of the pseudorabies virus affects the host response of porcine trigeminal ganglia during established latency.	Study: The establishment of PrV latency in the pig host (RNA-seq data)PRJEB6754 • ERP006380 • All experiments • All runsshow Abstracthide AbstractA 2.5 kb deletion containing a cluster of nine miRNAs in the LAT locus of the pseudorabies virus affects the host response of porcine trigeminal ganglia during established latency.	Suid alphaherpesvirus 1
ERR566420	A 2.5 kb deletion containing a cluster of nine miRNAs in the LAT locus of the pseudorabies virus affects the host response of porcine trigeminal ganglia during established latency.	Study: The establishment of PrV latency in the pig host (RNA-seq data)PRJEB6754 • ERP006380 • All experiments • All runsshow Abstracthide AbstractA 2.5 kb deletion containing a cluster of nine miRNAs in the LAT locus of the pseudorabies virus affects the host response of porcine trigeminal ganglia during established latency.	Suid alphaherpesvirus 1
ERR566421	A 2.5 kb deletion containing a cluster of nine miRNAs in the LAT locus of the pseudorabies virus affects the host response of porcine trigeminal ganglia during established latency.	Study: The establishment of PrV latency in the pig host (RNA-seq data)PRJEB6754 • ERP006380 • All experiments • All runsshow Abstracthide AbstractA 2.5 kb deletion containing a cluster of nine miRNAs in the LAT locus of the pseudorabies virus affects the host response of porcine trigeminal ganglia during established latency.	Suid alphaherpesvirus 1
ERR566421	A 2.5 kb deletion containing a cluster of nine miRNAs in the LAT locus of the pseudorabies virus affects the host response of porcine trigeminal ganglia during established latency.	Study: The establishment of PrV latency in the pig host (RNA-seq data)PRJEB6754 • ERP006380 • All experiments • All runsshow Abstracthide AbstractA 2.5 kb deletion containing a cluster of nine miRNAs in the LAT locus of the pseudorabies virus affects the host response of porcine trigeminal ganglia during established latency.	Suid alphaherpesvirus 1
ERR566422	A 2.5 kb deletion containing a cluster of nine miRNAs in the LAT locus of the pseudorabies virus affects the host response of porcine trigeminal ganglia during established latency.	Study: The establishment of PrV latency in the pig host (RNA-seq data)PRJEB6754 • ERP006380 • All experiments • All runsshow Abstracthide AbstractA 2.5 kb deletion containing a cluster of nine miRNAs in the LAT locus of the pseudorabies virus affects the host response of porcine trigeminal ganglia during established latency.	Suid alphaherpesvirus 1
ERR566422	A 2.5 kb deletion containing a cluster of nine miRNAs in the LAT locus of the pseudorabies virus affects the host response of porcine trigeminal ganglia during established latency.	Study: The establishment of PrV latency in the pig host (RNA-seq data)PRJEB6754 • ERP006380 • All experiments • All runsshow Abstracthide AbstractA 2.5 kb deletion containing a cluster of nine miRNAs in the LAT locus of the pseudorabies virus affects the host response of porcine trigeminal ganglia during established latency.	Suid alphaherpesvirus 1
ERR566423	A 2.5 kb deletion containing a cluster of nine miRNAs in the LAT locus of the pseudorabies virus affects the host response of porcine trigeminal ganglia during established latency.	Study: The establishment of PrV latency in the pig host (RNA-seq data)PRJEB6754 • ERP006380 • All experiments • All runsshow Abstracthide AbstractA 2.5 kb deletion containing a cluster of nine miRNAs in the LAT locus of the pseudorabies virus affects the host response of porcine trigeminal ganglia during established latency.	Suid alphaherpesvirus 1
ERR566423	A 2.5 kb deletion containing a cluster of nine miRNAs in the LAT locus of the pseudorabies virus affects the host response of porcine trigeminal ganglia during established latency.	Study: The establishment of PrV latency in the pig host (RNA-seq data)PRJEB6754 • ERP006380 • All experiments • All runsshow Abstracthide AbstractA 2.5 kb deletion containing a cluster of nine miRNAs in the LAT locus of the pseudorabies virus affects the host response of porcine trigeminal ganglia during established latency.	Suid alphaherpesvirus 1
ERR566424	A 2.5 kb deletion containing a cluster of nine miRNAs in the LAT locus of the pseudorabies virus affects the host response of porcine trigeminal ganglia during established latency.	Study: The establishment of PrV latency in the pig host (RNA-seq data)PRJEB6754 • ERP006380 • All experiments • All runsshow Abstracthide AbstractA 2.5 kb deletion containing a cluster of nine miRNAs in the LAT locus of the pseudorabies virus affects the host response of porcine trigeminal ganglia during established latency.	Suid alphaherpesvirus 1
ERR566424	A 2.5 kb deletion containing a cluster of nine miRNAs in the LAT locus of the pseudorabies virus affects the host response of porcine trigeminal ganglia during established latency.	Study: The establishment of PrV latency in the pig host (RNA-seq data)PRJEB6754 • ERP006380 • All experiments • All runsshow Abstracthide AbstractA 2.5 kb deletion containing a cluster of nine miRNAs in the LAT locus of the pseudorabies virus affects the host response of porcine trigeminal ganglia during established latency.	Suid alphaherpesvirus 1
ERR566425	A 2.5 kb deletion containing a cluster of nine miRNAs in the LAT locus of the pseudorabies virus affects the host response of porcine trigeminal ganglia during established latency.	Study: The establishment of PrV latency in the pig host (RNA-seq data)PRJEB6754 • ERP006380 • All experiments • All runsshow Abstracthide AbstractA 2.5 kb deletion containing a cluster of nine miRNAs in the LAT locus of the pseudorabies virus affects the host response of porcine trigeminal ganglia during established latency.	Suid alphaherpesvirus 1
ERR566425	A 2.5 kb deletion containing a cluster of nine miRNAs in the LAT locus of the pseudorabies virus affects the host response of porcine trigeminal ganglia during established latency.	Study: The establishment of PrV latency in the pig host (RNA-seq data)PRJEB6754 • ERP006380 • All experiments • All runsshow Abstracthide AbstractA 2.5 kb deletion containing a cluster of nine miRNAs in the LAT locus of the pseudorabies virus affects the host response of porcine trigeminal ganglia during established latency.	Suid alphaherpesvirus 1
ERR566426	A 2.5 kb deletion containing a cluster of nine miRNAs in the LAT locus of the pseudorabies virus affects the host response of porcine trigeminal ganglia during established latency.	Study: The establishment of PrV latency in the pig host (RNA-seq data)PRJEB6754 • ERP006380 • All experiments • All runsshow Abstracthide AbstractA 2.5 kb deletion containing a cluster of nine miRNAs in the LAT locus of the pseudorabies virus affects the host response of porcine trigeminal ganglia during established latency.	Suid alphaherpesvirus 1
ERR566426	A 2.5 kb deletion containing a cluster of nine miRNAs in the LAT locus of the pseudorabies virus affects the host response of porcine trigeminal ganglia during established latency.	Study: The establishment of PrV latency in the pig host (RNA-seq data)PRJEB6754 • ERP006380 • All experiments • All runsshow Abstracthide AbstractA 2.5 kb deletion containing a cluster of nine miRNAs in the LAT locus of the pseudorabies virus affects the host response of porcine trigeminal ganglia during established latency.	Suid alphaherpesvirus 1
ERR566427	A 2.5 kb deletion containing a cluster of nine miRNAs in the LAT locus of the pseudorabies virus affects the host response of porcine trigeminal ganglia during established latency.	Study: The establishment of PrV latency in the pig host (RNA-seq data)PRJEB6754 • ERP006380 • All experiments • All runsshow Abstracthide AbstractA 2.5 kb deletion containing a cluster of nine miRNAs in the LAT locus of the pseudorabies virus affects the host response of porcine trigeminal ganglia during established latency.	Suid alphaherpesvirus 1
ERR566427	A 2.5 kb deletion containing a cluster of nine miRNAs in the LAT locus of the pseudorabies virus affects the host response of porcine trigeminal ganglia during established latency.	Study: The establishment of PrV latency in the pig host (RNA-seq data)PRJEB6754 • ERP006380 • All experiments • All runsshow Abstracthide AbstractA 2.5 kb deletion containing a cluster of nine miRNAs in the LAT locus of the pseudorabies virus affects the host response of porcine trigeminal ganglia during established latency.	Suid alphaherpesvirus 1
ERR566428	A 2.5 kb deletion containing a cluster of nine miRNAs in the LAT locus of the pseudorabies virus affects the host response of porcine trigeminal ganglia during established latency.	Study: The establishment of PrV latency in the pig host (RNA-seq data)PRJEB6754 • ERP006380 • All experiments • All runsshow Abstracthide AbstractA 2.5 kb deletion containing a cluster of nine miRNAs in the LAT locus of the pseudorabies virus affects the host response of porcine trigeminal ganglia during established latency.	Suid alphaherpesvirus 1
ERR566428	A 2.5 kb deletion containing a cluster of nine miRNAs in the LAT locus of the pseudorabies virus affects the host response of porcine trigeminal ganglia during established latency.	Study: The establishment of PrV latency in the pig host (RNA-seq data)PRJEB6754 • ERP006380 • All experiments • All runsshow Abstracthide AbstractA 2.5 kb deletion containing a cluster of nine miRNAs in the LAT locus of the pseudorabies virus affects the host response of porcine trigeminal ganglia during established latency.	Suid alphaherpesvirus 1
ERR566429	A 2.5 kb deletion containing a cluster of nine miRNAs in the LAT locus of the pseudorabies virus affects the host response of porcine trigeminal ganglia during established latency.	Study: The establishment of PrV latency in the pig host (RNA-seq data)PRJEB6754 • ERP006380 • All experiments • All runsshow Abstracthide AbstractA 2.5 kb deletion containing a cluster of nine miRNAs in the LAT locus of the pseudorabies virus affects the host response of porcine trigeminal ganglia during established latency.	Suid alphaherpesvirus 1
ERR566429	A 2.5 kb deletion containing a cluster of nine miRNAs in the LAT locus of the pseudorabies virus affects the host response of porcine trigeminal ganglia during established latency.	Study: The establishment of PrV latency in the pig host (RNA-seq data)PRJEB6754 • ERP006380 • All experiments • All runsshow Abstracthide AbstractA 2.5 kb deletion containing a cluster of nine miRNAs in the LAT locus of the pseudorabies virus affects the host response of porcine trigeminal ganglia during established latency.	Suid alphaherpesvirus 1
ERR566430	A 2.5 kb deletion containing a cluster of nine miRNAs in the LAT locus of the pseudorabies virus affects the host response of porcine trigeminal ganglia during established latency.	Study: The establishment of PrV latency in the pig host (RNA-seq data)PRJEB6754 • ERP006380 • All experiments • All runsshow Abstracthide AbstractA 2.5 kb deletion containing a cluster of nine miRNAs in the LAT locus of the pseudorabies virus affects the host response of porcine trigeminal ganglia during established latency.	Suid alphaherpesvirus 1
ERR566430	A 2.5 kb deletion containing a cluster of nine miRNAs in the LAT locus of the pseudorabies virus affects the host response of porcine trigeminal ganglia during established latency.	Study: The establishment of PrV latency in the pig host (RNA-seq data)PRJEB6754 • ERP006380 • All experiments • All runsshow Abstracthide AbstractA 2.5 kb deletion containing a cluster of nine miRNAs in the LAT locus of the pseudorabies virus affects the host response of porcine trigeminal ganglia during established latency.	Suid alphaherpesvirus 1
ERR566431	A 2.5 kb deletion containing a cluster of nine miRNAs in the LAT locus of the pseudorabies virus affects the host response of porcine trigeminal ganglia during established latency.	Study: The establishment of PrV latency in the pig host (RNA-seq data)PRJEB6754 • ERP006380 • All experiments • All runsshow Abstracthide AbstractA 2.5 kb deletion containing a cluster of nine miRNAs in the LAT locus of the pseudorabies virus affects the host response of porcine trigeminal ganglia during established latency.	Suid alphaherpesvirus 1
ERR566431	A 2.5 kb deletion containing a cluster of nine miRNAs in the LAT locus of the pseudorabies virus affects the host response of porcine trigeminal ganglia during established latency.	Study: The establishment of PrV latency in the pig host (RNA-seq data)PRJEB6754 • ERP006380 • All experiments • All runsshow Abstracthide AbstractA 2.5 kb deletion containing a cluster of nine miRNAs in the LAT locus of the pseudorabies virus affects the host response of porcine trigeminal ganglia during established latency.	Suid alphaherpesvirus 1
ERR566432	A 2.5 kb deletion containing a cluster of nine miRNAs in the LAT locus of the pseudorabies virus affects the host response of porcine trigeminal ganglia during established latency.	Study: The establishment of PrV latency in the pig host (RNA-seq data)PRJEB6754 • ERP006380 • All experiments • All runsshow Abstracthide AbstractA 2.5 kb deletion containing a cluster of nine miRNAs in the LAT locus of the pseudorabies virus affects the host response of porcine trigeminal ganglia during established latency.	Suid alphaherpesvirus 1
ERR566432	A 2.5 kb deletion containing a cluster of nine miRNAs in the LAT locus of the pseudorabies virus affects the host response of porcine trigeminal ganglia during established latency.	Study: The establishment of PrV latency in the pig host (RNA-seq data)PRJEB6754 • ERP006380 • All experiments • All runsshow Abstracthide AbstractA 2.5 kb deletion containing a cluster of nine miRNAs in the LAT locus of the pseudorabies virus affects the host response of porcine trigeminal ganglia during established latency.	Suid alphaherpesvirus 1
ERR566433	A 2.5 kb deletion containing a cluster of nine miRNAs in the LAT locus of the pseudorabies virus affects the host response of porcine trigeminal ganglia during established latency.	Study: The establishment of PrV latency in the pig host (RNA-seq data)PRJEB6754 • ERP006380 • All experiments • All runsshow Abstracthide AbstractA 2.5 kb deletion containing a cluster of nine miRNAs in the LAT locus of the pseudorabies virus affects the host response of porcine trigeminal ganglia during established latency.	Suid alphaherpesvirus 1
ERR566433	A 2.5 kb deletion containing a cluster of nine miRNAs in the LAT locus of the pseudorabies virus affects the host response of porcine trigeminal ganglia during established latency.	Study: The establishment of PrV latency in the pig host (RNA-seq data)PRJEB6754 • ERP006380 • All experiments • All runsshow Abstracthide AbstractA 2.5 kb deletion containing a cluster of nine miRNAs in the LAT locus of the pseudorabies virus affects the host response of porcine trigeminal ganglia during established latency.	Suid alphaherpesvirus 1
ERR638114	Background. Ebola virus causes a severe and often fatal hemorrhagic fever in humans, with some strains such as Ebola virus Zaire have case fatality rates approaching 90%. Currently the worst Ebola virus outbreak since the disease was discovered is occurring in West Africa and has spread from Guinea to Liberia, Sierra Leone and Nigeria. Although thought to be a zoonotic infection, a concern is tha…	Study: Ebola virus (EBOV) was passaged repeatedly in guinea pigs until it become highly pathogenic. At each stage the RNA from spleen samples was sequenced and the viral sequences mapped to the EBOV genomePRJEB7406 • ERP007133 • All experiments • All runsshow Abstracthide AbstractBackground. Ebola virus causes a severe and often fatal hemorrhagic fever in humans, with some strains such as Ebola v…	Ebola virus
ERR638114	Background. Ebola virus causes a severe and often fatal hemorrhagic fever in humans, with some strains such as Ebola virus Zaire have case fatality rates approaching 90%. Currently the worst Ebola virus outbreak since the disease was discovered is occurring in West Africa and has spread from Guinea to Liberia, Sierra Leone and Nigeria. Although thought to be a zoonotic infection, a concern is tha…	Study: Ebola virus (EBOV) was passaged repeatedly in guinea pigs until it become highly pathogenic. At each stage the RNA from spleen samples was sequenced and the viral sequences mapped to the EBOV genomePRJEB7406 • ERP007133 • All experiments • All runsshow Abstracthide AbstractBackground. Ebola virus causes a severe and often fatal hemorrhagic fever in humans, with some strains such as Ebola v…	Ebola virus
ERR638115	Background. Ebola virus causes a severe and often fatal hemorrhagic fever in humans, with some strains such as Ebola virus Zaire have case fatality rates approaching 90%. Currently the worst Ebola virus outbreak since the disease was discovered is occurring in West Africa and has spread from Guinea to Liberia, Sierra Leone and Nigeria. Although thought to be a zoonotic infection, a concern is tha…	Study: Ebola virus (EBOV) was passaged repeatedly in guinea pigs until it become highly pathogenic. At each stage the RNA from spleen samples was sequenced and the viral sequences mapped to the EBOV genomePRJEB7406 • ERP007133 • All experiments • All runsshow Abstracthide AbstractBackground. Ebola virus causes a severe and often fatal hemorrhagic fever in humans, with some strains such as Ebola v…	Ebola virus
ERR638115	Background. Ebola virus causes a severe and often fatal hemorrhagic fever in humans, with some strains such as Ebola virus Zaire have case fatality rates approaching 90%. Currently the worst Ebola virus outbreak since the disease was discovered is occurring in West Africa and has spread from Guinea to Liberia, Sierra Leone and Nigeria. Although thought to be a zoonotic infection, a concern is tha…	Study: Ebola virus (EBOV) was passaged repeatedly in guinea pigs until it become highly pathogenic. At each stage the RNA from spleen samples was sequenced and the viral sequences mapped to the EBOV genomePRJEB7406 • ERP007133 • All experiments • All runsshow Abstracthide AbstractBackground. Ebola virus causes a severe and often fatal hemorrhagic fever in humans, with some strains such as Ebola v…	Ebola virus
ERR638116	Background. Ebola virus causes a severe and often fatal hemorrhagic fever in humans, with some strains such as Ebola virus Zaire have case fatality rates approaching 90%. Currently the worst Ebola virus outbreak since the disease was discovered is occurring in West Africa and has spread from Guinea to Liberia, Sierra Leone and Nigeria. Although thought to be a zoonotic infection, a concern is tha…	Study: Ebola virus (EBOV) was passaged repeatedly in guinea pigs until it become highly pathogenic. At each stage the RNA from spleen samples was sequenced and the viral sequences mapped to the EBOV genomePRJEB7406 • ERP007133 • All experiments • All runsshow Abstracthide AbstractBackground. Ebola virus causes a severe and often fatal hemorrhagic fever in humans, with some strains such as Ebola v…	Ebola virus
ERR638116	Background. Ebola virus causes a severe and often fatal hemorrhagic fever in humans, with some strains such as Ebola virus Zaire have case fatality rates approaching 90%. Currently the worst Ebola virus outbreak since the disease was discovered is occurring in West Africa and has spread from Guinea to Liberia, Sierra Leone and Nigeria. Although thought to be a zoonotic infection, a concern is tha…	Study: Ebola virus (EBOV) was passaged repeatedly in guinea pigs until it become highly pathogenic. At each stage the RNA from spleen samples was sequenced and the viral sequences mapped to the EBOV genomePRJEB7406 • ERP007133 • All experiments • All runsshow Abstracthide AbstractBackground. Ebola virus causes a severe and often fatal hemorrhagic fever in humans, with some strains such as Ebola v…	Ebola virus
ERR638117	Background. Ebola virus causes a severe and often fatal hemorrhagic fever in humans, with some strains such as Ebola virus Zaire have case fatality rates approaching 90%. Currently the worst Ebola virus outbreak since the disease was discovered is occurring in West Africa and has spread from Guinea to Liberia, Sierra Leone and Nigeria. Although thought to be a zoonotic infection, a concern is tha…	Study: Ebola virus (EBOV) was passaged repeatedly in guinea pigs until it become highly pathogenic. At each stage the RNA from spleen samples was sequenced and the viral sequences mapped to the EBOV genomePRJEB7406 • ERP007133 • All experiments • All runsshow Abstracthide AbstractBackground. Ebola virus causes a severe and often fatal hemorrhagic fever in humans, with some strains such as Ebola v…	Ebola virus
ERR638117	Background. Ebola virus causes a severe and often fatal hemorrhagic fever in humans, with some strains such as Ebola virus Zaire have case fatality rates approaching 90%. Currently the worst Ebola virus outbreak since the disease was discovered is occurring in West Africa and has spread from Guinea to Liberia, Sierra Leone and Nigeria. Although thought to be a zoonotic infection, a concern is tha…	Study: Ebola virus (EBOV) was passaged repeatedly in guinea pigs until it become highly pathogenic. At each stage the RNA from spleen samples was sequenced and the viral sequences mapped to the EBOV genomePRJEB7406 • ERP007133 • All experiments • All runsshow Abstracthide AbstractBackground. Ebola virus causes a severe and often fatal hemorrhagic fever in humans, with some strains such as Ebola v…	Ebola virus
ERR638118	Background. Ebola virus causes a severe and often fatal hemorrhagic fever in humans, with some strains such as Ebola virus Zaire have case fatality rates approaching 90%. Currently the worst Ebola virus outbreak since the disease was discovered is occurring in West Africa and has spread from Guinea to Liberia, Sierra Leone and Nigeria. Although thought to be a zoonotic infection, a concern is tha…	Study: Ebola virus (EBOV) was passaged repeatedly in guinea pigs until it become highly pathogenic. At each stage the RNA from spleen samples was sequenced and the viral sequences mapped to the EBOV genomePRJEB7406 • ERP007133 • All experiments • All runsshow Abstracthide AbstractBackground. Ebola virus causes a severe and often fatal hemorrhagic fever in humans, with some strains such as Ebola v…	Ebola virus
ERR638118	Background. Ebola virus causes a severe and often fatal hemorrhagic fever in humans, with some strains such as Ebola virus Zaire have case fatality rates approaching 90%. Currently the worst Ebola virus outbreak since the disease was discovered is occurring in West Africa and has spread from Guinea to Liberia, Sierra Leone and Nigeria. Although thought to be a zoonotic infection, a concern is tha…	Study: Ebola virus (EBOV) was passaged repeatedly in guinea pigs until it become highly pathogenic. At each stage the RNA from spleen samples was sequenced and the viral sequences mapped to the EBOV genomePRJEB7406 • ERP007133 • All experiments • All runsshow Abstracthide AbstractBackground. Ebola virus causes a severe and often fatal hemorrhagic fever in humans, with some strains such as Ebola v…	Ebola virus
ERR777781	RNA-seq data of tumor and control muscle samples from a transgenic inducible cancer model. Tumor samples were produced by injection of the muscle with adenovirus encoding Cre. Control samples are untreated transgenic muscle samples from the same individuals.	Study: A genetic porcine model of cancerPRJEB8735 • ERP009763 • All experiments • All runsshow Abstracthide AbstractRNA-seq data of tumor and control muscle samples from a transgenic inducible cancer model. Tumor samples were produced by injection of the muscle with adenovirus encoding Cre. Control samples are untreated transgenic muscle samples from the same individuals.	Human adenovirus sp.
ERR777781	RNA-seq data of tumor and control muscle samples from a transgenic inducible cancer model. Tumor samples were produced by injection of the muscle with adenovirus encoding Cre. Control samples are untreated transgenic muscle samples from the same individuals.	Study: A genetic porcine model of cancerPRJEB8735 • ERP009763 • All experiments • All runsshow Abstracthide AbstractRNA-seq data of tumor and control muscle samples from a transgenic inducible cancer model. Tumor samples were produced by injection of the muscle with adenovirus encoding Cre. Control samples are untreated transgenic muscle samples from the same individuals.	Human adenovirus sp.
ERR777782	RNA-seq data of tumor and control muscle samples from a transgenic inducible cancer model. Tumor samples were produced by injection of the muscle with adenovirus encoding Cre. Control samples are untreated transgenic muscle samples from the same individuals.	Study: A genetic porcine model of cancerPRJEB8735 • ERP009763 • All experiments • All runsshow Abstracthide AbstractRNA-seq data of tumor and control muscle samples from a transgenic inducible cancer model. Tumor samples were produced by injection of the muscle with adenovirus encoding Cre. Control samples are untreated transgenic muscle samples from the same individuals.	Human adenovirus sp.
ERR777782	RNA-seq data of tumor and control muscle samples from a transgenic inducible cancer model. Tumor samples were produced by injection of the muscle with adenovirus encoding Cre. Control samples are untreated transgenic muscle samples from the same individuals.	Study: A genetic porcine model of cancerPRJEB8735 • ERP009763 • All experiments • All runsshow Abstracthide AbstractRNA-seq data of tumor and control muscle samples from a transgenic inducible cancer model. Tumor samples were produced by injection of the muscle with adenovirus encoding Cre. Control samples are untreated transgenic muscle samples from the same individuals.	Human adenovirus sp.
ERR777783	RNA-seq data of tumor and control muscle samples from a transgenic inducible cancer model. Tumor samples were produced by injection of the muscle with adenovirus encoding Cre. Control samples are untreated transgenic muscle samples from the same individuals.	Study: A genetic porcine model of cancerPRJEB8735 • ERP009763 • All experiments • All runsshow Abstracthide AbstractRNA-seq data of tumor and control muscle samples from a transgenic inducible cancer model. Tumor samples were produced by injection of the muscle with adenovirus encoding Cre. Control samples are untreated transgenic muscle samples from the same individuals.	Human adenovirus sp.
ERR777783	RNA-seq data of tumor and control muscle samples from a transgenic inducible cancer model. Tumor samples were produced by injection of the muscle with adenovirus encoding Cre. Control samples are untreated transgenic muscle samples from the same individuals.	Study: A genetic porcine model of cancerPRJEB8735 • ERP009763 • All experiments • All runsshow Abstracthide AbstractRNA-seq data of tumor and control muscle samples from a transgenic inducible cancer model. Tumor samples were produced by injection of the muscle with adenovirus encoding Cre. Control samples are untreated transgenic muscle samples from the same individuals.	Human adenovirus sp.
ERR777784	RNA-seq data of tumor and control muscle samples from a transgenic inducible cancer model. Tumor samples were produced by injection of the muscle with adenovirus encoding Cre. Control samples are untreated transgenic muscle samples from the same individuals.	Study: A genetic porcine model of cancerPRJEB8735 • ERP009763 • All experiments • All runsshow Abstracthide AbstractRNA-seq data of tumor and control muscle samples from a transgenic inducible cancer model. Tumor samples were produced by injection of the muscle with adenovirus encoding Cre. Control samples are untreated transgenic muscle samples from the same individuals.	Human adenovirus sp.
ERR777784	RNA-seq data of tumor and control muscle samples from a transgenic inducible cancer model. Tumor samples were produced by injection of the muscle with adenovirus encoding Cre. Control samples are untreated transgenic muscle samples from the same individuals.	Study: A genetic porcine model of cancerPRJEB8735 • ERP009763 • All experiments • All runsshow Abstracthide AbstractRNA-seq data of tumor and control muscle samples from a transgenic inducible cancer model. Tumor samples were produced by injection of the muscle with adenovirus encoding Cre. Control samples are untreated transgenic muscle samples from the same individuals.	Human adenovirus sp.
ERR777785	RNA-seq data of tumor and control muscle samples from a transgenic inducible cancer model. Tumor samples were produced by injection of the muscle with adenovirus encoding Cre. Control samples are untreated transgenic muscle samples from the same individuals.	Study: A genetic porcine model of cancerPRJEB8735 • ERP009763 • All experiments • All runsshow Abstracthide AbstractRNA-seq data of tumor and control muscle samples from a transgenic inducible cancer model. Tumor samples were produced by injection of the muscle with adenovirus encoding Cre. Control samples are untreated transgenic muscle samples from the same individuals.	Human adenovirus sp.
ERR777785	RNA-seq data of tumor and control muscle samples from a transgenic inducible cancer model. Tumor samples were produced by injection of the muscle with adenovirus encoding Cre. Control samples are untreated transgenic muscle samples from the same individuals.	Study: A genetic porcine model of cancerPRJEB8735 • ERP009763 • All experiments • All runsshow Abstracthide AbstractRNA-seq data of tumor and control muscle samples from a transgenic inducible cancer model. Tumor samples were produced by injection of the muscle with adenovirus encoding Cre. Control samples are untreated transgenic muscle samples from the same individuals.	Human adenovirus sp.
ERR777786	RNA-seq data of tumor and control muscle samples from a transgenic inducible cancer model. Tumor samples were produced by injection of the muscle with adenovirus encoding Cre. Control samples are untreated transgenic muscle samples from the same individuals.	Study: A genetic porcine model of cancerPRJEB8735 • ERP009763 • All experiments • All runsshow Abstracthide AbstractRNA-seq data of tumor and control muscle samples from a transgenic inducible cancer model. Tumor samples were produced by injection of the muscle with adenovirus encoding Cre. Control samples are untreated transgenic muscle samples from the same individuals.	Human adenovirus sp.
ERR777786	RNA-seq data of tumor and control muscle samples from a transgenic inducible cancer model. Tumor samples were produced by injection of the muscle with adenovirus encoding Cre. Control samples are untreated transgenic muscle samples from the same individuals.	Study: A genetic porcine model of cancerPRJEB8735 • ERP009763 • All experiments • All runsshow Abstracthide AbstractRNA-seq data of tumor and control muscle samples from a transgenic inducible cancer model. Tumor samples were produced by injection of the muscle with adenovirus encoding Cre. Control samples are untreated transgenic muscle samples from the same individuals.	Human adenovirus sp.
ERR777787	RNA-seq data of tumor and control muscle samples from a transgenic inducible cancer model. Tumor samples were produced by injection of the muscle with adenovirus encoding Cre. Control samples are untreated transgenic muscle samples from the same individuals.	Study: A genetic porcine model of cancerPRJEB8735 • ERP009763 • All experiments • All runsshow Abstracthide AbstractRNA-seq data of tumor and control muscle samples from a transgenic inducible cancer model. Tumor samples were produced by injection of the muscle with adenovirus encoding Cre. Control samples are untreated transgenic muscle samples from the same individuals.	Human adenovirus sp.
ERR777787	RNA-seq data of tumor and control muscle samples from a transgenic inducible cancer model. Tumor samples were produced by injection of the muscle with adenovirus encoding Cre. Control samples are untreated transgenic muscle samples from the same individuals.	Study: A genetic porcine model of cancerPRJEB8735 • ERP009763 • All experiments • All runsshow Abstracthide AbstractRNA-seq data of tumor and control muscle samples from a transgenic inducible cancer model. Tumor samples were produced by injection of the muscle with adenovirus encoding Cre. Control samples are untreated transgenic muscle samples from the same individuals.	Human adenovirus sp.
SRR1036149	Establish Tupaia chinensis hepatocyte as a model system for study of HBV infection.	Study: Tupaia chinensis hepatocyte transcriptomePRJNA87013 • SRP011196 • All experiments • All runsshow Abstracthide AbstractEstablish Tupaia chinensis hepatocyte as a model system for study of HBV infection.	Hepatitis B virus
SRR1036150	Establish Tupaia chinensis hepatocyte as a model system for study of HBV infection.	Study: Tupaia chinensis hepatocyte transcriptomePRJNA87013 • SRP011196 • All experiments • All runsshow Abstracthide AbstractEstablish Tupaia chinensis hepatocyte as a model system for study of HBV infection.	Hepatitis B virus
SRR1036151	Establish Tupaia chinensis hepatocyte as a model system for study of HBV infection.	Study: Tupaia chinensis hepatocyte transcriptomePRJNA87013 • SRP011196 • All experiments • All runsshow Abstracthide AbstractEstablish Tupaia chinensis hepatocyte as a model system for study of HBV infection.	Hepatitis B virus
SRR1036152	Establish Tupaia chinensis hepatocyte as a model system for study of HBV infection.	Study: Tupaia chinensis hepatocyte transcriptomePRJNA87013 • SRP011196 • All experiments • All runsshow Abstracthide AbstractEstablish Tupaia chinensis hepatocyte as a model system for study of HBV infection.	Hepatitis B virus
SRR1036153	Establish Tupaia chinensis hepatocyte as a model system for study of HBV infection.	Study: Tupaia chinensis hepatocyte transcriptomePRJNA87013 • SRP011196 • All experiments • All runsshow Abstracthide AbstractEstablish Tupaia chinensis hepatocyte as a model system for study of HBV infection.	Hepatitis B virus
SRR1036154	Establish Tupaia chinensis hepatocyte as a model system for study of HBV infection.	Study: Tupaia chinensis hepatocyte transcriptomePRJNA87013 • SRP011196 • All experiments • All runsshow Abstracthide AbstractEstablish Tupaia chinensis hepatocyte as a model system for study of HBV infection.	Hepatitis B virus
SRR1036155	Establish Tupaia chinensis hepatocyte as a model system for study of HBV infection.	Study: Tupaia chinensis hepatocyte transcriptomePRJNA87013 • SRP011196 • All experiments • All runsshow Abstracthide AbstractEstablish Tupaia chinensis hepatocyte as a model system for study of HBV infection.	Hepatitis B virus
SRR1046707	This project is to characterize blood transcription of wild African green monkey (AGM) from Chlorocebus aethiops pygerythrus and Chlorocebus aethiops sabaeus subspecies from Africa. These populations are heavily infected with simian immunodeffciency virus (SIV), but despite the massive exposure to SIV a substantial fraction of exposed individuals remain uninfected representing, so called Exposed …	Study: Transcriptomes of wild African green monkeys (Chlorocebus aethiops sabaeus and Chlorocebus aethiops pygerytherus) from AfricaPRJNA219197 • SRP033338 • All experiments • All runsshow Abstracthide AbstractThis project is to characterize blood transcription of wild African green monkey (AGM) from Chlorocebus aethiops pygerythrus and Chlorocebus aethiops sabaeus subspecies from Africa. These p…	Simian immunodeficiency virus
SRR1046708	This project is to characterize blood transcription of wild African green monkey (AGM) from Chlorocebus aethiops pygerythrus and Chlorocebus aethiops sabaeus subspecies from Africa. These populations are heavily infected with simian immunodeffciency virus (SIV), but despite the massive exposure to SIV a substantial fraction of exposed individuals remain uninfected representing, so called Exposed …	Study: Transcriptomes of wild African green monkeys (Chlorocebus aethiops sabaeus and Chlorocebus aethiops pygerytherus) from AfricaPRJNA219197 • SRP033338 • All experiments • All runsshow Abstracthide AbstractThis project is to characterize blood transcription of wild African green monkey (AGM) from Chlorocebus aethiops pygerythrus and Chlorocebus aethiops sabaeus subspecies from Africa. These p…	Simian immunodeficiency virus
SRR1046709	This project is to characterize blood transcription of wild African green monkey (AGM) from Chlorocebus aethiops pygerythrus and Chlorocebus aethiops sabaeus subspecies from Africa. These populations are heavily infected with simian immunodeffciency virus (SIV), but despite the massive exposure to SIV a substantial fraction of exposed individuals remain uninfected representing, so called Exposed …	Study: Transcriptomes of wild African green monkeys (Chlorocebus aethiops sabaeus and Chlorocebus aethiops pygerytherus) from AfricaPRJNA219197 • SRP033338 • All experiments • All runsshow Abstracthide AbstractThis project is to characterize blood transcription of wild African green monkey (AGM) from Chlorocebus aethiops pygerythrus and Chlorocebus aethiops sabaeus subspecies from Africa. These p…	Simian immunodeficiency virus
SRR1046710	This project is to characterize blood transcription of wild African green monkey (AGM) from Chlorocebus aethiops pygerythrus and Chlorocebus aethiops sabaeus subspecies from Africa. These populations are heavily infected with simian immunodeffciency virus (SIV), but despite the massive exposure to SIV a substantial fraction of exposed individuals remain uninfected representing, so called Exposed …	Study: Transcriptomes of wild African green monkeys (Chlorocebus aethiops sabaeus and Chlorocebus aethiops pygerytherus) from AfricaPRJNA219197 • SRP033338 • All experiments • All runsshow Abstracthide AbstractThis project is to characterize blood transcription of wild African green monkey (AGM) from Chlorocebus aethiops pygerythrus and Chlorocebus aethiops sabaeus subspecies from Africa. These p…	Simian immunodeficiency virus
SRR1046711	This project is to characterize blood transcription of wild African green monkey (AGM) from Chlorocebus aethiops pygerythrus and Chlorocebus aethiops sabaeus subspecies from Africa. These populations are heavily infected with simian immunodeffciency virus (SIV), but despite the massive exposure to SIV a substantial fraction of exposed individuals remain uninfected representing, so called Exposed …	Study: Transcriptomes of wild African green monkeys (Chlorocebus aethiops sabaeus and Chlorocebus aethiops pygerytherus) from AfricaPRJNA219197 • SRP033338 • All experiments • All runsshow Abstracthide AbstractThis project is to characterize blood transcription of wild African green monkey (AGM) from Chlorocebus aethiops pygerythrus and Chlorocebus aethiops sabaeus subspecies from Africa. These p…	Simian immunodeficiency virus
SRR1046712	This project is to characterize blood transcription of wild African green monkey (AGM) from Chlorocebus aethiops pygerythrus and Chlorocebus aethiops sabaeus subspecies from Africa. These populations are heavily infected with simian immunodeffciency virus (SIV), but despite the massive exposure to SIV a substantial fraction of exposed individuals remain uninfected representing, so called Exposed …	Study: Transcriptomes of wild African green monkeys (Chlorocebus aethiops sabaeus and Chlorocebus aethiops pygerytherus) from AfricaPRJNA219197 • SRP033338 • All experiments • All runsshow Abstracthide AbstractThis project is to characterize blood transcription of wild African green monkey (AGM) from Chlorocebus aethiops pygerythrus and Chlorocebus aethiops sabaeus subspecies from Africa. These p…	Simian immunodeficiency virus
SRR1046713	This project is to characterize blood transcription of wild African green monkey (AGM) from Chlorocebus aethiops pygerythrus and Chlorocebus aethiops sabaeus subspecies from Africa. These populations are heavily infected with simian immunodeffciency virus (SIV), but despite the massive exposure to SIV a substantial fraction of exposed individuals remain uninfected representing, so called Exposed …	Study: Transcriptomes of wild African green monkeys (Chlorocebus aethiops sabaeus and Chlorocebus aethiops pygerytherus) from AfricaPRJNA219197 • SRP033338 • All experiments • All runsshow Abstracthide AbstractThis project is to characterize blood transcription of wild African green monkey (AGM) from Chlorocebus aethiops pygerythrus and Chlorocebus aethiops sabaeus subspecies from Africa. These p…	Simian immunodeficiency virus
SRR1046714	This project is to characterize blood transcription of wild African green monkey (AGM) from Chlorocebus aethiops pygerythrus and Chlorocebus aethiops sabaeus subspecies from Africa. These populations are heavily infected with simian immunodeffciency virus (SIV), but despite the massive exposure to SIV a substantial fraction of exposed individuals remain uninfected representing, so called Exposed …	Study: Transcriptomes of wild African green monkeys (Chlorocebus aethiops sabaeus and Chlorocebus aethiops pygerytherus) from AfricaPRJNA219197 • SRP033338 • All experiments • All runsshow Abstracthide AbstractThis project is to characterize blood transcription of wild African green monkey (AGM) from Chlorocebus aethiops pygerythrus and Chlorocebus aethiops sabaeus subspecies from Africa. These p…	Simian immunodeficiency virus
SRR1046715	This project is to characterize blood transcription of wild African green monkey (AGM) from Chlorocebus aethiops pygerythrus and Chlorocebus aethiops sabaeus subspecies from Africa. These populations are heavily infected with simian immunodeffciency virus (SIV), but despite the massive exposure to SIV a substantial fraction of exposed individuals remain uninfected representing, so called Exposed …	Study: Transcriptomes of wild African green monkeys (Chlorocebus aethiops sabaeus and Chlorocebus aethiops pygerytherus) from AfricaPRJNA219197 • SRP033338 • All experiments • All runsshow Abstracthide AbstractThis project is to characterize blood transcription of wild African green monkey (AGM) from Chlorocebus aethiops pygerythrus and Chlorocebus aethiops sabaeus subspecies from Africa. These p…	Simian immunodeficiency virus
SRR1046716	This project is to characterize blood transcription of wild African green monkey (AGM) from Chlorocebus aethiops pygerythrus and Chlorocebus aethiops sabaeus subspecies from Africa. These populations are heavily infected with simian immunodeffciency virus (SIV), but despite the massive exposure to SIV a substantial fraction of exposed individuals remain uninfected representing, so called Exposed …	Study: Transcriptomes of wild African green monkeys (Chlorocebus aethiops sabaeus and Chlorocebus aethiops pygerytherus) from AfricaPRJNA219197 • SRP033338 • All experiments • All runsshow Abstracthide AbstractThis project is to characterize blood transcription of wild African green monkey (AGM) from Chlorocebus aethiops pygerythrus and Chlorocebus aethiops sabaeus subspecies from Africa. These p…	Simian immunodeficiency virus
SRR1046717	This project is to characterize blood transcription of wild African green monkey (AGM) from Chlorocebus aethiops pygerythrus and Chlorocebus aethiops sabaeus subspecies from Africa. These populations are heavily infected with simian immunodeffciency virus (SIV), but despite the massive exposure to SIV a substantial fraction of exposed individuals remain uninfected representing, so called Exposed …	Study: Transcriptomes of wild African green monkeys (Chlorocebus aethiops sabaeus and Chlorocebus aethiops pygerytherus) from AfricaPRJNA219197 • SRP033338 • All experiments • All runsshow Abstracthide AbstractThis project is to characterize blood transcription of wild African green monkey (AGM) from Chlorocebus aethiops pygerythrus and Chlorocebus aethiops sabaeus subspecies from Africa. These p…	Simian immunodeficiency virus
SRR1046718	This project is to characterize blood transcription of wild African green monkey (AGM) from Chlorocebus aethiops pygerythrus and Chlorocebus aethiops sabaeus subspecies from Africa. These populations are heavily infected with simian immunodeffciency virus (SIV), but despite the massive exposure to SIV a substantial fraction of exposed individuals remain uninfected representing, so called Exposed …	Study: Transcriptomes of wild African green monkeys (Chlorocebus aethiops sabaeus and Chlorocebus aethiops pygerytherus) from AfricaPRJNA219197 • SRP033338 • All experiments • All runsshow Abstracthide AbstractThis project is to characterize blood transcription of wild African green monkey (AGM) from Chlorocebus aethiops pygerythrus and Chlorocebus aethiops sabaeus subspecies from Africa. These p…	Simian immunodeficiency virus
SRR1046719	This project is to characterize blood transcription of wild African green monkey (AGM) from Chlorocebus aethiops pygerythrus and Chlorocebus aethiops sabaeus subspecies from Africa. These populations are heavily infected with simian immunodeffciency virus (SIV), but despite the massive exposure to SIV a substantial fraction of exposed individuals remain uninfected representing, so called Exposed …	Study: Transcriptomes of wild African green monkeys (Chlorocebus aethiops sabaeus and Chlorocebus aethiops pygerytherus) from AfricaPRJNA219197 • SRP033338 • All experiments • All runsshow Abstracthide AbstractThis project is to characterize blood transcription of wild African green monkey (AGM) from Chlorocebus aethiops pygerythrus and Chlorocebus aethiops sabaeus subspecies from Africa. These p…	Simian immunodeficiency virus
SRR1046720	This project is to characterize blood transcription of wild African green monkey (AGM) from Chlorocebus aethiops pygerythrus and Chlorocebus aethiops sabaeus subspecies from Africa. These populations are heavily infected with simian immunodeffciency virus (SIV), but despite the massive exposure to SIV a substantial fraction of exposed individuals remain uninfected representing, so called Exposed …	Study: Transcriptomes of wild African green monkeys (Chlorocebus aethiops sabaeus and Chlorocebus aethiops pygerytherus) from AfricaPRJNA219197 • SRP033338 • All experiments • All runsshow Abstracthide AbstractThis project is to characterize blood transcription of wild African green monkey (AGM) from Chlorocebus aethiops pygerythrus and Chlorocebus aethiops sabaeus subspecies from Africa. These p…	Simian immunodeficiency virus
SRR1046721	This project is to characterize blood transcription of wild African green monkey (AGM) from Chlorocebus aethiops pygerythrus and Chlorocebus aethiops sabaeus subspecies from Africa. These populations are heavily infected with simian immunodeffciency virus (SIV), but despite the massive exposure to SIV a substantial fraction of exposed individuals remain uninfected representing, so called Exposed …	Study: Transcriptomes of wild African green monkeys (Chlorocebus aethiops sabaeus and Chlorocebus aethiops pygerytherus) from AfricaPRJNA219197 • SRP033338 • All experiments • All runsshow Abstracthide AbstractThis project is to characterize blood transcription of wild African green monkey (AGM) from Chlorocebus aethiops pygerythrus and Chlorocebus aethiops sabaeus subspecies from Africa. These p…	Simian immunodeficiency virus
SRR1046722	This project is to characterize blood transcription of wild African green monkey (AGM) from Chlorocebus aethiops pygerythrus and Chlorocebus aethiops sabaeus subspecies from Africa. These populations are heavily infected with simian immunodeffciency virus (SIV), but despite the massive exposure to SIV a substantial fraction of exposed individuals remain uninfected representing, so called Exposed …	Study: Transcriptomes of wild African green monkeys (Chlorocebus aethiops sabaeus and Chlorocebus aethiops pygerytherus) from AfricaPRJNA219197 • SRP033338 • All experiments • All runsshow Abstracthide AbstractThis project is to characterize blood transcription of wild African green monkey (AGM) from Chlorocebus aethiops pygerythrus and Chlorocebus aethiops sabaeus subspecies from Africa. These p…	Simian immunodeficiency virus
SRR1046723	This project is to characterize blood transcription of wild African green monkey (AGM) from Chlorocebus aethiops pygerythrus and Chlorocebus aethiops sabaeus subspecies from Africa. These populations are heavily infected with simian immunodeffciency virus (SIV), but despite the massive exposure to SIV a substantial fraction of exposed individuals remain uninfected representing, so called Exposed …	Study: Transcriptomes of wild African green monkeys (Chlorocebus aethiops sabaeus and Chlorocebus aethiops pygerytherus) from AfricaPRJNA219197 • SRP033338 • All experiments • All runsshow Abstracthide AbstractThis project is to characterize blood transcription of wild African green monkey (AGM) from Chlorocebus aethiops pygerythrus and Chlorocebus aethiops sabaeus subspecies from Africa. These p…	Simian immunodeficiency virus
SRR1046724	This project is to characterize blood transcription of wild African green monkey (AGM) from Chlorocebus aethiops pygerythrus and Chlorocebus aethiops sabaeus subspecies from Africa. These populations are heavily infected with simian immunodeffciency virus (SIV), but despite the massive exposure to SIV a substantial fraction of exposed individuals remain uninfected representing, so called Exposed …	Study: Transcriptomes of wild African green monkeys (Chlorocebus aethiops sabaeus and Chlorocebus aethiops pygerytherus) from AfricaPRJNA219197 • SRP033338 • All experiments • All runsshow Abstracthide AbstractThis project is to characterize blood transcription of wild African green monkey (AGM) from Chlorocebus aethiops pygerythrus and Chlorocebus aethiops sabaeus subspecies from Africa. These p…	Simian immunodeficiency virus
SRR1046725	This project is to characterize blood transcription of wild African green monkey (AGM) from Chlorocebus aethiops pygerythrus and Chlorocebus aethiops sabaeus subspecies from Africa. These populations are heavily infected with simian immunodeffciency virus (SIV), but despite the massive exposure to SIV a substantial fraction of exposed individuals remain uninfected representing, so called Exposed …	Study: Transcriptomes of wild African green monkeys (Chlorocebus aethiops sabaeus and Chlorocebus aethiops pygerytherus) from AfricaPRJNA219197 • SRP033338 • All experiments • All runsshow Abstracthide AbstractThis project is to characterize blood transcription of wild African green monkey (AGM) from Chlorocebus aethiops pygerythrus and Chlorocebus aethiops sabaeus subspecies from Africa. These p…	Simian immunodeficiency virus
SRR1046726	This project is to characterize blood transcription of wild African green monkey (AGM) from Chlorocebus aethiops pygerythrus and Chlorocebus aethiops sabaeus subspecies from Africa. These populations are heavily infected with simian immunodeffciency virus (SIV), but despite the massive exposure to SIV a substantial fraction of exposed individuals remain uninfected representing, so called Exposed …	Study: Transcriptomes of wild African green monkeys (Chlorocebus aethiops sabaeus and Chlorocebus aethiops pygerytherus) from AfricaPRJNA219197 • SRP033338 • All experiments • All runsshow Abstracthide AbstractThis project is to characterize blood transcription of wild African green monkey (AGM) from Chlorocebus aethiops pygerythrus and Chlorocebus aethiops sabaeus subspecies from Africa. These p…	Simian immunodeficiency virus
SRR1046727	This project is to characterize blood transcription of wild African green monkey (AGM) from Chlorocebus aethiops pygerythrus and Chlorocebus aethiops sabaeus subspecies from Africa. These populations are heavily infected with simian immunodeffciency virus (SIV), but despite the massive exposure to SIV a substantial fraction of exposed individuals remain uninfected representing, so called Exposed …	Study: Transcriptomes of wild African green monkeys (Chlorocebus aethiops sabaeus and Chlorocebus aethiops pygerytherus) from AfricaPRJNA219197 • SRP033338 • All experiments • All runsshow Abstracthide AbstractThis project is to characterize blood transcription of wild African green monkey (AGM) from Chlorocebus aethiops pygerythrus and Chlorocebus aethiops sabaeus subspecies from Africa. These p…	Simian immunodeficiency virus
SRR1046728	This project is to characterize blood transcription of wild African green monkey (AGM) from Chlorocebus aethiops pygerythrus and Chlorocebus aethiops sabaeus subspecies from Africa. These populations are heavily infected with simian immunodeffciency virus (SIV), but despite the massive exposure to SIV a substantial fraction of exposed individuals remain uninfected representing, so called Exposed …	Study: Transcriptomes of wild African green monkeys (Chlorocebus aethiops sabaeus and Chlorocebus aethiops pygerytherus) from AfricaPRJNA219197 • SRP033338 • All experiments • All runsshow Abstracthide AbstractThis project is to characterize blood transcription of wild African green monkey (AGM) from Chlorocebus aethiops pygerythrus and Chlorocebus aethiops sabaeus subspecies from Africa. These p…	Simian immunodeficiency virus
SRR1046729	This project is to characterize blood transcription of wild African green monkey (AGM) from Chlorocebus aethiops pygerythrus and Chlorocebus aethiops sabaeus subspecies from Africa. These populations are heavily infected with simian immunodeffciency virus (SIV), but despite the massive exposure to SIV a substantial fraction of exposed individuals remain uninfected representing, so called Exposed …	Study: Transcriptomes of wild African green monkeys (Chlorocebus aethiops sabaeus and Chlorocebus aethiops pygerytherus) from AfricaPRJNA219197 • SRP033338 • All experiments • All runsshow Abstracthide AbstractThis project is to characterize blood transcription of wild African green monkey (AGM) from Chlorocebus aethiops pygerythrus and Chlorocebus aethiops sabaeus subspecies from Africa. These p…	Simian immunodeficiency virus
SRR1046730	This project is to characterize blood transcription of wild African green monkey (AGM) from Chlorocebus aethiops pygerythrus and Chlorocebus aethiops sabaeus subspecies from Africa. These populations are heavily infected with simian immunodeffciency virus (SIV), but despite the massive exposure to SIV a substantial fraction of exposed individuals remain uninfected representing, so called Exposed …	Study: Transcriptomes of wild African green monkeys (Chlorocebus aethiops sabaeus and Chlorocebus aethiops pygerytherus) from AfricaPRJNA219197 • SRP033338 • All experiments • All runsshow Abstracthide AbstractThis project is to characterize blood transcription of wild African green monkey (AGM) from Chlorocebus aethiops pygerythrus and Chlorocebus aethiops sabaeus subspecies from Africa. These p…	Simian immunodeficiency virus
SRR1046731	This project is to characterize blood transcription of wild African green monkey (AGM) from Chlorocebus aethiops pygerythrus and Chlorocebus aethiops sabaeus subspecies from Africa. These populations are heavily infected with simian immunodeffciency virus (SIV), but despite the massive exposure to SIV a substantial fraction of exposed individuals remain uninfected representing, so called Exposed …	Study: Transcriptomes of wild African green monkeys (Chlorocebus aethiops sabaeus and Chlorocebus aethiops pygerytherus) from AfricaPRJNA219197 • SRP033338 • All experiments • All runsshow Abstracthide AbstractThis project is to characterize blood transcription of wild African green monkey (AGM) from Chlorocebus aethiops pygerythrus and Chlorocebus aethiops sabaeus subspecies from Africa. These p…	Simian immunodeficiency virus
SRR1046732	This project is to characterize blood transcription of wild African green monkey (AGM) from Chlorocebus aethiops pygerythrus and Chlorocebus aethiops sabaeus subspecies from Africa. These populations are heavily infected with simian immunodeffciency virus (SIV), but despite the massive exposure to SIV a substantial fraction of exposed individuals remain uninfected representing, so called Exposed …	Study: Transcriptomes of wild African green monkeys (Chlorocebus aethiops sabaeus and Chlorocebus aethiops pygerytherus) from AfricaPRJNA219197 • SRP033338 • All experiments • All runsshow Abstracthide AbstractThis project is to characterize blood transcription of wild African green monkey (AGM) from Chlorocebus aethiops pygerythrus and Chlorocebus aethiops sabaeus subspecies from Africa. These p…	Simian immunodeficiency virus
SRR1046733	This project is to characterize blood transcription of wild African green monkey (AGM) from Chlorocebus aethiops pygerythrus and Chlorocebus aethiops sabaeus subspecies from Africa. These populations are heavily infected with simian immunodeffciency virus (SIV), but despite the massive exposure to SIV a substantial fraction of exposed individuals remain uninfected representing, so called Exposed …	Study: Transcriptomes of wild African green monkeys (Chlorocebus aethiops sabaeus and Chlorocebus aethiops pygerytherus) from AfricaPRJNA219197 • SRP033338 • All experiments • All runsshow Abstracthide AbstractThis project is to characterize blood transcription of wild African green monkey (AGM) from Chlorocebus aethiops pygerythrus and Chlorocebus aethiops sabaeus subspecies from Africa. These p…	Simian immunodeficiency virus
SRR1046734	This project is to characterize blood transcription of wild African green monkey (AGM) from Chlorocebus aethiops pygerythrus and Chlorocebus aethiops sabaeus subspecies from Africa. These populations are heavily infected with simian immunodeffciency virus (SIV), but despite the massive exposure to SIV a substantial fraction of exposed individuals remain uninfected representing, so called Exposed …	Study: Transcriptomes of wild African green monkeys (Chlorocebus aethiops sabaeus and Chlorocebus aethiops pygerytherus) from AfricaPRJNA219197 • SRP033338 • All experiments • All runsshow Abstracthide AbstractThis project is to characterize blood transcription of wild African green monkey (AGM) from Chlorocebus aethiops pygerythrus and Chlorocebus aethiops sabaeus subspecies from Africa. These p…	Simian immunodeficiency virus
SRR1046735	This project is to characterize blood transcription of wild African green monkey (AGM) from Chlorocebus aethiops pygerythrus and Chlorocebus aethiops sabaeus subspecies from Africa. These populations are heavily infected with simian immunodeffciency virus (SIV), but despite the massive exposure to SIV a substantial fraction of exposed individuals remain uninfected representing, so called Exposed …	Study: Transcriptomes of wild African green monkeys (Chlorocebus aethiops sabaeus and Chlorocebus aethiops pygerytherus) from AfricaPRJNA219197 • SRP033338 • All experiments • All runsshow Abstracthide AbstractThis project is to characterize blood transcription of wild African green monkey (AGM) from Chlorocebus aethiops pygerythrus and Chlorocebus aethiops sabaeus subspecies from Africa. These p…	Simian immunodeficiency virus
SRR1046736	This project is to characterize blood transcription of wild African green monkey (AGM) from Chlorocebus aethiops pygerythrus and Chlorocebus aethiops sabaeus subspecies from Africa. These populations are heavily infected with simian immunodeffciency virus (SIV), but despite the massive exposure to SIV a substantial fraction of exposed individuals remain uninfected representing, so called Exposed …	Study: Transcriptomes of wild African green monkeys (Chlorocebus aethiops sabaeus and Chlorocebus aethiops pygerytherus) from AfricaPRJNA219197 • SRP033338 • All experiments • All runsshow Abstracthide AbstractThis project is to characterize blood transcription of wild African green monkey (AGM) from Chlorocebus aethiops pygerythrus and Chlorocebus aethiops sabaeus subspecies from Africa. These p…	Simian immunodeficiency virus
SRR1046737	This project is to characterize blood transcription of wild African green monkey (AGM) from Chlorocebus aethiops pygerythrus and Chlorocebus aethiops sabaeus subspecies from Africa. These populations are heavily infected with simian immunodeffciency virus (SIV), but despite the massive exposure to SIV a substantial fraction of exposed individuals remain uninfected representing, so called Exposed …	Study: Transcriptomes of wild African green monkeys (Chlorocebus aethiops sabaeus and Chlorocebus aethiops pygerytherus) from AfricaPRJNA219197 • SRP033338 • All experiments • All runsshow Abstracthide AbstractThis project is to characterize blood transcription of wild African green monkey (AGM) from Chlorocebus aethiops pygerythrus and Chlorocebus aethiops sabaeus subspecies from Africa. These p…	Simian immunodeficiency virus
SRR1046738	This project is to characterize blood transcription of wild African green monkey (AGM) from Chlorocebus aethiops pygerythrus and Chlorocebus aethiops sabaeus subspecies from Africa. These populations are heavily infected with simian immunodeffciency virus (SIV), but despite the massive exposure to SIV a substantial fraction of exposed individuals remain uninfected representing, so called Exposed …	Study: Transcriptomes of wild African green monkeys (Chlorocebus aethiops sabaeus and Chlorocebus aethiops pygerytherus) from AfricaPRJNA219197 • SRP033338 • All experiments • All runsshow Abstracthide AbstractThis project is to characterize blood transcription of wild African green monkey (AGM) from Chlorocebus aethiops pygerythrus and Chlorocebus aethiops sabaeus subspecies from Africa. These p…	Simian immunodeficiency virus
SRR1046739	This project is to characterize blood transcription of wild African green monkey (AGM) from Chlorocebus aethiops pygerythrus and Chlorocebus aethiops sabaeus subspecies from Africa. These populations are heavily infected with simian immunodeffciency virus (SIV), but despite the massive exposure to SIV a substantial fraction of exposed individuals remain uninfected representing, so called Exposed …	Study: Transcriptomes of wild African green monkeys (Chlorocebus aethiops sabaeus and Chlorocebus aethiops pygerytherus) from AfricaPRJNA219197 • SRP033338 • All experiments • All runsshow Abstracthide AbstractThis project is to characterize blood transcription of wild African green monkey (AGM) from Chlorocebus aethiops pygerythrus and Chlorocebus aethiops sabaeus subspecies from Africa. These p…	Simian immunodeficiency virus
SRR1046740	This project is to characterize blood transcription of wild African green monkey (AGM) from Chlorocebus aethiops pygerythrus and Chlorocebus aethiops sabaeus subspecies from Africa. These populations are heavily infected with simian immunodeffciency virus (SIV), but despite the massive exposure to SIV a substantial fraction of exposed individuals remain uninfected representing, so called Exposed …	Study: Transcriptomes of wild African green monkeys (Chlorocebus aethiops sabaeus and Chlorocebus aethiops pygerytherus) from AfricaPRJNA219197 • SRP033338 • All experiments • All runsshow Abstracthide AbstractThis project is to characterize blood transcription of wild African green monkey (AGM) from Chlorocebus aethiops pygerythrus and Chlorocebus aethiops sabaeus subspecies from Africa. These p…	Simian immunodeficiency virus
SRR1046741	This project is to characterize blood transcription of wild African green monkey (AGM) from Chlorocebus aethiops pygerythrus and Chlorocebus aethiops sabaeus subspecies from Africa. These populations are heavily infected with simian immunodeffciency virus (SIV), but despite the massive exposure to SIV a substantial fraction of exposed individuals remain uninfected representing, so called Exposed …	Study: Transcriptomes of wild African green monkeys (Chlorocebus aethiops sabaeus and Chlorocebus aethiops pygerytherus) from AfricaPRJNA219197 • SRP033338 • All experiments • All runsshow Abstracthide AbstractThis project is to characterize blood transcription of wild African green monkey (AGM) from Chlorocebus aethiops pygerythrus and Chlorocebus aethiops sabaeus subspecies from Africa. These p…	Simian immunodeficiency virus
SRR1046742	This project is to characterize blood transcription of wild African green monkey (AGM) from Chlorocebus aethiops pygerythrus and Chlorocebus aethiops sabaeus subspecies from Africa. These populations are heavily infected with simian immunodeffciency virus (SIV), but despite the massive exposure to SIV a substantial fraction of exposed individuals remain uninfected representing, so called Exposed …	Study: Transcriptomes of wild African green monkeys (Chlorocebus aethiops sabaeus and Chlorocebus aethiops pygerytherus) from AfricaPRJNA219197 • SRP033338 • All experiments • All runsshow Abstracthide AbstractThis project is to characterize blood transcription of wild African green monkey (AGM) from Chlorocebus aethiops pygerythrus and Chlorocebus aethiops sabaeus subspecies from Africa. These p…	Simian immunodeficiency virus
SRR1046743	This project is to characterize blood transcription of wild African green monkey (AGM) from Chlorocebus aethiops pygerythrus and Chlorocebus aethiops sabaeus subspecies from Africa. These populations are heavily infected with simian immunodeffciency virus (SIV), but despite the massive exposure to SIV a substantial fraction of exposed individuals remain uninfected representing, so called Exposed …	Study: Transcriptomes of wild African green monkeys (Chlorocebus aethiops sabaeus and Chlorocebus aethiops pygerytherus) from AfricaPRJNA219197 • SRP033338 • All experiments • All runsshow Abstracthide AbstractThis project is to characterize blood transcription of wild African green monkey (AGM) from Chlorocebus aethiops pygerythrus and Chlorocebus aethiops sabaeus subspecies from Africa. These p…	Simian immunodeficiency virus
SRR1046744	This project is to characterize blood transcription of wild African green monkey (AGM) from Chlorocebus aethiops pygerythrus and Chlorocebus aethiops sabaeus subspecies from Africa. These populations are heavily infected with simian immunodeffciency virus (SIV), but despite the massive exposure to SIV a substantial fraction of exposed individuals remain uninfected representing, so called Exposed …	Study: Transcriptomes of wild African green monkeys (Chlorocebus aethiops sabaeus and Chlorocebus aethiops pygerytherus) from AfricaPRJNA219197 • SRP033338 • All experiments • All runsshow Abstracthide AbstractThis project is to characterize blood transcription of wild African green monkey (AGM) from Chlorocebus aethiops pygerythrus and Chlorocebus aethiops sabaeus subspecies from Africa. These p…	Simian immunodeficiency virus
SRR1046745	This project is to characterize blood transcription of wild African green monkey (AGM) from Chlorocebus aethiops pygerythrus and Chlorocebus aethiops sabaeus subspecies from Africa. These populations are heavily infected with simian immunodeffciency virus (SIV), but despite the massive exposure to SIV a substantial fraction of exposed individuals remain uninfected representing, so called Exposed …	Study: Transcriptomes of wild African green monkeys (Chlorocebus aethiops sabaeus and Chlorocebus aethiops pygerytherus) from AfricaPRJNA219197 • SRP033338 • All experiments • All runsshow Abstracthide AbstractThis project is to characterize blood transcription of wild African green monkey (AGM) from Chlorocebus aethiops pygerythrus and Chlorocebus aethiops sabaeus subspecies from Africa. These p…	Simian immunodeficiency virus
SRR1046746	This project is to characterize blood transcription of wild African green monkey (AGM) from Chlorocebus aethiops pygerythrus and Chlorocebus aethiops sabaeus subspecies from Africa. These populations are heavily infected with simian immunodeffciency virus (SIV), but despite the massive exposure to SIV a substantial fraction of exposed individuals remain uninfected representing, so called Exposed …	Study: Transcriptomes of wild African green monkeys (Chlorocebus aethiops sabaeus and Chlorocebus aethiops pygerytherus) from AfricaPRJNA219197 • SRP033338 • All experiments • All runsshow Abstracthide AbstractThis project is to characterize blood transcription of wild African green monkey (AGM) from Chlorocebus aethiops pygerythrus and Chlorocebus aethiops sabaeus subspecies from Africa. These p…	Simian immunodeficiency virus
SRR1046747	This project is to characterize blood transcription of wild African green monkey (AGM) from Chlorocebus aethiops pygerythrus and Chlorocebus aethiops sabaeus subspecies from Africa. These populations are heavily infected with simian immunodeffciency virus (SIV), but despite the massive exposure to SIV a substantial fraction of exposed individuals remain uninfected representing, so called Exposed …	Study: Transcriptomes of wild African green monkeys (Chlorocebus aethiops sabaeus and Chlorocebus aethiops pygerytherus) from AfricaPRJNA219197 • SRP033338 • All experiments • All runsshow Abstracthide AbstractThis project is to characterize blood transcription of wild African green monkey (AGM) from Chlorocebus aethiops pygerythrus and Chlorocebus aethiops sabaeus subspecies from Africa. These p…	Simian immunodeficiency virus
SRR1046748	This project is to characterize blood transcription of wild African green monkey (AGM) from Chlorocebus aethiops pygerythrus and Chlorocebus aethiops sabaeus subspecies from Africa. These populations are heavily infected with simian immunodeffciency virus (SIV), but despite the massive exposure to SIV a substantial fraction of exposed individuals remain uninfected representing, so called Exposed …	Study: Transcriptomes of wild African green monkeys (Chlorocebus aethiops sabaeus and Chlorocebus aethiops pygerytherus) from AfricaPRJNA219197 • SRP033338 • All experiments • All runsshow Abstracthide AbstractThis project is to characterize blood transcription of wild African green monkey (AGM) from Chlorocebus aethiops pygerythrus and Chlorocebus aethiops sabaeus subspecies from Africa. These p…	Simian immunodeficiency virus
SRR1046749	This project is to characterize blood transcription of wild African green monkey (AGM) from Chlorocebus aethiops pygerythrus and Chlorocebus aethiops sabaeus subspecies from Africa. These populations are heavily infected with simian immunodeffciency virus (SIV), but despite the massive exposure to SIV a substantial fraction of exposed individuals remain uninfected representing, so called Exposed …	Study: Transcriptomes of wild African green monkeys (Chlorocebus aethiops sabaeus and Chlorocebus aethiops pygerytherus) from AfricaPRJNA219197 • SRP033338 • All experiments • All runsshow Abstracthide AbstractThis project is to characterize blood transcription of wild African green monkey (AGM) from Chlorocebus aethiops pygerythrus and Chlorocebus aethiops sabaeus subspecies from Africa. These p…	Simian immunodeficiency virus
SRR1046750	This project is to characterize blood transcription of wild African green monkey (AGM) from Chlorocebus aethiops pygerythrus and Chlorocebus aethiops sabaeus subspecies from Africa. These populations are heavily infected with simian immunodeffciency virus (SIV), but despite the massive exposure to SIV a substantial fraction of exposed individuals remain uninfected representing, so called Exposed …	Study: Transcriptomes of wild African green monkeys (Chlorocebus aethiops sabaeus and Chlorocebus aethiops pygerytherus) from AfricaPRJNA219197 • SRP033338 • All experiments • All runsshow Abstracthide AbstractThis project is to characterize blood transcription of wild African green monkey (AGM) from Chlorocebus aethiops pygerythrus and Chlorocebus aethiops sabaeus subspecies from Africa. These p…	Simian immunodeficiency virus
SRR1046751	This project is to characterize blood transcription of wild African green monkey (AGM) from Chlorocebus aethiops pygerythrus and Chlorocebus aethiops sabaeus subspecies from Africa. These populations are heavily infected with simian immunodeffciency virus (SIV), but despite the massive exposure to SIV a substantial fraction of exposed individuals remain uninfected representing, so called Exposed …	Study: Transcriptomes of wild African green monkeys (Chlorocebus aethiops sabaeus and Chlorocebus aethiops pygerytherus) from AfricaPRJNA219197 • SRP033338 • All experiments • All runsshow Abstracthide AbstractThis project is to characterize blood transcription of wild African green monkey (AGM) from Chlorocebus aethiops pygerythrus and Chlorocebus aethiops sabaeus subspecies from Africa. These p…	Simian immunodeficiency virus
SRR1046752	This project is to characterize blood transcription of wild African green monkey (AGM) from Chlorocebus aethiops pygerythrus and Chlorocebus aethiops sabaeus subspecies from Africa. These populations are heavily infected with simian immunodeffciency virus (SIV), but despite the massive exposure to SIV a substantial fraction of exposed individuals remain uninfected representing, so called Exposed …	Study: Transcriptomes of wild African green monkeys (Chlorocebus aethiops sabaeus and Chlorocebus aethiops pygerytherus) from AfricaPRJNA219197 • SRP033338 • All experiments • All runsshow Abstracthide AbstractThis project is to characterize blood transcription of wild African green monkey (AGM) from Chlorocebus aethiops pygerythrus and Chlorocebus aethiops sabaeus subspecies from Africa. These p…	Simian immunodeficiency virus
SRR1046753	This project is to characterize blood transcription of wild African green monkey (AGM) from Chlorocebus aethiops pygerythrus and Chlorocebus aethiops sabaeus subspecies from Africa. These populations are heavily infected with simian immunodeffciency virus (SIV), but despite the massive exposure to SIV a substantial fraction of exposed individuals remain uninfected representing, so called Exposed …	Study: Transcriptomes of wild African green monkeys (Chlorocebus aethiops sabaeus and Chlorocebus aethiops pygerytherus) from AfricaPRJNA219197 • SRP033338 • All experiments • All runsshow Abstracthide AbstractThis project is to characterize blood transcription of wild African green monkey (AGM) from Chlorocebus aethiops pygerythrus and Chlorocebus aethiops sabaeus subspecies from Africa. These p…	Simian immunodeficiency virus
SRR1046754	This project is to characterize blood transcription of wild African green monkey (AGM) from Chlorocebus aethiops pygerythrus and Chlorocebus aethiops sabaeus subspecies from Africa. These populations are heavily infected with simian immunodeffciency virus (SIV), but despite the massive exposure to SIV a substantial fraction of exposed individuals remain uninfected representing, so called Exposed …	Study: Transcriptomes of wild African green monkeys (Chlorocebus aethiops sabaeus and Chlorocebus aethiops pygerytherus) from AfricaPRJNA219197 • SRP033338 • All experiments • All runsshow Abstracthide AbstractThis project is to characterize blood transcription of wild African green monkey (AGM) from Chlorocebus aethiops pygerythrus and Chlorocebus aethiops sabaeus subspecies from Africa. These p…	Simian immunodeficiency virus
SRR1046755	This project is to characterize blood transcription of wild African green monkey (AGM) from Chlorocebus aethiops pygerythrus and Chlorocebus aethiops sabaeus subspecies from Africa. These populations are heavily infected with simian immunodeffciency virus (SIV), but despite the massive exposure to SIV a substantial fraction of exposed individuals remain uninfected representing, so called Exposed …	Study: Transcriptomes of wild African green monkeys (Chlorocebus aethiops sabaeus and Chlorocebus aethiops pygerytherus) from AfricaPRJNA219197 • SRP033338 • All experiments • All runsshow Abstracthide AbstractThis project is to characterize blood transcription of wild African green monkey (AGM) from Chlorocebus aethiops pygerythrus and Chlorocebus aethiops sabaeus subspecies from Africa. These p…	Simian immunodeficiency virus
SRR1046756	This project is to characterize blood transcription of wild African green monkey (AGM) from Chlorocebus aethiops pygerythrus and Chlorocebus aethiops sabaeus subspecies from Africa. These populations are heavily infected with simian immunodeffciency virus (SIV), but despite the massive exposure to SIV a substantial fraction of exposed individuals remain uninfected representing, so called Exposed …	Study: Transcriptomes of wild African green monkeys (Chlorocebus aethiops sabaeus and Chlorocebus aethiops pygerytherus) from AfricaPRJNA219197 • SRP033338 • All experiments • All runsshow Abstracthide AbstractThis project is to characterize blood transcription of wild African green monkey (AGM) from Chlorocebus aethiops pygerythrus and Chlorocebus aethiops sabaeus subspecies from Africa. These p…	Simian immunodeficiency virus
SRR1046757	This project is to characterize blood transcription of wild African green monkey (AGM) from Chlorocebus aethiops pygerythrus and Chlorocebus aethiops sabaeus subspecies from Africa. These populations are heavily infected with simian immunodeffciency virus (SIV), but despite the massive exposure to SIV a substantial fraction of exposed individuals remain uninfected representing, so called Exposed …	Study: Transcriptomes of wild African green monkeys (Chlorocebus aethiops sabaeus and Chlorocebus aethiops pygerytherus) from AfricaPRJNA219197 • SRP033338 • All experiments • All runsshow Abstracthide AbstractThis project is to characterize blood transcription of wild African green monkey (AGM) from Chlorocebus aethiops pygerythrus and Chlorocebus aethiops sabaeus subspecies from Africa. These p…	Simian immunodeficiency virus
SRR1105697	Whole transcriptome sequencing of ferret trachea samples infected with influenza. Ferrets were infected with 1918 pandemic or the Cal04 contemprorary strain of influenza. Samples were collected at days 1, 3, and 8 and one group of animals was mock infected with PBS	Study: Mustela putorius furo Transcriptome or Gene expressionPRJNA230998 • SRP033621 • All experiments • All runsshow Abstracthide AbstractWhole transcriptome sequencing of ferret trachea samples infected with influenza. Ferrets were infected with 1918 pandemic or the Cal04 contemprorary strain of influenza. Samples were collected at days 1, 3, and 8 and one group of animals was mock infected wit…	Influenza A virus
SRR1105698	Whole transcriptome sequencing of ferret trachea samples infected with influenza. Ferrets were infected with 1918 pandemic or the Cal04 contemprorary strain of influenza. Samples were collected at days 1, 3, and 8 and one group of animals was mock infected with PBS	Study: Mustela putorius furo Transcriptome or Gene expressionPRJNA230998 • SRP033621 • All experiments • All runsshow Abstracthide AbstractWhole transcriptome sequencing of ferret trachea samples infected with influenza. Ferrets were infected with 1918 pandemic or the Cal04 contemprorary strain of influenza. Samples were collected at days 1, 3, and 8 and one group of animals was mock infected wit…	Influenza A virus
SRR1105699	Whole transcriptome sequencing of ferret trachea samples infected with influenza. Ferrets were infected with 1918 pandemic or the Cal04 contemprorary strain of influenza. Samples were collected at days 1, 3, and 8 and one group of animals was mock infected with PBS	Study: Mustela putorius furo Transcriptome or Gene expressionPRJNA230998 • SRP033621 • All experiments • All runsshow Abstracthide AbstractWhole transcriptome sequencing of ferret trachea samples infected with influenza. Ferrets were infected with 1918 pandemic or the Cal04 contemprorary strain of influenza. Samples were collected at days 1, 3, and 8 and one group of animals was mock infected wit…	Influenza A virus
SRR1105700	Whole transcriptome sequencing of ferret trachea samples infected with influenza. Ferrets were infected with 1918 pandemic or the Cal04 contemprorary strain of influenza. Samples were collected at days 1, 3, and 8 and one group of animals was mock infected with PBS	Study: Mustela putorius furo Transcriptome or Gene expressionPRJNA230998 • SRP033621 • All experiments • All runsshow Abstracthide AbstractWhole transcriptome sequencing of ferret trachea samples infected with influenza. Ferrets were infected with 1918 pandemic or the Cal04 contemprorary strain of influenza. Samples were collected at days 1, 3, and 8 and one group of animals was mock infected wit…	Influenza A virus
SRR1105701	Whole transcriptome sequencing of ferret trachea samples infected with influenza. Ferrets were infected with 1918 pandemic or the Cal04 contemprorary strain of influenza. Samples were collected at days 1, 3, and 8 and one group of animals was mock infected with PBS	Study: Mustela putorius furo Transcriptome or Gene expressionPRJNA230998 • SRP033621 • All experiments • All runsshow Abstracthide AbstractWhole transcriptome sequencing of ferret trachea samples infected with influenza. Ferrets were infected with 1918 pandemic or the Cal04 contemprorary strain of influenza. Samples were collected at days 1, 3, and 8 and one group of animals was mock infected wit…	Influenza A virus
SRR1105702	Whole transcriptome sequencing of ferret trachea samples infected with influenza. Ferrets were infected with 1918 pandemic or the Cal04 contemprorary strain of influenza. Samples were collected at days 1, 3, and 8 and one group of animals was mock infected with PBS	Study: Mustela putorius furo Transcriptome or Gene expressionPRJNA230998 • SRP033621 • All experiments • All runsshow Abstracthide AbstractWhole transcriptome sequencing of ferret trachea samples infected with influenza. Ferrets were infected with 1918 pandemic or the Cal04 contemprorary strain of influenza. Samples were collected at days 1, 3, and 8 and one group of animals was mock infected wit…	Influenza A virus
SRR1105703	Whole transcriptome sequencing of ferret trachea samples infected with influenza. Ferrets were infected with 1918 pandemic or the Cal04 contemprorary strain of influenza. Samples were collected at days 1, 3, and 8 and one group of animals was mock infected with PBS	Study: Mustela putorius furo Transcriptome or Gene expressionPRJNA230998 • SRP033621 • All experiments • All runsshow Abstracthide AbstractWhole transcriptome sequencing of ferret trachea samples infected with influenza. Ferrets were infected with 1918 pandemic or the Cal04 contemprorary strain of influenza. Samples were collected at days 1, 3, and 8 and one group of animals was mock infected wit…	Influenza A virus
SRR1190386	nan	Study: Transcriptomic analysis of the Novel Middle East Respiratory Syndrome Coronavirus (MERS-CoV)PRJNA233944 • SRP040072 • All experiments • All runs	Middle East respiratory syndrome-related coronavirus
SRR1190387	nan	Study: Transcriptomic analysis of the Novel Middle East Respiratory Syndrome Coronavirus (MERS-CoV)PRJNA233944 • SRP040072 • All experiments • All runs	Middle East respiratory syndrome-related coronavirus
SRR1190388	nan	Study: Transcriptomic analysis of the Novel Middle East Respiratory Syndrome Coronavirus (MERS-CoV)PRJNA233944 • SRP040072 • All experiments • All runs	Middle East respiratory syndrome-related coronavirus
SRR1190389	nan	Study: Transcriptomic analysis of the Novel Middle East Respiratory Syndrome Coronavirus (MERS-CoV)PRJNA233944 • SRP040072 • All experiments • All runs	Middle East respiratory syndrome-related coronavirus
SRR1190390	nan	Study: Transcriptomic analysis of the Novel Middle East Respiratory Syndrome Coronavirus (MERS-CoV)PRJNA233944 • SRP040072 • All experiments • All runs	Middle East respiratory syndrome-related coronavirus
SRR1190391	nan	Study: Transcriptomic analysis of the Novel Middle East Respiratory Syndrome Coronavirus (MERS-CoV)PRJNA233944 • SRP040072 • All experiments • All runs	Middle East respiratory syndrome-related coronavirus
SRR1190392	nan	Study: Transcriptomic analysis of the Novel Middle East Respiratory Syndrome Coronavirus (MERS-CoV)PRJNA233944 • SRP040072 • All experiments • All runs	Middle East respiratory syndrome-related coronavirus
SRR1190393	nan	Study: Transcriptomic analysis of the Novel Middle East Respiratory Syndrome Coronavirus (MERS-CoV)PRJNA233944 • SRP040072 • All experiments • All runs	Middle East respiratory syndrome-related coronavirus
SRR1193854	nan	Study: Transcriptomic analysis of the Novel Middle East Respiratory Syndrome Coronavirus (MERS-CoV)PRJNA233944 • SRP040072 • All experiments • All runs	Middle East respiratory syndrome-related coronavirus
SRR1193855	nan	Study: Transcriptomic analysis of the Novel Middle East Respiratory Syndrome Coronavirus (MERS-CoV)PRJNA233944 • SRP040072 • All experiments • All runs	Middle East respiratory syndrome-related coronavirus
SRR1193856	nan	Study: Transcriptomic analysis of the Novel Middle East Respiratory Syndrome Coronavirus (MERS-CoV)PRJNA233944 • SRP040072 • All experiments • All runs	Middle East respiratory syndrome-related coronavirus
SRR1193857	nan	Study: Transcriptomic analysis of the Novel Middle East Respiratory Syndrome Coronavirus (MERS-CoV)PRJNA233944 • SRP040072 • All experiments • All runs	Middle East respiratory syndrome-related coronavirus
SRR1193858	nan	Study: Transcriptomic analysis of the Novel Middle East Respiratory Syndrome Coronavirus (MERS-CoV)PRJNA233944 • SRP040072 • All experiments • All runs	Middle East respiratory syndrome-related coronavirus
SRR1193859	nan	Study: Transcriptomic analysis of the Novel Middle East Respiratory Syndrome Coronavirus (MERS-CoV)PRJNA233944 • SRP040072 • All experiments • All runs	Middle East respiratory syndrome-related coronavirus
SRR1193860	nan	Study: Transcriptomic analysis of the Novel Middle East Respiratory Syndrome Coronavirus (MERS-CoV)PRJNA233944 • SRP040072 • All experiments • All runs	Middle East respiratory syndrome-related coronavirus
SRR1193861	nan	Study: Transcriptomic analysis of the Novel Middle East Respiratory Syndrome Coronavirus (MERS-CoV)PRJNA233944 • SRP040072 • All experiments • All runs	Middle East respiratory syndrome-related coronavirus
SRR1193917	nan	Study: Transcriptomic analysis of the Novel Middle East Respiratory Syndrome Coronavirus (MERS-CoV)PRJNA233944 • SRP040072 • All experiments • All runs	Middle East respiratory syndrome-related coronavirus
SRR1193918	nan	Study: Transcriptomic analysis of the Novel Middle East Respiratory Syndrome Coronavirus (MERS-CoV)PRJNA233944 • SRP040072 • All experiments • All runs	Middle East respiratory syndrome-related coronavirus
SRR1193919	nan	Study: Transcriptomic analysis of the Novel Middle East Respiratory Syndrome Coronavirus (MERS-CoV)PRJNA233944 • SRP040072 • All experiments • All runs	Middle East respiratory syndrome-related coronavirus
SRR1193920	nan	Study: Transcriptomic analysis of the Novel Middle East Respiratory Syndrome Coronavirus (MERS-CoV)PRJNA233944 • SRP040072 • All experiments • All runs	Middle East respiratory syndrome-related coronavirus
SRR1193921	nan	Study: Transcriptomic analysis of the Novel Middle East Respiratory Syndrome Coronavirus (MERS-CoV)PRJNA233944 • SRP040072 • All experiments • All runs	Middle East respiratory syndrome-related coronavirus
SRR1193922	nan	Study: Transcriptomic analysis of the Novel Middle East Respiratory Syndrome Coronavirus (MERS-CoV)PRJNA233944 • SRP040072 • All experiments • All runs	Middle East respiratory syndrome-related coronavirus
SRR1193923	nan	Study: Transcriptomic analysis of the Novel Middle East Respiratory Syndrome Coronavirus (MERS-CoV)PRJNA233944 • SRP040072 • All experiments • All runs	Middle East respiratory syndrome-related coronavirus
SRR1193924	nan	Study: Transcriptomic analysis of the Novel Middle East Respiratory Syndrome Coronavirus (MERS-CoV)PRJNA233944 • SRP040072 • All experiments • All runs	Middle East respiratory syndrome-related coronavirus
SRR1193951	nan	Study: Transcriptomic analysis of the Novel Middle East Respiratory Syndrome Coronavirus (MERS-CoV)PRJNA233944 • SRP040072 • All experiments • All runs	Middle East respiratory syndrome-related coronavirus
SRR1193952	nan	Study: Transcriptomic analysis of the Novel Middle East Respiratory Syndrome Coronavirus (MERS-CoV)PRJNA233944 • SRP040072 • All experiments • All runs	Middle East respiratory syndrome-related coronavirus
SRR1193953	nan	Study: Transcriptomic analysis of the Novel Middle East Respiratory Syndrome Coronavirus (MERS-CoV)PRJNA233944 • SRP040072 • All experiments • All runs	Middle East respiratory syndrome-related coronavirus
SRR1193954	nan	Study: Transcriptomic analysis of the Novel Middle East Respiratory Syndrome Coronavirus (MERS-CoV)PRJNA233944 • SRP040072 • All experiments • All runs	Middle East respiratory syndrome-related coronavirus
SRR1193955	nan	Study: Transcriptomic analysis of the Novel Middle East Respiratory Syndrome Coronavirus (MERS-CoV)PRJNA233944 • SRP040072 • All experiments • All runs	Middle East respiratory syndrome-related coronavirus
SRR1193956	nan	Study: Transcriptomic analysis of the Novel Middle East Respiratory Syndrome Coronavirus (MERS-CoV)PRJNA233944 • SRP040072 • All experiments • All runs	Middle East respiratory syndrome-related coronavirus
SRR1193957	nan	Study: Transcriptomic analysis of the Novel Middle East Respiratory Syndrome Coronavirus (MERS-CoV)PRJNA233944 • SRP040072 • All experiments • All runs	Middle East respiratory syndrome-related coronavirus
SRR1193958	nan	Study: Transcriptomic analysis of the Novel Middle East Respiratory Syndrome Coronavirus (MERS-CoV)PRJNA233944 • SRP040072 • All experiments • All runs	Middle East respiratory syndrome-related coronavirus
SRR1193992	nan	Study: Transcriptomic analysis of the Novel Middle East Respiratory Syndrome Coronavirus (MERS-CoV)PRJNA233944 • SRP040072 • All experiments • All runs	Middle East respiratory syndrome-related coronavirus
SRR1193993	nan	Study: Transcriptomic analysis of the Novel Middle East Respiratory Syndrome Coronavirus (MERS-CoV)PRJNA233944 • SRP040072 • All experiments • All runs	Middle East respiratory syndrome-related coronavirus
SRR1193994	nan	Study: Transcriptomic analysis of the Novel Middle East Respiratory Syndrome Coronavirus (MERS-CoV)PRJNA233944 • SRP040072 • All experiments • All runs	Middle East respiratory syndrome-related coronavirus
SRR1193995	nan	Study: Transcriptomic analysis of the Novel Middle East Respiratory Syndrome Coronavirus (MERS-CoV)PRJNA233944 • SRP040072 • All experiments • All runs	Middle East respiratory syndrome-related coronavirus
SRR1193996	nan	Study: Transcriptomic analysis of the Novel Middle East Respiratory Syndrome Coronavirus (MERS-CoV)PRJNA233944 • SRP040072 • All experiments • All runs	Middle East respiratory syndrome-related coronavirus
SRR1193997	nan	Study: Transcriptomic analysis of the Novel Middle East Respiratory Syndrome Coronavirus (MERS-CoV)PRJNA233944 • SRP040072 • All experiments • All runs	Middle East respiratory syndrome-related coronavirus
SRR1193998	nan	Study: Transcriptomic analysis of the Novel Middle East Respiratory Syndrome Coronavirus (MERS-CoV)PRJNA233944 • SRP040072 • All experiments • All runs	Middle East respiratory syndrome-related coronavirus
SRR1193999	nan	Study: Transcriptomic analysis of the Novel Middle East Respiratory Syndrome Coronavirus (MERS-CoV)PRJNA233944 • SRP040072 • All experiments • All runs	Middle East respiratory syndrome-related coronavirus
SRR1194026	nan	Study: Transcriptomic analysis of the Novel Middle East Respiratory Syndrome Coronavirus (MERS-CoV)PRJNA233944 • SRP040072 • All experiments • All runs	Middle East respiratory syndrome-related coronavirus
SRR1194027	nan	Study: Transcriptomic analysis of the Novel Middle East Respiratory Syndrome Coronavirus (MERS-CoV)PRJNA233944 • SRP040072 • All experiments • All runs	Middle East respiratory syndrome-related coronavirus
SRR1194028	nan	Study: Transcriptomic analysis of the Novel Middle East Respiratory Syndrome Coronavirus (MERS-CoV)PRJNA233944 • SRP040072 • All experiments • All runs	Middle East respiratory syndrome-related coronavirus
SRR1194029	nan	Study: Transcriptomic analysis of the Novel Middle East Respiratory Syndrome Coronavirus (MERS-CoV)PRJNA233944 • SRP040072 • All experiments • All runs	Middle East respiratory syndrome-related coronavirus
SRR1194030	nan	Study: Transcriptomic analysis of the Novel Middle East Respiratory Syndrome Coronavirus (MERS-CoV)PRJNA233944 • SRP040072 • All experiments • All runs	Middle East respiratory syndrome-related coronavirus
SRR1194031	nan	Study: Transcriptomic analysis of the Novel Middle East Respiratory Syndrome Coronavirus (MERS-CoV)PRJNA233944 • SRP040072 • All experiments • All runs	Middle East respiratory syndrome-related coronavirus
SRR1194032	nan	Study: Transcriptomic analysis of the Novel Middle East Respiratory Syndrome Coronavirus (MERS-CoV)PRJNA233944 • SRP040072 • All experiments • All runs	Middle East respiratory syndrome-related coronavirus
SRR1194033	nan	Study: Transcriptomic analysis of the Novel Middle East Respiratory Syndrome Coronavirus (MERS-CoV)PRJNA233944 • SRP040072 • All experiments • All runs	Middle East respiratory syndrome-related coronavirus
SRR1194063	nan	Study: Transcriptomic analysis of the Novel Middle East Respiratory Syndrome Coronavirus (MERS-CoV)PRJNA233944 • SRP040072 • All experiments • All runs	Middle East respiratory syndrome-related coronavirus
SRR1194064	nan	Study: Transcriptomic analysis of the Novel Middle East Respiratory Syndrome Coronavirus (MERS-CoV)PRJNA233944 • SRP040072 • All experiments • All runs	Middle East respiratory syndrome-related coronavirus
SRR1194065	nan	Study: Transcriptomic analysis of the Novel Middle East Respiratory Syndrome Coronavirus (MERS-CoV)PRJNA233944 • SRP040072 • All experiments • All runs	Middle East respiratory syndrome-related coronavirus
SRR1194066	nan	Study: Transcriptomic analysis of the Novel Middle East Respiratory Syndrome Coronavirus (MERS-CoV)PRJNA233944 • SRP040072 • All experiments • All runs	Middle East respiratory syndrome-related coronavirus
SRR1194067	nan	Study: Transcriptomic analysis of the Novel Middle East Respiratory Syndrome Coronavirus (MERS-CoV)PRJNA233944 • SRP040072 • All experiments • All runs	Middle East respiratory syndrome-related coronavirus
SRR1194068	nan	Study: Transcriptomic analysis of the Novel Middle East Respiratory Syndrome Coronavirus (MERS-CoV)PRJNA233944 • SRP040072 • All experiments • All runs	Middle East respiratory syndrome-related coronavirus
SRR1194069	nan	Study: Transcriptomic analysis of the Novel Middle East Respiratory Syndrome Coronavirus (MERS-CoV)PRJNA233944 • SRP040072 • All experiments • All runs	Middle East respiratory syndrome-related coronavirus
SRR1194070	nan	Study: Transcriptomic analysis of the Novel Middle East Respiratory Syndrome Coronavirus (MERS-CoV)PRJNA233944 • SRP040072 • All experiments • All runs	Middle East respiratory syndrome-related coronavirus
SRR1194129	nan	Study: Transcriptomic analysis of the Novel Middle East Respiratory Syndrome Coronavirus (MERS-CoV)PRJNA233944 • SRP040072 • All experiments • All runs	Middle East respiratory syndrome-related coronavirus
SRR1194130	nan	Study: Transcriptomic analysis of the Novel Middle East Respiratory Syndrome Coronavirus (MERS-CoV)PRJNA233944 • SRP040072 • All experiments • All runs	Middle East respiratory syndrome-related coronavirus
SRR1194131	nan	Study: Transcriptomic analysis of the Novel Middle East Respiratory Syndrome Coronavirus (MERS-CoV)PRJNA233944 • SRP040072 • All experiments • All runs	Middle East respiratory syndrome-related coronavirus
SRR1194132	nan	Study: Transcriptomic analysis of the Novel Middle East Respiratory Syndrome Coronavirus (MERS-CoV)PRJNA233944 • SRP040072 • All experiments • All runs	Middle East respiratory syndrome-related coronavirus
SRR1194133	nan	Study: Transcriptomic analysis of the Novel Middle East Respiratory Syndrome Coronavirus (MERS-CoV)PRJNA233944 • SRP040072 • All experiments • All runs	Middle East respiratory syndrome-related coronavirus
SRR1194134	nan	Study: Transcriptomic analysis of the Novel Middle East Respiratory Syndrome Coronavirus (MERS-CoV)PRJNA233944 • SRP040072 • All experiments • All runs	Middle East respiratory syndrome-related coronavirus
SRR1194135	nan	Study: Transcriptomic analysis of the Novel Middle East Respiratory Syndrome Coronavirus (MERS-CoV)PRJNA233944 • SRP040072 • All experiments • All runs	Middle East respiratory syndrome-related coronavirus
SRR1194136	nan	Study: Transcriptomic analysis of the Novel Middle East Respiratory Syndrome Coronavirus (MERS-CoV)PRJNA233944 • SRP040072 • All experiments • All runs	Middle East respiratory syndrome-related coronavirus
SRR1194153	nan	Study: Transcriptomic analysis of the Novel Middle East Respiratory Syndrome Coronavirus (MERS-CoV)PRJNA233944 • SRP040072 • All experiments • All runs	Middle East respiratory syndrome-related coronavirus
SRR1194154	nan	Study: Transcriptomic analysis of the Novel Middle East Respiratory Syndrome Coronavirus (MERS-CoV)PRJNA233944 • SRP040072 • All experiments • All runs	Middle East respiratory syndrome-related coronavirus
SRR1194220	nan	Study: Transcriptomic analysis of the Novel Middle East Respiratory Syndrome Coronavirus (MERS-CoV)PRJNA233944 • SRP040072 • All experiments • All runs	Middle East respiratory syndrome-related coronavirus
SRR1194221	nan	Study: Transcriptomic analysis of the Novel Middle East Respiratory Syndrome Coronavirus (MERS-CoV)PRJNA233944 • SRP040072 • All experiments • All runs	Middle East respiratory syndrome-related coronavirus
SRR1194231	nan	Study: Transcriptomic analysis of the Novel Middle East Respiratory Syndrome Coronavirus (MERS-CoV)PRJNA233944 • SRP040072 • All experiments • All runs	Middle East respiratory syndrome-related coronavirus
SRR1194232	nan	Study: Transcriptomic analysis of the Novel Middle East Respiratory Syndrome Coronavirus (MERS-CoV)PRJNA233944 • SRP040072 • All experiments • All runs	Middle East respiratory syndrome-related coronavirus
SRR1194349	nan	Study: Transcriptomic analysis of the Novel Middle East Respiratory Syndrome Coronavirus (MERS-CoV)PRJNA233944 • SRP040072 • All experiments • All runs	Middle East respiratory syndrome-related coronavirus
SRR1194350	nan	Study: Transcriptomic analysis of the Novel Middle East Respiratory Syndrome Coronavirus (MERS-CoV)PRJNA233944 • SRP040072 • All experiments • All runs	Middle East respiratory syndrome-related coronavirus
SRR1194351	nan	Study: Transcriptomic analysis of the Novel Middle East Respiratory Syndrome Coronavirus (MERS-CoV)PRJNA233944 • SRP040072 • All experiments • All runs	Middle East respiratory syndrome-related coronavirus
SRR1194352	nan	Study: Transcriptomic analysis of the Novel Middle East Respiratory Syndrome Coronavirus (MERS-CoV)PRJNA233944 • SRP040072 • All experiments • All runs	Middle East respiratory syndrome-related coronavirus
SRR1194829	nan	Study: Transcriptomic analysis of the Novel Middle East Respiratory Syndrome Coronavirus (MERS-CoV)PRJNA233944 • SRP040072 • All experiments • All runs	Middle East respiratory syndrome-related coronavirus
SRR1194830	nan	Study: Transcriptomic analysis of the Novel Middle East Respiratory Syndrome Coronavirus (MERS-CoV)PRJNA233944 • SRP040072 • All experiments • All runs	Middle East respiratory syndrome-related coronavirus
SRR1194831	nan	Study: Transcriptomic analysis of the Novel Middle East Respiratory Syndrome Coronavirus (MERS-CoV)PRJNA233944 • SRP040072 • All experiments • All runs	Middle East respiratory syndrome-related coronavirus
SRR1194832	nan	Study: Transcriptomic analysis of the Novel Middle East Respiratory Syndrome Coronavirus (MERS-CoV)PRJNA233944 • SRP040072 • All experiments • All runs	Middle East respiratory syndrome-related coronavirus
SRR1194938	nan	Study: Transcriptomic analysis of the Novel Middle East Respiratory Syndrome Coronavirus (MERS-CoV)PRJNA233944 • SRP040072 • All experiments • All runs	Middle East respiratory syndrome-related coronavirus
SRR1194939	nan	Study: Transcriptomic analysis of the Novel Middle East Respiratory Syndrome Coronavirus (MERS-CoV)PRJNA233944 • SRP040072 • All experiments • All runs	Middle East respiratory syndrome-related coronavirus
SRR1194940	nan	Study: Transcriptomic analysis of the Novel Middle East Respiratory Syndrome Coronavirus (MERS-CoV)PRJNA233944 • SRP040072 • All experiments • All runs	Middle East respiratory syndrome-related coronavirus
SRR1194941	nan	Study: Transcriptomic analysis of the Novel Middle East Respiratory Syndrome Coronavirus (MERS-CoV)PRJNA233944 • SRP040072 • All experiments • All runs	Middle East respiratory syndrome-related coronavirus
SRR1195026	nan	Study: Transcriptomic analysis of the Novel Middle East Respiratory Syndrome Coronavirus (MERS-CoV)PRJNA233944 • SRP040072 • All experiments • All runs	Middle East respiratory syndrome-related coronavirus
SRR1195027	nan	Study: Transcriptomic analysis of the Novel Middle East Respiratory Syndrome Coronavirus (MERS-CoV)PRJNA233944 • SRP040072 • All experiments • All runs	Middle East respiratory syndrome-related coronavirus
SRR1195028	nan	Study: Transcriptomic analysis of the Novel Middle East Respiratory Syndrome Coronavirus (MERS-CoV)PRJNA233944 • SRP040072 • All experiments • All runs	Middle East respiratory syndrome-related coronavirus
SRR1195029	nan	Study: Transcriptomic analysis of the Novel Middle East Respiratory Syndrome Coronavirus (MERS-CoV)PRJNA233944 • SRP040072 • All experiments • All runs	Middle East respiratory syndrome-related coronavirus
SRR1195111	nan	Study: Transcriptomic analysis of the Novel Middle East Respiratory Syndrome Coronavirus (MERS-CoV)PRJNA233944 • SRP040072 • All experiments • All runs	Middle East respiratory syndrome-related coronavirus
SRR1195112	nan	Study: Transcriptomic analysis of the Novel Middle East Respiratory Syndrome Coronavirus (MERS-CoV)PRJNA233944 • SRP040072 • All experiments • All runs	Middle East respiratory syndrome-related coronavirus
SRR1195113	nan	Study: Transcriptomic analysis of the Novel Middle East Respiratory Syndrome Coronavirus (MERS-CoV)PRJNA233944 • SRP040072 • All experiments • All runs	Middle East respiratory syndrome-related coronavirus
SRR1195276	nan	Study: Transcriptomic analysis of the Novel Middle East Respiratory Syndrome Coronavirus (MERS-CoV)PRJNA233944 • SRP040072 • All experiments • All runs	Middle East respiratory syndrome-related coronavirus
SRR1195277	nan	Study: Transcriptomic analysis of the Novel Middle East Respiratory Syndrome Coronavirus (MERS-CoV)PRJNA233944 • SRP040072 • All experiments • All runs	Middle East respiratory syndrome-related coronavirus
SRR1195278	nan	Study: Transcriptomic analysis of the Novel Middle East Respiratory Syndrome Coronavirus (MERS-CoV)PRJNA233944 • SRP040072 • All experiments • All runs	Middle East respiratory syndrome-related coronavirus
SRR1195364	nan	Study: Transcriptomic analysis of the Novel Middle East Respiratory Syndrome Coronavirus (MERS-CoV)PRJNA233944 • SRP040072 • All experiments • All runs	Middle East respiratory syndrome-related coronavirus
SRR1195365	nan	Study: Transcriptomic analysis of the Novel Middle East Respiratory Syndrome Coronavirus (MERS-CoV)PRJNA233944 • SRP040072 • All experiments • All runs	Middle East respiratory syndrome-related coronavirus
SRR1195366	nan	Study: Transcriptomic analysis of the Novel Middle East Respiratory Syndrome Coronavirus (MERS-CoV)PRJNA233944 • SRP040072 • All experiments • All runs	Middle East respiratory syndrome-related coronavirus
SRR1195445	nan	Study: Transcriptomic analysis of the Novel Middle East Respiratory Syndrome Coronavirus (MERS-CoV)PRJNA233944 • SRP040072 • All experiments • All runs	Middle East respiratory syndrome-related coronavirus
SRR1195446	nan	Study: Transcriptomic analysis of the Novel Middle East Respiratory Syndrome Coronavirus (MERS-CoV)PRJNA233944 • SRP040072 • All experiments • All runs	Middle East respiratory syndrome-related coronavirus
SRR1195531	nan	Study: Transcriptomic analysis of the Novel Middle East Respiratory Syndrome Coronavirus (MERS-CoV)PRJNA233944 • SRP040072 • All experiments • All runs	Middle East respiratory syndrome-related coronavirus
SRR1195532	nan	Study: Transcriptomic analysis of the Novel Middle East Respiratory Syndrome Coronavirus (MERS-CoV)PRJNA233944 • SRP040072 • All experiments • All runs	Middle East respiratory syndrome-related coronavirus
SRR1195541	nan	Study: Transcriptomic analysis of the Novel Middle East Respiratory Syndrome Coronavirus (MERS-CoV)PRJNA233944 • SRP040072 • All experiments • All runs	Middle East respiratory syndrome-related coronavirus
SRR1195542	nan	Study: Transcriptomic analysis of the Novel Middle East Respiratory Syndrome Coronavirus (MERS-CoV)PRJNA233944 • SRP040072 • All experiments • All runs	Middle East respiratory syndrome-related coronavirus
SRR1195587	nan	Study: Transcriptomic analysis of the Novel Middle East Respiratory Syndrome Coronavirus (MERS-CoV)PRJNA233944 • SRP040072 • All experiments • All runs	Middle East respiratory syndrome-related coronavirus
SRR1195588	nan	Study: Transcriptomic analysis of the Novel Middle East Respiratory Syndrome Coronavirus (MERS-CoV)PRJNA233944 • SRP040072 • All experiments • All runs	Middle East respiratory syndrome-related coronavirus
SRR1195589	nan	Study: Transcriptomic analysis of the Novel Middle East Respiratory Syndrome Coronavirus (MERS-CoV)PRJNA233944 • SRP040072 • All experiments • All runs	Middle East respiratory syndrome-related coronavirus
SRR1195710	nan	Study: Transcriptomic analysis of the Novel Middle East Respiratory Syndrome Coronavirus (MERS-CoV)PRJNA233944 • SRP040072 • All experiments • All runs	Middle East respiratory syndrome-related coronavirus
SRR1195711	nan	Study: Transcriptomic analysis of the Novel Middle East Respiratory Syndrome Coronavirus (MERS-CoV)PRJNA233944 • SRP040072 • All experiments • All runs	Middle East respiratory syndrome-related coronavirus
SRR1195712	nan	Study: Transcriptomic analysis of the Novel Middle East Respiratory Syndrome Coronavirus (MERS-CoV)PRJNA233944 • SRP040072 • All experiments • All runs	Middle East respiratory syndrome-related coronavirus
SRR1195755	nan	Study: Transcriptomic analysis of the Novel Middle East Respiratory Syndrome Coronavirus (MERS-CoV)PRJNA233944 • SRP040072 • All experiments • All runs	Middle East respiratory syndrome-related coronavirus
SRR1195756	nan	Study: Transcriptomic analysis of the Novel Middle East Respiratory Syndrome Coronavirus (MERS-CoV)PRJNA233944 • SRP040072 • All experiments • All runs	Middle East respiratory syndrome-related coronavirus
SRR1195757	nan	Study: Transcriptomic analysis of the Novel Middle East Respiratory Syndrome Coronavirus (MERS-CoV)PRJNA233944 • SRP040072 • All experiments • All runs	Middle East respiratory syndrome-related coronavirus
SRR1195790	nan	Study: Transcriptomic analysis of the Novel Middle East Respiratory Syndrome Coronavirus (MERS-CoV)PRJNA233944 • SRP040072 • All experiments • All runs	Middle East respiratory syndrome-related coronavirus
SRR1195791	nan	Study: Transcriptomic analysis of the Novel Middle East Respiratory Syndrome Coronavirus (MERS-CoV)PRJNA233944 • SRP040072 • All experiments • All runs	Middle East respiratory syndrome-related coronavirus
SRR1195833	nan	Study: Transcriptomic analysis of the Novel Middle East Respiratory Syndrome Coronavirus (MERS-CoV)PRJNA233944 • SRP040072 • All experiments • All runs	Middle East respiratory syndrome-related coronavirus
SRR1195834	nan	Study: Transcriptomic analysis of the Novel Middle East Respiratory Syndrome Coronavirus (MERS-CoV)PRJNA233944 • SRP040072 • All experiments • All runs	Middle East respiratory syndrome-related coronavirus
SRR1195835	nan	Study: Transcriptomic analysis of the Novel Middle East Respiratory Syndrome Coronavirus (MERS-CoV)PRJNA233944 • SRP040072 • All experiments • All runs	Middle East respiratory syndrome-related coronavirus
SRR1195836	nan	Study: Transcriptomic analysis of the Novel Middle East Respiratory Syndrome Coronavirus (MERS-CoV)PRJNA233944 • SRP040072 • All experiments • All runs	Middle East respiratory syndrome-related coronavirus
SRR1195837	nan	Study: Transcriptomic analysis of the Novel Middle East Respiratory Syndrome Coronavirus (MERS-CoV)PRJNA233944 • SRP040072 • All experiments • All runs	Middle East respiratory syndrome-related coronavirus
SRR1195838	nan	Study: Transcriptomic analysis of the Novel Middle East Respiratory Syndrome Coronavirus (MERS-CoV)PRJNA233944 • SRP040072 • All experiments • All runs	Middle East respiratory syndrome-related coronavirus
SRR1195839	nan	Study: Transcriptomic analysis of the Novel Middle East Respiratory Syndrome Coronavirus (MERS-CoV)PRJNA233944 • SRP040072 • All experiments • All runs	Middle East respiratory syndrome-related coronavirus
SRR1195840	nan	Study: Transcriptomic analysis of the Novel Middle East Respiratory Syndrome Coronavirus (MERS-CoV)PRJNA233944 • SRP040072 • All experiments • All runs	Middle East respiratory syndrome-related coronavirus
SRR1195841	nan	Study: Transcriptomic analysis of the Novel Middle East Respiratory Syndrome Coronavirus (MERS-CoV)PRJNA233944 • SRP040072 • All experiments • All runs	Middle East respiratory syndrome-related coronavirus
SRR1195842	nan	Study: Transcriptomic analysis of the Novel Middle East Respiratory Syndrome Coronavirus (MERS-CoV)PRJNA233944 • SRP040072 • All experiments • All runs	Middle East respiratory syndrome-related coronavirus
SRR1195843	nan	Study: Transcriptomic analysis of the Novel Middle East Respiratory Syndrome Coronavirus (MERS-CoV)PRJNA233944 • SRP040072 • All experiments • All runs	Middle East respiratory syndrome-related coronavirus
SRR1195844	nan	Study: Transcriptomic analysis of the Novel Middle East Respiratory Syndrome Coronavirus (MERS-CoV)PRJNA233944 • SRP040072 • All experiments • All runs	Middle East respiratory syndrome-related coronavirus
SRR1195845	nan	Study: Transcriptomic analysis of the Novel Middle East Respiratory Syndrome Coronavirus (MERS-CoV)PRJNA233944 • SRP040072 • All experiments • All runs	Middle East respiratory syndrome-related coronavirus
SRR1195846	nan	Study: Transcriptomic analysis of the Novel Middle East Respiratory Syndrome Coronavirus (MERS-CoV)PRJNA233944 • SRP040072 • All experiments • All runs	Middle East respiratory syndrome-related coronavirus
SRR1195848	nan	Study: Transcriptomic analysis of the Novel Middle East Respiratory Syndrome Coronavirus (MERS-CoV)PRJNA233944 • SRP040072 • All experiments • All runs	Middle East respiratory syndrome-related coronavirus
SRR1195849	nan	Study: Transcriptomic analysis of the Novel Middle East Respiratory Syndrome Coronavirus (MERS-CoV)PRJNA233944 • SRP040072 • All experiments • All runs	Middle East respiratory syndrome-related coronavirus
SRR1195874	nan	Study: Transcriptomic analysis of the Novel Middle East Respiratory Syndrome Coronavirus (MERS-CoV)PRJNA233944 • SRP040072 • All experiments • All runs	Middle East respiratory syndrome-related coronavirus
SRR1195875	nan	Study: Transcriptomic analysis of the Novel Middle East Respiratory Syndrome Coronavirus (MERS-CoV)PRJNA233944 • SRP040072 • All experiments • All runs	Middle East respiratory syndrome-related coronavirus
SRR1195895	nan	Study: Transcriptomic analysis of the Novel Middle East Respiratory Syndrome Coronavirus (MERS-CoV)PRJNA233944 • SRP040072 • All experiments • All runs	Middle East respiratory syndrome-related coronavirus
SRR1195896	nan	Study: Transcriptomic analysis of the Novel Middle East Respiratory Syndrome Coronavirus (MERS-CoV)PRJNA233944 • SRP040072 • All experiments • All runs	Middle East respiratory syndrome-related coronavirus
SRR1195897	nan	Study: Transcriptomic analysis of the Novel Middle East Respiratory Syndrome Coronavirus (MERS-CoV)PRJNA233944 • SRP040072 • All experiments • All runs	Middle East respiratory syndrome-related coronavirus
SRR1195898	nan	Study: Transcriptomic analysis of the Novel Middle East Respiratory Syndrome Coronavirus (MERS-CoV)PRJNA233944 • SRP040072 • All experiments • All runs	Middle East respiratory syndrome-related coronavirus
SRR1195926	nan	Study: Transcriptomic analysis of the Novel Middle East Respiratory Syndrome Coronavirus (MERS-CoV)PRJNA233944 • SRP040072 • All experiments • All runs	Middle East respiratory syndrome-related coronavirus
SRR1195927	nan	Study: Transcriptomic analysis of the Novel Middle East Respiratory Syndrome Coronavirus (MERS-CoV)PRJNA233944 • SRP040072 • All experiments • All runs	Middle East respiratory syndrome-related coronavirus
SRR1205838	Report of genes, isoforms, TSS and promoters alternative usage upon PAM infection with PRRSV. Moreover, this study is in depth comparison between two PRRSV strains, Lelystad and Lena	Study: Sus scrofa scrofa strain:pigs offspring of hybrid sows (JSR Genepacker 90 English: Landrace x Large White) and Pietrain boars Transcriptome or Gene expressionPRJNA219447 • SRP030003 • All experiments • All runsshow Abstracthide AbstractReport of genes, isoforms, TSS and promoters alternative usage upon PAM infection with PRRSV. Moreover, this study is in depth comparison between two PRRSV …	Porcine reproductive and respiratory syndrome virus
SRR1205838	Report of genes, isoforms, TSS and promoters alternative usage upon PAM infection with PRRSV. Moreover, this study is in depth comparison between two PRRSV strains, Lelystad and Lena	Study: Sus scrofa scrofa strain:pigs offspring of hybrid sows (JSR Genepacker 90 English: Landrace x Large White) and Pietrain boars Transcriptome or Gene expressionPRJNA219447 • SRP030003 • All experiments • All runsshow Abstracthide AbstractReport of genes, isoforms, TSS and promoters alternative usage upon PAM infection with PRRSV. Moreover, this study is in depth comparison between two PRRSV …	Porcine reproductive and respiratory syndrome virus
SRR1205839	Report of genes, isoforms, TSS and promoters alternative usage upon PAM infection with PRRSV. Moreover, this study is in depth comparison between two PRRSV strains, Lelystad and Lena	Study: Sus scrofa scrofa strain:pigs offspring of hybrid sows (JSR Genepacker 90 English: Landrace x Large White) and Pietrain boars Transcriptome or Gene expressionPRJNA219447 • SRP030003 • All experiments • All runsshow Abstracthide AbstractReport of genes, isoforms, TSS and promoters alternative usage upon PAM infection with PRRSV. Moreover, this study is in depth comparison between two PRRSV …	Porcine reproductive and respiratory syndrome virus
SRR1205839	Report of genes, isoforms, TSS and promoters alternative usage upon PAM infection with PRRSV. Moreover, this study is in depth comparison between two PRRSV strains, Lelystad and Lena	Study: Sus scrofa scrofa strain:pigs offspring of hybrid sows (JSR Genepacker 90 English: Landrace x Large White) and Pietrain boars Transcriptome or Gene expressionPRJNA219447 • SRP030003 • All experiments • All runsshow Abstracthide AbstractReport of genes, isoforms, TSS and promoters alternative usage upon PAM infection with PRRSV. Moreover, this study is in depth comparison between two PRRSV …	Porcine reproductive and respiratory syndrome virus
SRR1205840	Report of genes, isoforms, TSS and promoters alternative usage upon PAM infection with PRRSV. Moreover, this study is in depth comparison between two PRRSV strains, Lelystad and Lena	Study: Sus scrofa scrofa strain:pigs offspring of hybrid sows (JSR Genepacker 90 English: Landrace x Large White) and Pietrain boars Transcriptome or Gene expressionPRJNA219447 • SRP030003 • All experiments • All runsshow Abstracthide AbstractReport of genes, isoforms, TSS and promoters alternative usage upon PAM infection with PRRSV. Moreover, this study is in depth comparison between two PRRSV …	Porcine reproductive and respiratory syndrome virus
SRR1205840	Report of genes, isoforms, TSS and promoters alternative usage upon PAM infection with PRRSV. Moreover, this study is in depth comparison between two PRRSV strains, Lelystad and Lena	Study: Sus scrofa scrofa strain:pigs offspring of hybrid sows (JSR Genepacker 90 English: Landrace x Large White) and Pietrain boars Transcriptome or Gene expressionPRJNA219447 • SRP030003 • All experiments • All runsshow Abstracthide AbstractReport of genes, isoforms, TSS and promoters alternative usage upon PAM infection with PRRSV. Moreover, this study is in depth comparison between two PRRSV …	Porcine reproductive and respiratory syndrome virus
SRR1205841	Report of genes, isoforms, TSS and promoters alternative usage upon PAM infection with PRRSV. Moreover, this study is in depth comparison between two PRRSV strains, Lelystad and Lena	Study: Sus scrofa scrofa strain:pigs offspring of hybrid sows (JSR Genepacker 90 English: Landrace x Large White) and Pietrain boars Transcriptome or Gene expressionPRJNA219447 • SRP030003 • All experiments • All runsshow Abstracthide AbstractReport of genes, isoforms, TSS and promoters alternative usage upon PAM infection with PRRSV. Moreover, this study is in depth comparison between two PRRSV …	Porcine reproductive and respiratory syndrome virus
SRR1205841	Report of genes, isoforms, TSS and promoters alternative usage upon PAM infection with PRRSV. Moreover, this study is in depth comparison between two PRRSV strains, Lelystad and Lena	Study: Sus scrofa scrofa strain:pigs offspring of hybrid sows (JSR Genepacker 90 English: Landrace x Large White) and Pietrain boars Transcriptome or Gene expressionPRJNA219447 • SRP030003 • All experiments • All runsshow Abstracthide AbstractReport of genes, isoforms, TSS and promoters alternative usage upon PAM infection with PRRSV. Moreover, this study is in depth comparison between two PRRSV …	Porcine reproductive and respiratory syndrome virus
SRR1205842	Report of genes, isoforms, TSS and promoters alternative usage upon PAM infection with PRRSV. Moreover, this study is in depth comparison between two PRRSV strains, Lelystad and Lena	Study: Sus scrofa scrofa strain:pigs offspring of hybrid sows (JSR Genepacker 90 English: Landrace x Large White) and Pietrain boars Transcriptome or Gene expressionPRJNA219447 • SRP030003 • All experiments • All runsshow Abstracthide AbstractReport of genes, isoforms, TSS and promoters alternative usage upon PAM infection with PRRSV. Moreover, this study is in depth comparison between two PRRSV …	Porcine reproductive and respiratory syndrome virus
SRR1205842	Report of genes, isoforms, TSS and promoters alternative usage upon PAM infection with PRRSV. Moreover, this study is in depth comparison between two PRRSV strains, Lelystad and Lena	Study: Sus scrofa scrofa strain:pigs offspring of hybrid sows (JSR Genepacker 90 English: Landrace x Large White) and Pietrain boars Transcriptome or Gene expressionPRJNA219447 • SRP030003 • All experiments • All runsshow Abstracthide AbstractReport of genes, isoforms, TSS and promoters alternative usage upon PAM infection with PRRSV. Moreover, this study is in depth comparison between two PRRSV …	Porcine reproductive and respiratory syndrome virus
SRR1205843	Report of genes, isoforms, TSS and promoters alternative usage upon PAM infection with PRRSV. Moreover, this study is in depth comparison between two PRRSV strains, Lelystad and Lena	Study: Sus scrofa scrofa strain:pigs offspring of hybrid sows (JSR Genepacker 90 English: Landrace x Large White) and Pietrain boars Transcriptome or Gene expressionPRJNA219447 • SRP030003 • All experiments • All runsshow Abstracthide AbstractReport of genes, isoforms, TSS and promoters alternative usage upon PAM infection with PRRSV. Moreover, this study is in depth comparison between two PRRSV …	Porcine reproductive and respiratory syndrome virus
SRR1205843	Report of genes, isoforms, TSS and promoters alternative usage upon PAM infection with PRRSV. Moreover, this study is in depth comparison between two PRRSV strains, Lelystad and Lena	Study: Sus scrofa scrofa strain:pigs offspring of hybrid sows (JSR Genepacker 90 English: Landrace x Large White) and Pietrain boars Transcriptome or Gene expressionPRJNA219447 • SRP030003 • All experiments • All runsshow Abstracthide AbstractReport of genes, isoforms, TSS and promoters alternative usage upon PAM infection with PRRSV. Moreover, this study is in depth comparison between two PRRSV …	Porcine reproductive and respiratory syndrome virus
SRR1205844	Report of genes, isoforms, TSS and promoters alternative usage upon PAM infection with PRRSV. Moreover, this study is in depth comparison between two PRRSV strains, Lelystad and Lena	Study: Sus scrofa scrofa strain:pigs offspring of hybrid sows (JSR Genepacker 90 English: Landrace x Large White) and Pietrain boars Transcriptome or Gene expressionPRJNA219447 • SRP030003 • All experiments • All runsshow Abstracthide AbstractReport of genes, isoforms, TSS and promoters alternative usage upon PAM infection with PRRSV. Moreover, this study is in depth comparison between two PRRSV …	Porcine reproductive and respiratory syndrome virus
SRR1205844	Report of genes, isoforms, TSS and promoters alternative usage upon PAM infection with PRRSV. Moreover, this study is in depth comparison between two PRRSV strains, Lelystad and Lena	Study: Sus scrofa scrofa strain:pigs offspring of hybrid sows (JSR Genepacker 90 English: Landrace x Large White) and Pietrain boars Transcriptome or Gene expressionPRJNA219447 • SRP030003 • All experiments • All runsshow Abstracthide AbstractReport of genes, isoforms, TSS and promoters alternative usage upon PAM infection with PRRSV. Moreover, this study is in depth comparison between two PRRSV …	Porcine reproductive and respiratory syndrome virus
SRR1240138	Recent studies of nonhuman primates (NHPs) have suggested that during the acute phase of infection, antiviral mucosal immunity is restricting viral replication in the primary infection compartment. These studies imply that HIV achieves systemic infection as a consequence of a failure in host antiviral immunity. Here, we used high-dose intrarectal inoculation of rhesus macaques with SIVmac251 to e…	Study: Deep transcriptional sequencing of mucosal challenge compartment from rhesus macaques acutely infected with simian immunodeficiency virus implicates loss of cell adhesion preceding immune activationPRJNA244757 • SRP041216 • All experiments • All runsshow Abstracthide AbstractRecent studies of nonhuman primates (NHPs) have suggested that during the acute phase of infection, antiviral mucosa…	Simian immunodeficiency virus
SRR1240139	Recent studies of nonhuman primates (NHPs) have suggested that during the acute phase of infection, antiviral mucosal immunity is restricting viral replication in the primary infection compartment. These studies imply that HIV achieves systemic infection as a consequence of a failure in host antiviral immunity. Here, we used high-dose intrarectal inoculation of rhesus macaques with SIVmac251 to e…	Study: Deep transcriptional sequencing of mucosal challenge compartment from rhesus macaques acutely infected with simian immunodeficiency virus implicates loss of cell adhesion preceding immune activationPRJNA244757 • SRP041216 • All experiments • All runsshow Abstracthide AbstractRecent studies of nonhuman primates (NHPs) have suggested that during the acute phase of infection, antiviral mucosa…	Simian immunodeficiency virus
SRR1240140	Recent studies of nonhuman primates (NHPs) have suggested that during the acute phase of infection, antiviral mucosal immunity is restricting viral replication in the primary infection compartment. These studies imply that HIV achieves systemic infection as a consequence of a failure in host antiviral immunity. Here, we used high-dose intrarectal inoculation of rhesus macaques with SIVmac251 to e…	Study: Deep transcriptional sequencing of mucosal challenge compartment from rhesus macaques acutely infected with simian immunodeficiency virus implicates loss of cell adhesion preceding immune activationPRJNA244757 • SRP041216 • All experiments • All runsshow Abstracthide AbstractRecent studies of nonhuman primates (NHPs) have suggested that during the acute phase of infection, antiviral mucosa…	Simian immunodeficiency virus
SRR1240141	Recent studies of nonhuman primates (NHPs) have suggested that during the acute phase of infection, antiviral mucosal immunity is restricting viral replication in the primary infection compartment. These studies imply that HIV achieves systemic infection as a consequence of a failure in host antiviral immunity. Here, we used high-dose intrarectal inoculation of rhesus macaques with SIVmac251 to e…	Study: Deep transcriptional sequencing of mucosal challenge compartment from rhesus macaques acutely infected with simian immunodeficiency virus implicates loss of cell adhesion preceding immune activationPRJNA244757 • SRP041216 • All experiments • All runsshow Abstracthide AbstractRecent studies of nonhuman primates (NHPs) have suggested that during the acute phase of infection, antiviral mucosa…	Simian immunodeficiency virus
SRR1240142	Recent studies of nonhuman primates (NHPs) have suggested that during the acute phase of infection, antiviral mucosal immunity is restricting viral replication in the primary infection compartment. These studies imply that HIV achieves systemic infection as a consequence of a failure in host antiviral immunity. Here, we used high-dose intrarectal inoculation of rhesus macaques with SIVmac251 to e…	Study: Deep transcriptional sequencing of mucosal challenge compartment from rhesus macaques acutely infected with simian immunodeficiency virus implicates loss of cell adhesion preceding immune activationPRJNA244757 • SRP041216 • All experiments • All runsshow Abstracthide AbstractRecent studies of nonhuman primates (NHPs) have suggested that during the acute phase of infection, antiviral mucosa…	Simian immunodeficiency virus
SRR1240143	Recent studies of nonhuman primates (NHPs) have suggested that during the acute phase of infection, antiviral mucosal immunity is restricting viral replication in the primary infection compartment. These studies imply that HIV achieves systemic infection as a consequence of a failure in host antiviral immunity. Here, we used high-dose intrarectal inoculation of rhesus macaques with SIVmac251 to e…	Study: Deep transcriptional sequencing of mucosal challenge compartment from rhesus macaques acutely infected with simian immunodeficiency virus implicates loss of cell adhesion preceding immune activationPRJNA244757 • SRP041216 • All experiments • All runsshow Abstracthide AbstractRecent studies of nonhuman primates (NHPs) have suggested that during the acute phase of infection, antiviral mucosa…	Simian immunodeficiency virus
SRR1240144	Recent studies of nonhuman primates (NHPs) have suggested that during the acute phase of infection, antiviral mucosal immunity is restricting viral replication in the primary infection compartment. These studies imply that HIV achieves systemic infection as a consequence of a failure in host antiviral immunity. Here, we used high-dose intrarectal inoculation of rhesus macaques with SIVmac251 to e…	Study: Deep transcriptional sequencing of mucosal challenge compartment from rhesus macaques acutely infected with simian immunodeficiency virus implicates loss of cell adhesion preceding immune activationPRJNA244757 • SRP041216 • All experiments • All runsshow Abstracthide AbstractRecent studies of nonhuman primates (NHPs) have suggested that during the acute phase of infection, antiviral mucosa…	Simian immunodeficiency virus
SRR1240145	Recent studies of nonhuman primates (NHPs) have suggested that during the acute phase of infection, antiviral mucosal immunity is restricting viral replication in the primary infection compartment. These studies imply that HIV achieves systemic infection as a consequence of a failure in host antiviral immunity. Here, we used high-dose intrarectal inoculation of rhesus macaques with SIVmac251 to e…	Study: Deep transcriptional sequencing of mucosal challenge compartment from rhesus macaques acutely infected with simian immunodeficiency virus implicates loss of cell adhesion preceding immune activationPRJNA244757 • SRP041216 • All experiments • All runsshow Abstracthide AbstractRecent studies of nonhuman primates (NHPs) have suggested that during the acute phase of infection, antiviral mucosa…	Simian immunodeficiency virus
SRR1240146	Recent studies of nonhuman primates (NHPs) have suggested that during the acute phase of infection, antiviral mucosal immunity is restricting viral replication in the primary infection compartment. These studies imply that HIV achieves systemic infection as a consequence of a failure in host antiviral immunity. Here, we used high-dose intrarectal inoculation of rhesus macaques with SIVmac251 to e…	Study: Deep transcriptional sequencing of mucosal challenge compartment from rhesus macaques acutely infected with simian immunodeficiency virus implicates loss of cell adhesion preceding immune activationPRJNA244757 • SRP041216 • All experiments • All runsshow Abstracthide AbstractRecent studies of nonhuman primates (NHPs) have suggested that during the acute phase of infection, antiviral mucosa…	Simian immunodeficiency virus
SRR1240147	Recent studies of nonhuman primates (NHPs) have suggested that during the acute phase of infection, antiviral mucosal immunity is restricting viral replication in the primary infection compartment. These studies imply that HIV achieves systemic infection as a consequence of a failure in host antiviral immunity. Here, we used high-dose intrarectal inoculation of rhesus macaques with SIVmac251 to e…	Study: Deep transcriptional sequencing of mucosal challenge compartment from rhesus macaques acutely infected with simian immunodeficiency virus implicates loss of cell adhesion preceding immune activationPRJNA244757 • SRP041216 • All experiments • All runsshow Abstracthide AbstractRecent studies of nonhuman primates (NHPs) have suggested that during the acute phase of infection, antiviral mucosa…	Simian immunodeficiency virus
SRR1240148	Recent studies of nonhuman primates (NHPs) have suggested that during the acute phase of infection, antiviral mucosal immunity is restricting viral replication in the primary infection compartment. These studies imply that HIV achieves systemic infection as a consequence of a failure in host antiviral immunity. Here, we used high-dose intrarectal inoculation of rhesus macaques with SIVmac251 to e…	Study: Deep transcriptional sequencing of mucosal challenge compartment from rhesus macaques acutely infected with simian immunodeficiency virus implicates loss of cell adhesion preceding immune activationPRJNA244757 • SRP041216 • All experiments • All runsshow Abstracthide AbstractRecent studies of nonhuman primates (NHPs) have suggested that during the acute phase of infection, antiviral mucosa…	Simian immunodeficiency virus
SRR1240149	Recent studies of nonhuman primates (NHPs) have suggested that during the acute phase of infection, antiviral mucosal immunity is restricting viral replication in the primary infection compartment. These studies imply that HIV achieves systemic infection as a consequence of a failure in host antiviral immunity. Here, we used high-dose intrarectal inoculation of rhesus macaques with SIVmac251 to e…	Study: Deep transcriptional sequencing of mucosal challenge compartment from rhesus macaques acutely infected with simian immunodeficiency virus implicates loss of cell adhesion preceding immune activationPRJNA244757 • SRP041216 • All experiments • All runsshow Abstracthide AbstractRecent studies of nonhuman primates (NHPs) have suggested that during the acute phase of infection, antiviral mucosa…	Simian immunodeficiency virus
SRR1240150	Recent studies of nonhuman primates (NHPs) have suggested that during the acute phase of infection, antiviral mucosal immunity is restricting viral replication in the primary infection compartment. These studies imply that HIV achieves systemic infection as a consequence of a failure in host antiviral immunity. Here, we used high-dose intrarectal inoculation of rhesus macaques with SIVmac251 to e…	Study: Deep transcriptional sequencing of mucosal challenge compartment from rhesus macaques acutely infected with simian immunodeficiency virus implicates loss of cell adhesion preceding immune activationPRJNA244757 • SRP041216 • All experiments • All runsshow Abstracthide AbstractRecent studies of nonhuman primates (NHPs) have suggested that during the acute phase of infection, antiviral mucosa…	Simian immunodeficiency virus
SRR1240151	Recent studies of nonhuman primates (NHPs) have suggested that during the acute phase of infection, antiviral mucosal immunity is restricting viral replication in the primary infection compartment. These studies imply that HIV achieves systemic infection as a consequence of a failure in host antiviral immunity. Here, we used high-dose intrarectal inoculation of rhesus macaques with SIVmac251 to e…	Study: Deep transcriptional sequencing of mucosal challenge compartment from rhesus macaques acutely infected with simian immunodeficiency virus implicates loss of cell adhesion preceding immune activationPRJNA244757 • SRP041216 • All experiments • All runsshow Abstracthide AbstractRecent studies of nonhuman primates (NHPs) have suggested that during the acute phase of infection, antiviral mucosa…	Simian immunodeficiency virus
SRR1240152	Recent studies of nonhuman primates (NHPs) have suggested that during the acute phase of infection, antiviral mucosal immunity is restricting viral replication in the primary infection compartment. These studies imply that HIV achieves systemic infection as a consequence of a failure in host antiviral immunity. Here, we used high-dose intrarectal inoculation of rhesus macaques with SIVmac251 to e…	Study: Deep transcriptional sequencing of mucosal challenge compartment from rhesus macaques acutely infected with simian immunodeficiency virus implicates loss of cell adhesion preceding immune activationPRJNA244757 • SRP041216 • All experiments • All runsshow Abstracthide AbstractRecent studies of nonhuman primates (NHPs) have suggested that during the acute phase of infection, antiviral mucosa…	Simian immunodeficiency virus
SRR1240153	Recent studies of nonhuman primates (NHPs) have suggested that during the acute phase of infection, antiviral mucosal immunity is restricting viral replication in the primary infection compartment. These studies imply that HIV achieves systemic infection as a consequence of a failure in host antiviral immunity. Here, we used high-dose intrarectal inoculation of rhesus macaques with SIVmac251 to e…	Study: Deep transcriptional sequencing of mucosal challenge compartment from rhesus macaques acutely infected with simian immunodeficiency virus implicates loss of cell adhesion preceding immune activationPRJNA244757 • SRP041216 • All experiments • All runsshow Abstracthide AbstractRecent studies of nonhuman primates (NHPs) have suggested that during the acute phase of infection, antiviral mucosa…	Simian immunodeficiency virus
SRR1240154	Recent studies of nonhuman primates (NHPs) have suggested that during the acute phase of infection, antiviral mucosal immunity is restricting viral replication in the primary infection compartment. These studies imply that HIV achieves systemic infection as a consequence of a failure in host antiviral immunity. Here, we used high-dose intrarectal inoculation of rhesus macaques with SIVmac251 to e…	Study: Deep transcriptional sequencing of mucosal challenge compartment from rhesus macaques acutely infected with simian immunodeficiency virus implicates loss of cell adhesion preceding immune activationPRJNA244757 • SRP041216 • All experiments • All runsshow Abstracthide AbstractRecent studies of nonhuman primates (NHPs) have suggested that during the acute phase of infection, antiviral mucosa…	Simian immunodeficiency virus
SRR1240155	Recent studies of nonhuman primates (NHPs) have suggested that during the acute phase of infection, antiviral mucosal immunity is restricting viral replication in the primary infection compartment. These studies imply that HIV achieves systemic infection as a consequence of a failure in host antiviral immunity. Here, we used high-dose intrarectal inoculation of rhesus macaques with SIVmac251 to e…	Study: Deep transcriptional sequencing of mucosal challenge compartment from rhesus macaques acutely infected with simian immunodeficiency virus implicates loss of cell adhesion preceding immune activationPRJNA244757 • SRP041216 • All experiments • All runsshow Abstracthide AbstractRecent studies of nonhuman primates (NHPs) have suggested that during the acute phase of infection, antiviral mucosa…	Simian immunodeficiency virus
SRR1240156	Recent studies of nonhuman primates (NHPs) have suggested that during the acute phase of infection, antiviral mucosal immunity is restricting viral replication in the primary infection compartment. These studies imply that HIV achieves systemic infection as a consequence of a failure in host antiviral immunity. Here, we used high-dose intrarectal inoculation of rhesus macaques with SIVmac251 to e…	Study: Deep transcriptional sequencing of mucosal challenge compartment from rhesus macaques acutely infected with simian immunodeficiency virus implicates loss of cell adhesion preceding immune activationPRJNA244757 • SRP041216 • All experiments • All runsshow Abstracthide AbstractRecent studies of nonhuman primates (NHPs) have suggested that during the acute phase of infection, antiviral mucosa…	Simian immunodeficiency virus
SRR1240157	Recent studies of nonhuman primates (NHPs) have suggested that during the acute phase of infection, antiviral mucosal immunity is restricting viral replication in the primary infection compartment. These studies imply that HIV achieves systemic infection as a consequence of a failure in host antiviral immunity. Here, we used high-dose intrarectal inoculation of rhesus macaques with SIVmac251 to e…	Study: Deep transcriptional sequencing of mucosal challenge compartment from rhesus macaques acutely infected with simian immunodeficiency virus implicates loss of cell adhesion preceding immune activationPRJNA244757 • SRP041216 • All experiments • All runsshow Abstracthide AbstractRecent studies of nonhuman primates (NHPs) have suggested that during the acute phase of infection, antiviral mucosa…	Simian immunodeficiency virus
SRR1240158	Recent studies of nonhuman primates (NHPs) have suggested that during the acute phase of infection, antiviral mucosal immunity is restricting viral replication in the primary infection compartment. These studies imply that HIV achieves systemic infection as a consequence of a failure in host antiviral immunity. Here, we used high-dose intrarectal inoculation of rhesus macaques with SIVmac251 to e…	Study: Deep transcriptional sequencing of mucosal challenge compartment from rhesus macaques acutely infected with simian immunodeficiency virus implicates loss of cell adhesion preceding immune activationPRJNA244757 • SRP041216 • All experiments • All runsshow Abstracthide AbstractRecent studies of nonhuman primates (NHPs) have suggested that during the acute phase of infection, antiviral mucosa…	Simian immunodeficiency virus
SRR1240159	Recent studies of nonhuman primates (NHPs) have suggested that during the acute phase of infection, antiviral mucosal immunity is restricting viral replication in the primary infection compartment. These studies imply that HIV achieves systemic infection as a consequence of a failure in host antiviral immunity. Here, we used high-dose intrarectal inoculation of rhesus macaques with SIVmac251 to e…	Study: Deep transcriptional sequencing of mucosal challenge compartment from rhesus macaques acutely infected with simian immunodeficiency virus implicates loss of cell adhesion preceding immune activationPRJNA244757 • SRP041216 • All experiments • All runsshow Abstracthide AbstractRecent studies of nonhuman primates (NHPs) have suggested that during the acute phase of infection, antiviral mucosa…	Simian immunodeficiency virus
SRR1240160	Recent studies of nonhuman primates (NHPs) have suggested that during the acute phase of infection, antiviral mucosal immunity is restricting viral replication in the primary infection compartment. These studies imply that HIV achieves systemic infection as a consequence of a failure in host antiviral immunity. Here, we used high-dose intrarectal inoculation of rhesus macaques with SIVmac251 to e…	Study: Deep transcriptional sequencing of mucosal challenge compartment from rhesus macaques acutely infected with simian immunodeficiency virus implicates loss of cell adhesion preceding immune activationPRJNA244757 • SRP041216 • All experiments • All runsshow Abstracthide AbstractRecent studies of nonhuman primates (NHPs) have suggested that during the acute phase of infection, antiviral mucosa…	Simian immunodeficiency virus
SRR1524840	Compare the response of human (HEK293T) and bat (PakiT03) kidney cells infected with Hendra virus using proteomics informed by transcriptomics	Study: Proteomic informed by transcriptomic analysis of host response to Hendra virusPRJNA255833 • SRP044809 • All experiments • All runsshow Abstracthide AbstractCompare the response of human (HEK293T) and bat (PakiT03) kidney cells infected with Hendra virus using proteomics informed by transcriptomics	Hendra henipavirus
SRR1531161	Compare the response of human (HEK293T) and bat (PakiT03) kidney cells infected with Hendra virus using proteomics informed by transcriptomics	Study: Proteomic informed by transcriptomic analysis of host response to Hendra virusPRJNA255833 • SRP044809 • All experiments • All runsshow Abstracthide AbstractCompare the response of human (HEK293T) and bat (PakiT03) kidney cells infected with Hendra virus using proteomics informed by transcriptomics	Hendra henipavirus
SRR1531544	Compare the response of human (HEK293T) and bat (PakiT03) kidney cells infected with Hendra virus using proteomics informed by transcriptomics	Study: Proteomic informed by transcriptomic analysis of host response to Hendra virusPRJNA255833 • SRP044809 • All experiments • All runsshow Abstracthide AbstractCompare the response of human (HEK293T) and bat (PakiT03) kidney cells infected with Hendra virus using proteomics informed by transcriptomics	Hendra henipavirus
SRR1549160	Syrian golden hamsters (Mesocricetus auratus) experimentally infected with Pirital virus (PIRV) develop fatal hemorrhagic disease with many clinical similarities to South American hemorrhagic fevers and Lassa fever. We examined the livers of hamsters infected with PIRV by RNA-Seq and identified differentially-expressed transcripts. THe goal of this work is to develop a model for human arenavirus …	Study: Mesocricetus auratus Arenavirus-infected liver TranscriptomePRJNA258080 • SRP045443 • All experiments • All runsshow Abstracthide AbstractSyrian golden hamsters (Mesocricetus auratus) experimentally infected with Pirital virus (PIRV) develop fatal hemorrhagic disease with many clinical similarities to South American hemorrhagic fevers and Lassa fever. We examined the livers of hamsters inf…	Pirital mammarenavirus
SRR1549161	Syrian golden hamsters (Mesocricetus auratus) experimentally infected with Pirital virus (PIRV) develop fatal hemorrhagic disease with many clinical similarities to South American hemorrhagic fevers and Lassa fever. We examined the livers of hamsters infected with PIRV by RNA-Seq and identified differentially-expressed transcripts. THe goal of this work is to develop a model for human arenavirus …	Study: Mesocricetus auratus Arenavirus-infected liver TranscriptomePRJNA258080 • SRP045443 • All experiments • All runsshow Abstracthide AbstractSyrian golden hamsters (Mesocricetus auratus) experimentally infected with Pirital virus (PIRV) develop fatal hemorrhagic disease with many clinical similarities to South American hemorrhagic fevers and Lassa fever. We examined the livers of hamsters inf…	Pirital mammarenavirus
SRR1549162	Syrian golden hamsters (Mesocricetus auratus) experimentally infected with Pirital virus (PIRV) develop fatal hemorrhagic disease with many clinical similarities to South American hemorrhagic fevers and Lassa fever. We examined the livers of hamsters infected with PIRV by RNA-Seq and identified differentially-expressed transcripts. THe goal of this work is to develop a model for human arenavirus …	Study: Mesocricetus auratus Arenavirus-infected liver TranscriptomePRJNA258080 • SRP045443 • All experiments • All runsshow Abstracthide AbstractSyrian golden hamsters (Mesocricetus auratus) experimentally infected with Pirital virus (PIRV) develop fatal hemorrhagic disease with many clinical similarities to South American hemorrhagic fevers and Lassa fever. We examined the livers of hamsters inf…	Pirital mammarenavirus
SRR1549163	Syrian golden hamsters (Mesocricetus auratus) experimentally infected with Pirital virus (PIRV) develop fatal hemorrhagic disease with many clinical similarities to South American hemorrhagic fevers and Lassa fever. We examined the livers of hamsters infected with PIRV by RNA-Seq and identified differentially-expressed transcripts. THe goal of this work is to develop a model for human arenavirus …	Study: Mesocricetus auratus Arenavirus-infected liver TranscriptomePRJNA258080 • SRP045443 • All experiments • All runsshow Abstracthide AbstractSyrian golden hamsters (Mesocricetus auratus) experimentally infected with Pirital virus (PIRV) develop fatal hemorrhagic disease with many clinical similarities to South American hemorrhagic fevers and Lassa fever. We examined the livers of hamsters inf…	Pirital mammarenavirus
SRR1549164	Syrian golden hamsters (Mesocricetus auratus) experimentally infected with Pirital virus (PIRV) develop fatal hemorrhagic disease with many clinical similarities to South American hemorrhagic fevers and Lassa fever. We examined the livers of hamsters infected with PIRV by RNA-Seq and identified differentially-expressed transcripts. THe goal of this work is to develop a model for human arenavirus …	Study: Mesocricetus auratus Arenavirus-infected liver TranscriptomePRJNA258080 • SRP045443 • All experiments • All runsshow Abstracthide AbstractSyrian golden hamsters (Mesocricetus auratus) experimentally infected with Pirital virus (PIRV) develop fatal hemorrhagic disease with many clinical similarities to South American hemorrhagic fevers and Lassa fever. We examined the livers of hamsters inf…	Pirital mammarenavirus
SRR1799592	We used Illumina sequencing of cDNA to characterize genes expressed in two different koala tissues of immunological importance, blood and spleen, with the intent if characterizing important genes related to infection and the immune response: toll-like receptors (TLRs), RIG-I like receptors (RLRs), major histocompatibility complex (MHC) genes, and koala retrovirus (KoRV).	Study: Immunomics of the koala (Phascolarctos cinereus)PRJNA275238 • SRP053902 • All experiments • All runsshow Abstracthide AbstractWe used Illumina sequencing of cDNA to characterize genes expressed in two different koala tissues of immunological importance, blood and spleen, with the intent if characterizing important genes related to infection and the immune response: toll-like receptors (TLR…	Koala retrovirus
SRR1799715	We used Illumina sequencing of cDNA to characterize genes expressed in two different koala tissues of immunological importance, blood and spleen, with the intent if characterizing important genes related to infection and the immune response: toll-like receptors (TLRs), RIG-I like receptors (RLRs), major histocompatibility complex (MHC) genes, and koala retrovirus (KoRV).	Study: Immunomics of the koala (Phascolarctos cinereus)PRJNA275238 • SRP053902 • All experiments • All runsshow Abstracthide AbstractWe used Illumina sequencing of cDNA to characterize genes expressed in two different koala tissues of immunological importance, blood and spleen, with the intent if characterizing important genes related to infection and the immune response: toll-like receptors (TLR…	Koala retrovirus
SRR1799850	We used Illumina sequencing of cDNA to characterize genes expressed in two different koala tissues of immunological importance, blood and spleen, with the intent if characterizing important genes related to infection and the immune response: toll-like receptors (TLRs), RIG-I like receptors (RLRs), major histocompatibility complex (MHC) genes, and koala retrovirus (KoRV).	Study: Immunomics of the koala (Phascolarctos cinereus)PRJNA275238 • SRP053902 • All experiments • All runsshow Abstracthide AbstractWe used Illumina sequencing of cDNA to characterize genes expressed in two different koala tissues of immunological importance, blood and spleen, with the intent if characterizing important genes related to infection and the immune response: toll-like receptors (TLR…	Koala retrovirus
SRR1802470	We used Illumina sequencing of cDNA to characterize genes expressed in two different koala tissues of immunological importance, blood and spleen, with the intent if characterizing important genes related to infection and the immune response: toll-like receptors (TLRs), RIG-I like receptors (RLRs), major histocompatibility complex (MHC) genes, and koala retrovirus (KoRV).	Study: Immunomics of the koala (Phascolarctos cinereus)PRJNA275238 • SRP053902 • All experiments • All runsshow Abstracthide AbstractWe used Illumina sequencing of cDNA to characterize genes expressed in two different koala tissues of immunological importance, blood and spleen, with the intent if characterizing important genes related to infection and the immune response: toll-like receptors (TLR…	Koala retrovirus
SRR1802483	We used Illumina sequencing of cDNA to characterize genes expressed in two different koala tissues of immunological importance, blood and spleen, with the intent if characterizing important genes related to infection and the immune response: toll-like receptors (TLRs), RIG-I like receptors (RLRs), major histocompatibility complex (MHC) genes, and koala retrovirus (KoRV).	Study: Immunomics of the koala (Phascolarctos cinereus)PRJNA275238 • SRP053902 • All experiments • All runsshow Abstracthide AbstractWe used Illumina sequencing of cDNA to characterize genes expressed in two different koala tissues of immunological importance, blood and spleen, with the intent if characterizing important genes related to infection and the immune response: toll-like receptors (TLR…	Koala retrovirus
SRR1802489	We used Illumina sequencing of cDNA to characterize genes expressed in two different koala tissues of immunological importance, blood and spleen, with the intent if characterizing important genes related to infection and the immune response: toll-like receptors (TLRs), RIG-I like receptors (RLRs), major histocompatibility complex (MHC) genes, and koala retrovirus (KoRV).	Study: Immunomics of the koala (Phascolarctos cinereus)PRJNA275238 • SRP053902 • All experiments • All runsshow Abstracthide AbstractWe used Illumina sequencing of cDNA to characterize genes expressed in two different koala tissues of immunological importance, blood and spleen, with the intent if characterizing important genes related to infection and the immune response: toll-like receptors (TLR…	Koala retrovirus
SRR1869462	White-nose syndrome (WNS) in North American bats is caused by an invasive cutaneous infection by the psychrophilic fungus Pseudogymnoascus destructans (Pd). We compared transcriptome-wide changes in gene expression using RNA-Seq on wing skin tissue from hibernating little brown myotis (Myotis lucifugus) with WNS to bats without Pd exposure. We found that WNS caused significant changes in gene exp…	Study: Myotis lucifugus Raw sequence readsPRJNA277738 • SRP055976 • All experiments • All runsshow Abstracthide AbstractWhite-nose syndrome (WNS) in North American bats is caused by an invasive cutaneous infection by the psychrophilic fungus Pseudogymnoascus destructans (Pd). We compared transcriptome-wide changes in gene expression using RNA-Seq on wing skin tissue from hibernating little brown …	Classical swine fever virus
SRR1916825	White-nose syndrome (WNS) in North American bats is caused by an invasive cutaneous infection by the psychrophilic fungus Pseudogymnoascus destructans (Pd). We compared transcriptome-wide changes in gene expression using RNA-Seq on wing skin tissue from hibernating little brown myotis (Myotis lucifugus) with WNS to bats without Pd exposure. We found that WNS caused significant changes in gene exp…	Study: Myotis lucifugus Raw sequence readsPRJNA277738 • SRP055976 • All experiments • All runsshow Abstracthide AbstractWhite-nose syndrome (WNS) in North American bats is caused by an invasive cutaneous infection by the psychrophilic fungus Pseudogymnoascus destructans (Pd). We compared transcriptome-wide changes in gene expression using RNA-Seq on wing skin tissue from hibernating little brown …	Classical swine fever virus
SRR1916826	White-nose syndrome (WNS) in North American bats is caused by an invasive cutaneous infection by the psychrophilic fungus Pseudogymnoascus destructans (Pd). We compared transcriptome-wide changes in gene expression using RNA-Seq on wing skin tissue from hibernating little brown myotis (Myotis lucifugus) with WNS to bats without Pd exposure. We found that WNS caused significant changes in gene exp…	Study: Myotis lucifugus Raw sequence readsPRJNA277738 • SRP055976 • All experiments • All runsshow Abstracthide AbstractWhite-nose syndrome (WNS) in North American bats is caused by an invasive cutaneous infection by the psychrophilic fungus Pseudogymnoascus destructans (Pd). We compared transcriptome-wide changes in gene expression using RNA-Seq on wing skin tissue from hibernating little brown …	Classical swine fever virus
SRR1916827	White-nose syndrome (WNS) in North American bats is caused by an invasive cutaneous infection by the psychrophilic fungus Pseudogymnoascus destructans (Pd). We compared transcriptome-wide changes in gene expression using RNA-Seq on wing skin tissue from hibernating little brown myotis (Myotis lucifugus) with WNS to bats without Pd exposure. We found that WNS caused significant changes in gene exp…	Study: Myotis lucifugus Raw sequence readsPRJNA277738 • SRP055976 • All experiments • All runsshow Abstracthide AbstractWhite-nose syndrome (WNS) in North American bats is caused by an invasive cutaneous infection by the psychrophilic fungus Pseudogymnoascus destructans (Pd). We compared transcriptome-wide changes in gene expression using RNA-Seq on wing skin tissue from hibernating little brown …	Classical swine fever virus
SRR1916830	White-nose syndrome (WNS) in North American bats is caused by an invasive cutaneous infection by the psychrophilic fungus Pseudogymnoascus destructans (Pd). We compared transcriptome-wide changes in gene expression using RNA-Seq on wing skin tissue from hibernating little brown myotis (Myotis lucifugus) with WNS to bats without Pd exposure. We found that WNS caused significant changes in gene exp…	Study: Myotis lucifugus Raw sequence readsPRJNA277738 • SRP055976 • All experiments • All runsshow Abstracthide AbstractWhite-nose syndrome (WNS) in North American bats is caused by an invasive cutaneous infection by the psychrophilic fungus Pseudogymnoascus destructans (Pd). We compared transcriptome-wide changes in gene expression using RNA-Seq on wing skin tissue from hibernating little brown …	Classical swine fever virus
SRR1916832	White-nose syndrome (WNS) in North American bats is caused by an invasive cutaneous infection by the psychrophilic fungus Pseudogymnoascus destructans (Pd). We compared transcriptome-wide changes in gene expression using RNA-Seq on wing skin tissue from hibernating little brown myotis (Myotis lucifugus) with WNS to bats without Pd exposure. We found that WNS caused significant changes in gene exp…	Study: Myotis lucifugus Raw sequence readsPRJNA277738 • SRP055976 • All experiments • All runsshow Abstracthide AbstractWhite-nose syndrome (WNS) in North American bats is caused by an invasive cutaneous infection by the psychrophilic fungus Pseudogymnoascus destructans (Pd). We compared transcriptome-wide changes in gene expression using RNA-Seq on wing skin tissue from hibernating little brown …	Classical swine fever virus
SRR1916834	White-nose syndrome (WNS) in North American bats is caused by an invasive cutaneous infection by the psychrophilic fungus Pseudogymnoascus destructans (Pd). We compared transcriptome-wide changes in gene expression using RNA-Seq on wing skin tissue from hibernating little brown myotis (Myotis lucifugus) with WNS to bats without Pd exposure. We found that WNS caused significant changes in gene exp…	Study: Myotis lucifugus Raw sequence readsPRJNA277738 • SRP055976 • All experiments • All runsshow Abstracthide AbstractWhite-nose syndrome (WNS) in North American bats is caused by an invasive cutaneous infection by the psychrophilic fungus Pseudogymnoascus destructans (Pd). We compared transcriptome-wide changes in gene expression using RNA-Seq on wing skin tissue from hibernating little brown …	Classical swine fever virus
SRR1916836	White-nose syndrome (WNS) in North American bats is caused by an invasive cutaneous infection by the psychrophilic fungus Pseudogymnoascus destructans (Pd). We compared transcriptome-wide changes in gene expression using RNA-Seq on wing skin tissue from hibernating little brown myotis (Myotis lucifugus) with WNS to bats without Pd exposure. We found that WNS caused significant changes in gene exp…	Study: Myotis lucifugus Raw sequence readsPRJNA277738 • SRP055976 • All experiments • All runsshow Abstracthide AbstractWhite-nose syndrome (WNS) in North American bats is caused by an invasive cutaneous infection by the psychrophilic fungus Pseudogymnoascus destructans (Pd). We compared transcriptome-wide changes in gene expression using RNA-Seq on wing skin tissue from hibernating little brown …	Classical swine fever virus
SRR1916839	White-nose syndrome (WNS) in North American bats is caused by an invasive cutaneous infection by the psychrophilic fungus Pseudogymnoascus destructans (Pd). We compared transcriptome-wide changes in gene expression using RNA-Seq on wing skin tissue from hibernating little brown myotis (Myotis lucifugus) with WNS to bats without Pd exposure. We found that WNS caused significant changes in gene exp…	Study: Myotis lucifugus Raw sequence readsPRJNA277738 • SRP055976 • All experiments • All runsshow Abstracthide AbstractWhite-nose syndrome (WNS) in North American bats is caused by an invasive cutaneous infection by the psychrophilic fungus Pseudogymnoascus destructans (Pd). We compared transcriptome-wide changes in gene expression using RNA-Seq on wing skin tissue from hibernating little brown …	Classical swine fever virus
SRR1916841	White-nose syndrome (WNS) in North American bats is caused by an invasive cutaneous infection by the psychrophilic fungus Pseudogymnoascus destructans (Pd). We compared transcriptome-wide changes in gene expression using RNA-Seq on wing skin tissue from hibernating little brown myotis (Myotis lucifugus) with WNS to bats without Pd exposure. We found that WNS caused significant changes in gene exp…	Study: Myotis lucifugus Raw sequence readsPRJNA277738 • SRP055976 • All experiments • All runsshow Abstracthide AbstractWhite-nose syndrome (WNS) in North American bats is caused by an invasive cutaneous infection by the psychrophilic fungus Pseudogymnoascus destructans (Pd). We compared transcriptome-wide changes in gene expression using RNA-Seq on wing skin tissue from hibernating little brown …	Classical swine fever virus
SRR1916842	White-nose syndrome (WNS) in North American bats is caused by an invasive cutaneous infection by the psychrophilic fungus Pseudogymnoascus destructans (Pd). We compared transcriptome-wide changes in gene expression using RNA-Seq on wing skin tissue from hibernating little brown myotis (Myotis lucifugus) with WNS to bats without Pd exposure. We found that WNS caused significant changes in gene exp…	Study: Myotis lucifugus Raw sequence readsPRJNA277738 • SRP055976 • All experiments • All runsshow Abstracthide AbstractWhite-nose syndrome (WNS) in North American bats is caused by an invasive cutaneous infection by the psychrophilic fungus Pseudogymnoascus destructans (Pd). We compared transcriptome-wide changes in gene expression using RNA-Seq on wing skin tissue from hibernating little brown …	Classical swine fever virus
SRR1952352	The aim of this research is to compare, relative to controls, the bronchial lymph node transcript levels of steers produced from Angus bulls mated to advanced generation Hereford-Angus crossbred cows when artificially challenged with IBR, BVDV, BRSV, M. haemolytica, P. multocida or M. bovis.	Study: Bos taurus Transcriptome or Gene expressionPRJNA272725 • SRP052314 • All experiments • All runsshow Abstracthide AbstractThe aim of this research is to compare, relative to controls, the bronchial lymph node transcript levels of steers produced from Angus bulls mated to advanced generation Hereford-Angus crossbred cows when artificially challenged with IBR, BVDV, BRSV, M. haemolytica, P. m…	Bovine viral diarrhea virus
SRR1952352	The aim of this research is to compare, relative to controls, the bronchial lymph node transcript levels of steers produced from Angus bulls mated to advanced generation Hereford-Angus crossbred cows when artificially challenged with IBR, BVDV, BRSV, M. haemolytica, P. multocida or M. bovis.	Study: Bos taurus Transcriptome or Gene expressionPRJNA272725 • SRP052314 • All experiments • All runsshow Abstracthide AbstractThe aim of this research is to compare, relative to controls, the bronchial lymph node transcript levels of steers produced from Angus bulls mated to advanced generation Hereford-Angus crossbred cows when artificially challenged with IBR, BVDV, BRSV, M. haemolytica, P. m…	Bovine alphaherpesvirus 1
SRR1952352	The aim of this research is to compare, relative to controls, the bronchial lymph node transcript levels of steers produced from Angus bulls mated to advanced generation Hereford-Angus crossbred cows when artificially challenged with IBR, BVDV, BRSV, M. haemolytica, P. multocida or M. bovis.	Study: Bos taurus Transcriptome or Gene expressionPRJNA272725 • SRP052314 • All experiments • All runsshow Abstracthide AbstractThe aim of this research is to compare, relative to controls, the bronchial lymph node transcript levels of steers produced from Angus bulls mated to advanced generation Hereford-Angus crossbred cows when artificially challenged with IBR, BVDV, BRSV, M. haemolytica, P. m…	Bovine orthopneumovirus
SRR1952353	The aim of this research is to compare, relative to controls, the bronchial lymph node transcript levels of steers produced from Angus bulls mated to advanced generation Hereford-Angus crossbred cows when artificially challenged with IBR, BVDV, BRSV, M. haemolytica, P. multocida or M. bovis.	Study: Bos taurus Transcriptome or Gene expressionPRJNA272725 • SRP052314 • All experiments • All runsshow Abstracthide AbstractThe aim of this research is to compare, relative to controls, the bronchial lymph node transcript levels of steers produced from Angus bulls mated to advanced generation Hereford-Angus crossbred cows when artificially challenged with IBR, BVDV, BRSV, M. haemolytica, P. m…	Bovine viral diarrhea virus
SRR1952353	The aim of this research is to compare, relative to controls, the bronchial lymph node transcript levels of steers produced from Angus bulls mated to advanced generation Hereford-Angus crossbred cows when artificially challenged with IBR, BVDV, BRSV, M. haemolytica, P. multocida or M. bovis.	Study: Bos taurus Transcriptome or Gene expressionPRJNA272725 • SRP052314 • All experiments • All runsshow Abstracthide AbstractThe aim of this research is to compare, relative to controls, the bronchial lymph node transcript levels of steers produced from Angus bulls mated to advanced generation Hereford-Angus crossbred cows when artificially challenged with IBR, BVDV, BRSV, M. haemolytica, P. m…	Bovine alphaherpesvirus 1
SRR1952353	The aim of this research is to compare, relative to controls, the bronchial lymph node transcript levels of steers produced from Angus bulls mated to advanced generation Hereford-Angus crossbred cows when artificially challenged with IBR, BVDV, BRSV, M. haemolytica, P. multocida or M. bovis.	Study: Bos taurus Transcriptome or Gene expressionPRJNA272725 • SRP052314 • All experiments • All runsshow Abstracthide AbstractThe aim of this research is to compare, relative to controls, the bronchial lymph node transcript levels of steers produced from Angus bulls mated to advanced generation Hereford-Angus crossbred cows when artificially challenged with IBR, BVDV, BRSV, M. haemolytica, P. m…	Bovine orthopneumovirus
SRR1952354	The aim of this research is to compare, relative to controls, the bronchial lymph node transcript levels of steers produced from Angus bulls mated to advanced generation Hereford-Angus crossbred cows when artificially challenged with IBR, BVDV, BRSV, M. haemolytica, P. multocida or M. bovis.	Study: Bos taurus Transcriptome or Gene expressionPRJNA272725 • SRP052314 • All experiments • All runsshow Abstracthide AbstractThe aim of this research is to compare, relative to controls, the bronchial lymph node transcript levels of steers produced from Angus bulls mated to advanced generation Hereford-Angus crossbred cows when artificially challenged with IBR, BVDV, BRSV, M. haemolytica, P. m…	Bovine viral diarrhea virus
SRR1952354	The aim of this research is to compare, relative to controls, the bronchial lymph node transcript levels of steers produced from Angus bulls mated to advanced generation Hereford-Angus crossbred cows when artificially challenged with IBR, BVDV, BRSV, M. haemolytica, P. multocida or M. bovis.	Study: Bos taurus Transcriptome or Gene expressionPRJNA272725 • SRP052314 • All experiments • All runsshow Abstracthide AbstractThe aim of this research is to compare, relative to controls, the bronchial lymph node transcript levels of steers produced from Angus bulls mated to advanced generation Hereford-Angus crossbred cows when artificially challenged with IBR, BVDV, BRSV, M. haemolytica, P. m…	Bovine alphaherpesvirus 1
SRR1952354	The aim of this research is to compare, relative to controls, the bronchial lymph node transcript levels of steers produced from Angus bulls mated to advanced generation Hereford-Angus crossbred cows when artificially challenged with IBR, BVDV, BRSV, M. haemolytica, P. multocida or M. bovis.	Study: Bos taurus Transcriptome or Gene expressionPRJNA272725 • SRP052314 • All experiments • All runsshow Abstracthide AbstractThe aim of this research is to compare, relative to controls, the bronchial lymph node transcript levels of steers produced from Angus bulls mated to advanced generation Hereford-Angus crossbred cows when artificially challenged with IBR, BVDV, BRSV, M. haemolytica, P. m…	Bovine orthopneumovirus
SRR1952355	The aim of this research is to compare, relative to controls, the bronchial lymph node transcript levels of steers produced from Angus bulls mated to advanced generation Hereford-Angus crossbred cows when artificially challenged with IBR, BVDV, BRSV, M. haemolytica, P. multocida or M. bovis.	Study: Bos taurus Transcriptome or Gene expressionPRJNA272725 • SRP052314 • All experiments • All runsshow Abstracthide AbstractThe aim of this research is to compare, relative to controls, the bronchial lymph node transcript levels of steers produced from Angus bulls mated to advanced generation Hereford-Angus crossbred cows when artificially challenged with IBR, BVDV, BRSV, M. haemolytica, P. m…	Bovine viral diarrhea virus
SRR1952355	The aim of this research is to compare, relative to controls, the bronchial lymph node transcript levels of steers produced from Angus bulls mated to advanced generation Hereford-Angus crossbred cows when artificially challenged with IBR, BVDV, BRSV, M. haemolytica, P. multocida or M. bovis.	Study: Bos taurus Transcriptome or Gene expressionPRJNA272725 • SRP052314 • All experiments • All runsshow Abstracthide AbstractThe aim of this research is to compare, relative to controls, the bronchial lymph node transcript levels of steers produced from Angus bulls mated to advanced generation Hereford-Angus crossbred cows when artificially challenged with IBR, BVDV, BRSV, M. haemolytica, P. m…	Bovine alphaherpesvirus 1
SRR1952355	The aim of this research is to compare, relative to controls, the bronchial lymph node transcript levels of steers produced from Angus bulls mated to advanced generation Hereford-Angus crossbred cows when artificially challenged with IBR, BVDV, BRSV, M. haemolytica, P. multocida or M. bovis.	Study: Bos taurus Transcriptome or Gene expressionPRJNA272725 • SRP052314 • All experiments • All runsshow Abstracthide AbstractThe aim of this research is to compare, relative to controls, the bronchial lymph node transcript levels of steers produced from Angus bulls mated to advanced generation Hereford-Angus crossbred cows when artificially challenged with IBR, BVDV, BRSV, M. haemolytica, P. m…	Bovine orthopneumovirus
SRR1952356	The aim of this research is to compare, relative to controls, the bronchial lymph node transcript levels of steers produced from Angus bulls mated to advanced generation Hereford-Angus crossbred cows when artificially challenged with IBR, BVDV, BRSV, M. haemolytica, P. multocida or M. bovis.	Study: Bos taurus Transcriptome or Gene expressionPRJNA272725 • SRP052314 • All experiments • All runsshow Abstracthide AbstractThe aim of this research is to compare, relative to controls, the bronchial lymph node transcript levels of steers produced from Angus bulls mated to advanced generation Hereford-Angus crossbred cows when artificially challenged with IBR, BVDV, BRSV, M. haemolytica, P. m…	Bovine viral diarrhea virus
SRR1952356	The aim of this research is to compare, relative to controls, the bronchial lymph node transcript levels of steers produced from Angus bulls mated to advanced generation Hereford-Angus crossbred cows when artificially challenged with IBR, BVDV, BRSV, M. haemolytica, P. multocida or M. bovis.	Study: Bos taurus Transcriptome or Gene expressionPRJNA272725 • SRP052314 • All experiments • All runsshow Abstracthide AbstractThe aim of this research is to compare, relative to controls, the bronchial lymph node transcript levels of steers produced from Angus bulls mated to advanced generation Hereford-Angus crossbred cows when artificially challenged with IBR, BVDV, BRSV, M. haemolytica, P. m…	Bovine alphaherpesvirus 1
SRR1952356	The aim of this research is to compare, relative to controls, the bronchial lymph node transcript levels of steers produced from Angus bulls mated to advanced generation Hereford-Angus crossbred cows when artificially challenged with IBR, BVDV, BRSV, M. haemolytica, P. multocida or M. bovis.	Study: Bos taurus Transcriptome or Gene expressionPRJNA272725 • SRP052314 • All experiments • All runsshow Abstracthide AbstractThe aim of this research is to compare, relative to controls, the bronchial lymph node transcript levels of steers produced from Angus bulls mated to advanced generation Hereford-Angus crossbred cows when artificially challenged with IBR, BVDV, BRSV, M. haemolytica, P. m…	Bovine orthopneumovirus
SRR1952357	The aim of this research is to compare, relative to controls, the bronchial lymph node transcript levels of steers produced from Angus bulls mated to advanced generation Hereford-Angus crossbred cows when artificially challenged with IBR, BVDV, BRSV, M. haemolytica, P. multocida or M. bovis.	Study: Bos taurus Transcriptome or Gene expressionPRJNA272725 • SRP052314 • All experiments • All runsshow Abstracthide AbstractThe aim of this research is to compare, relative to controls, the bronchial lymph node transcript levels of steers produced from Angus bulls mated to advanced generation Hereford-Angus crossbred cows when artificially challenged with IBR, BVDV, BRSV, M. haemolytica, P. m…	Bovine viral diarrhea virus
SRR1952357	The aim of this research is to compare, relative to controls, the bronchial lymph node transcript levels of steers produced from Angus bulls mated to advanced generation Hereford-Angus crossbred cows when artificially challenged with IBR, BVDV, BRSV, M. haemolytica, P. multocida or M. bovis.	Study: Bos taurus Transcriptome or Gene expressionPRJNA272725 • SRP052314 • All experiments • All runsshow Abstracthide AbstractThe aim of this research is to compare, relative to controls, the bronchial lymph node transcript levels of steers produced from Angus bulls mated to advanced generation Hereford-Angus crossbred cows when artificially challenged with IBR, BVDV, BRSV, M. haemolytica, P. m…	Bovine alphaherpesvirus 1
SRR1952357	The aim of this research is to compare, relative to controls, the bronchial lymph node transcript levels of steers produced from Angus bulls mated to advanced generation Hereford-Angus crossbred cows when artificially challenged with IBR, BVDV, BRSV, M. haemolytica, P. multocida or M. bovis.	Study: Bos taurus Transcriptome or Gene expressionPRJNA272725 • SRP052314 • All experiments • All runsshow Abstracthide AbstractThe aim of this research is to compare, relative to controls, the bronchial lymph node transcript levels of steers produced from Angus bulls mated to advanced generation Hereford-Angus crossbred cows when artificially challenged with IBR, BVDV, BRSV, M. haemolytica, P. m…	Bovine orthopneumovirus
SRR1952358	The aim of this research is to compare, relative to controls, the bronchial lymph node transcript levels of steers produced from Angus bulls mated to advanced generation Hereford-Angus crossbred cows when artificially challenged with IBR, BVDV, BRSV, M. haemolytica, P. multocida or M. bovis.	Study: Bos taurus Transcriptome or Gene expressionPRJNA272725 • SRP052314 • All experiments • All runsshow Abstracthide AbstractThe aim of this research is to compare, relative to controls, the bronchial lymph node transcript levels of steers produced from Angus bulls mated to advanced generation Hereford-Angus crossbred cows when artificially challenged with IBR, BVDV, BRSV, M. haemolytica, P. m…	Bovine viral diarrhea virus
SRR1952358	The aim of this research is to compare, relative to controls, the bronchial lymph node transcript levels of steers produced from Angus bulls mated to advanced generation Hereford-Angus crossbred cows when artificially challenged with IBR, BVDV, BRSV, M. haemolytica, P. multocida or M. bovis.	Study: Bos taurus Transcriptome or Gene expressionPRJNA272725 • SRP052314 • All experiments • All runsshow Abstracthide AbstractThe aim of this research is to compare, relative to controls, the bronchial lymph node transcript levels of steers produced from Angus bulls mated to advanced generation Hereford-Angus crossbred cows when artificially challenged with IBR, BVDV, BRSV, M. haemolytica, P. m…	Bovine alphaherpesvirus 1
SRR1952358	The aim of this research is to compare, relative to controls, the bronchial lymph node transcript levels of steers produced from Angus bulls mated to advanced generation Hereford-Angus crossbred cows when artificially challenged with IBR, BVDV, BRSV, M. haemolytica, P. multocida or M. bovis.	Study: Bos taurus Transcriptome or Gene expressionPRJNA272725 • SRP052314 • All experiments • All runsshow Abstracthide AbstractThe aim of this research is to compare, relative to controls, the bronchial lymph node transcript levels of steers produced from Angus bulls mated to advanced generation Hereford-Angus crossbred cows when artificially challenged with IBR, BVDV, BRSV, M. haemolytica, P. m…	Bovine orthopneumovirus
SRR1952359	The aim of this research is to compare, relative to controls, the bronchial lymph node transcript levels of steers produced from Angus bulls mated to advanced generation Hereford-Angus crossbred cows when artificially challenged with IBR, BVDV, BRSV, M. haemolytica, P. multocida or M. bovis.	Study: Bos taurus Transcriptome or Gene expressionPRJNA272725 • SRP052314 • All experiments • All runsshow Abstracthide AbstractThe aim of this research is to compare, relative to controls, the bronchial lymph node transcript levels of steers produced from Angus bulls mated to advanced generation Hereford-Angus crossbred cows when artificially challenged with IBR, BVDV, BRSV, M. haemolytica, P. m…	Bovine viral diarrhea virus
SRR1952359	The aim of this research is to compare, relative to controls, the bronchial lymph node transcript levels of steers produced from Angus bulls mated to advanced generation Hereford-Angus crossbred cows when artificially challenged with IBR, BVDV, BRSV, M. haemolytica, P. multocida or M. bovis.	Study: Bos taurus Transcriptome or Gene expressionPRJNA272725 • SRP052314 • All experiments • All runsshow Abstracthide AbstractThe aim of this research is to compare, relative to controls, the bronchial lymph node transcript levels of steers produced from Angus bulls mated to advanced generation Hereford-Angus crossbred cows when artificially challenged with IBR, BVDV, BRSV, M. haemolytica, P. m…	Bovine alphaherpesvirus 1
SRR1952359	The aim of this research is to compare, relative to controls, the bronchial lymph node transcript levels of steers produced from Angus bulls mated to advanced generation Hereford-Angus crossbred cows when artificially challenged with IBR, BVDV, BRSV, M. haemolytica, P. multocida or M. bovis.	Study: Bos taurus Transcriptome or Gene expressionPRJNA272725 • SRP052314 • All experiments • All runsshow Abstracthide AbstractThe aim of this research is to compare, relative to controls, the bronchial lymph node transcript levels of steers produced from Angus bulls mated to advanced generation Hereford-Angus crossbred cows when artificially challenged with IBR, BVDV, BRSV, M. haemolytica, P. m…	Bovine orthopneumovirus
SRR1952360	The aim of this research is to compare, relative to controls, the bronchial lymph node transcript levels of steers produced from Angus bulls mated to advanced generation Hereford-Angus crossbred cows when artificially challenged with IBR, BVDV, BRSV, M. haemolytica, P. multocida or M. bovis.	Study: Bos taurus Transcriptome or Gene expressionPRJNA272725 • SRP052314 • All experiments • All runsshow Abstracthide AbstractThe aim of this research is to compare, relative to controls, the bronchial lymph node transcript levels of steers produced from Angus bulls mated to advanced generation Hereford-Angus crossbred cows when artificially challenged with IBR, BVDV, BRSV, M. haemolytica, P. m…	Bovine viral diarrhea virus
SRR1952360	The aim of this research is to compare, relative to controls, the bronchial lymph node transcript levels of steers produced from Angus bulls mated to advanced generation Hereford-Angus crossbred cows when artificially challenged with IBR, BVDV, BRSV, M. haemolytica, P. multocida or M. bovis.	Study: Bos taurus Transcriptome or Gene expressionPRJNA272725 • SRP052314 • All experiments • All runsshow Abstracthide AbstractThe aim of this research is to compare, relative to controls, the bronchial lymph node transcript levels of steers produced from Angus bulls mated to advanced generation Hereford-Angus crossbred cows when artificially challenged with IBR, BVDV, BRSV, M. haemolytica, P. m…	Bovine alphaherpesvirus 1
SRR1952360	The aim of this research is to compare, relative to controls, the bronchial lymph node transcript levels of steers produced from Angus bulls mated to advanced generation Hereford-Angus crossbred cows when artificially challenged with IBR, BVDV, BRSV, M. haemolytica, P. multocida or M. bovis.	Study: Bos taurus Transcriptome or Gene expressionPRJNA272725 • SRP052314 • All experiments • All runsshow Abstracthide AbstractThe aim of this research is to compare, relative to controls, the bronchial lymph node transcript levels of steers produced from Angus bulls mated to advanced generation Hereford-Angus crossbred cows when artificially challenged with IBR, BVDV, BRSV, M. haemolytica, P. m…	Bovine orthopneumovirus
SRR1952361	The aim of this research is to compare, relative to controls, the bronchial lymph node transcript levels of steers produced from Angus bulls mated to advanced generation Hereford-Angus crossbred cows when artificially challenged with IBR, BVDV, BRSV, M. haemolytica, P. multocida or M. bovis.	Study: Bos taurus Transcriptome or Gene expressionPRJNA272725 • SRP052314 • All experiments • All runsshow Abstracthide AbstractThe aim of this research is to compare, relative to controls, the bronchial lymph node transcript levels of steers produced from Angus bulls mated to advanced generation Hereford-Angus crossbred cows when artificially challenged with IBR, BVDV, BRSV, M. haemolytica, P. m…	Bovine viral diarrhea virus
SRR1952361	The aim of this research is to compare, relative to controls, the bronchial lymph node transcript levels of steers produced from Angus bulls mated to advanced generation Hereford-Angus crossbred cows when artificially challenged with IBR, BVDV, BRSV, M. haemolytica, P. multocida or M. bovis.	Study: Bos taurus Transcriptome or Gene expressionPRJNA272725 • SRP052314 • All experiments • All runsshow Abstracthide AbstractThe aim of this research is to compare, relative to controls, the bronchial lymph node transcript levels of steers produced from Angus bulls mated to advanced generation Hereford-Angus crossbred cows when artificially challenged with IBR, BVDV, BRSV, M. haemolytica, P. m…	Bovine alphaherpesvirus 1
SRR1952361	The aim of this research is to compare, relative to controls, the bronchial lymph node transcript levels of steers produced from Angus bulls mated to advanced generation Hereford-Angus crossbred cows when artificially challenged with IBR, BVDV, BRSV, M. haemolytica, P. multocida or M. bovis.	Study: Bos taurus Transcriptome or Gene expressionPRJNA272725 • SRP052314 • All experiments • All runsshow Abstracthide AbstractThe aim of this research is to compare, relative to controls, the bronchial lymph node transcript levels of steers produced from Angus bulls mated to advanced generation Hereford-Angus crossbred cows when artificially challenged with IBR, BVDV, BRSV, M. haemolytica, P. m…	Bovine orthopneumovirus
SRR1952362	The aim of this research is to compare, relative to controls, the bronchial lymph node transcript levels of steers produced from Angus bulls mated to advanced generation Hereford-Angus crossbred cows when artificially challenged with IBR, BVDV, BRSV, M. haemolytica, P. multocida or M. bovis.	Study: Bos taurus Transcriptome or Gene expressionPRJNA272725 • SRP052314 • All experiments • All runsshow Abstracthide AbstractThe aim of this research is to compare, relative to controls, the bronchial lymph node transcript levels of steers produced from Angus bulls mated to advanced generation Hereford-Angus crossbred cows when artificially challenged with IBR, BVDV, BRSV, M. haemolytica, P. m…	Bovine viral diarrhea virus
SRR1952362	The aim of this research is to compare, relative to controls, the bronchial lymph node transcript levels of steers produced from Angus bulls mated to advanced generation Hereford-Angus crossbred cows when artificially challenged with IBR, BVDV, BRSV, M. haemolytica, P. multocida or M. bovis.	Study: Bos taurus Transcriptome or Gene expressionPRJNA272725 • SRP052314 • All experiments • All runsshow Abstracthide AbstractThe aim of this research is to compare, relative to controls, the bronchial lymph node transcript levels of steers produced from Angus bulls mated to advanced generation Hereford-Angus crossbred cows when artificially challenged with IBR, BVDV, BRSV, M. haemolytica, P. m…	Bovine alphaherpesvirus 1
SRR1952362	The aim of this research is to compare, relative to controls, the bronchial lymph node transcript levels of steers produced from Angus bulls mated to advanced generation Hereford-Angus crossbred cows when artificially challenged with IBR, BVDV, BRSV, M. haemolytica, P. multocida or M. bovis.	Study: Bos taurus Transcriptome or Gene expressionPRJNA272725 • SRP052314 • All experiments • All runsshow Abstracthide AbstractThe aim of this research is to compare, relative to controls, the bronchial lymph node transcript levels of steers produced from Angus bulls mated to advanced generation Hereford-Angus crossbred cows when artificially challenged with IBR, BVDV, BRSV, M. haemolytica, P. m…	Bovine orthopneumovirus
SRR1952363	The aim of this research is to compare, relative to controls, the bronchial lymph node transcript levels of steers produced from Angus bulls mated to advanced generation Hereford-Angus crossbred cows when artificially challenged with IBR, BVDV, BRSV, M. haemolytica, P. multocida or M. bovis.	Study: Bos taurus Transcriptome or Gene expressionPRJNA272725 • SRP052314 • All experiments • All runsshow Abstracthide AbstractThe aim of this research is to compare, relative to controls, the bronchial lymph node transcript levels of steers produced from Angus bulls mated to advanced generation Hereford-Angus crossbred cows when artificially challenged with IBR, BVDV, BRSV, M. haemolytica, P. m…	Bovine viral diarrhea virus
SRR1952363	The aim of this research is to compare, relative to controls, the bronchial lymph node transcript levels of steers produced from Angus bulls mated to advanced generation Hereford-Angus crossbred cows when artificially challenged with IBR, BVDV, BRSV, M. haemolytica, P. multocida or M. bovis.	Study: Bos taurus Transcriptome or Gene expressionPRJNA272725 • SRP052314 • All experiments • All runsshow Abstracthide AbstractThe aim of this research is to compare, relative to controls, the bronchial lymph node transcript levels of steers produced from Angus bulls mated to advanced generation Hereford-Angus crossbred cows when artificially challenged with IBR, BVDV, BRSV, M. haemolytica, P. m…	Bovine alphaherpesvirus 1
SRR1952363	The aim of this research is to compare, relative to controls, the bronchial lymph node transcript levels of steers produced from Angus bulls mated to advanced generation Hereford-Angus crossbred cows when artificially challenged with IBR, BVDV, BRSV, M. haemolytica, P. multocida or M. bovis.	Study: Bos taurus Transcriptome or Gene expressionPRJNA272725 • SRP052314 • All experiments • All runsshow Abstracthide AbstractThe aim of this research is to compare, relative to controls, the bronchial lymph node transcript levels of steers produced from Angus bulls mated to advanced generation Hereford-Angus crossbred cows when artificially challenged with IBR, BVDV, BRSV, M. haemolytica, P. m…	Bovine orthopneumovirus
SRR1952364	The aim of this research is to compare, relative to controls, the bronchial lymph node transcript levels of steers produced from Angus bulls mated to advanced generation Hereford-Angus crossbred cows when artificially challenged with IBR, BVDV, BRSV, M. haemolytica, P. multocida or M. bovis.	Study: Bos taurus Transcriptome or Gene expressionPRJNA272725 • SRP052314 • All experiments • All runsshow Abstracthide AbstractThe aim of this research is to compare, relative to controls, the bronchial lymph node transcript levels of steers produced from Angus bulls mated to advanced generation Hereford-Angus crossbred cows when artificially challenged with IBR, BVDV, BRSV, M. haemolytica, P. m…	Bovine viral diarrhea virus
SRR1952364	The aim of this research is to compare, relative to controls, the bronchial lymph node transcript levels of steers produced from Angus bulls mated to advanced generation Hereford-Angus crossbred cows when artificially challenged with IBR, BVDV, BRSV, M. haemolytica, P. multocida or M. bovis.	Study: Bos taurus Transcriptome or Gene expressionPRJNA272725 • SRP052314 • All experiments • All runsshow Abstracthide AbstractThe aim of this research is to compare, relative to controls, the bronchial lymph node transcript levels of steers produced from Angus bulls mated to advanced generation Hereford-Angus crossbred cows when artificially challenged with IBR, BVDV, BRSV, M. haemolytica, P. m…	Bovine alphaherpesvirus 1
SRR1952364	The aim of this research is to compare, relative to controls, the bronchial lymph node transcript levels of steers produced from Angus bulls mated to advanced generation Hereford-Angus crossbred cows when artificially challenged with IBR, BVDV, BRSV, M. haemolytica, P. multocida or M. bovis.	Study: Bos taurus Transcriptome or Gene expressionPRJNA272725 • SRP052314 • All experiments • All runsshow Abstracthide AbstractThe aim of this research is to compare, relative to controls, the bronchial lymph node transcript levels of steers produced from Angus bulls mated to advanced generation Hereford-Angus crossbred cows when artificially challenged with IBR, BVDV, BRSV, M. haemolytica, P. m…	Bovine orthopneumovirus
SRR1952365	The aim of this research is to compare, relative to controls, the bronchial lymph node transcript levels of steers produced from Angus bulls mated to advanced generation Hereford-Angus crossbred cows when artificially challenged with IBR, BVDV, BRSV, M. haemolytica, P. multocida or M. bovis.	Study: Bos taurus Transcriptome or Gene expressionPRJNA272725 • SRP052314 • All experiments • All runsshow Abstracthide AbstractThe aim of this research is to compare, relative to controls, the bronchial lymph node transcript levels of steers produced from Angus bulls mated to advanced generation Hereford-Angus crossbred cows when artificially challenged with IBR, BVDV, BRSV, M. haemolytica, P. m…	Bovine viral diarrhea virus
SRR1952365	The aim of this research is to compare, relative to controls, the bronchial lymph node transcript levels of steers produced from Angus bulls mated to advanced generation Hereford-Angus crossbred cows when artificially challenged with IBR, BVDV, BRSV, M. haemolytica, P. multocida or M. bovis.	Study: Bos taurus Transcriptome or Gene expressionPRJNA272725 • SRP052314 • All experiments • All runsshow Abstracthide AbstractThe aim of this research is to compare, relative to controls, the bronchial lymph node transcript levels of steers produced from Angus bulls mated to advanced generation Hereford-Angus crossbred cows when artificially challenged with IBR, BVDV, BRSV, M. haemolytica, P. m…	Bovine alphaherpesvirus 1
SRR1952365	The aim of this research is to compare, relative to controls, the bronchial lymph node transcript levels of steers produced from Angus bulls mated to advanced generation Hereford-Angus crossbred cows when artificially challenged with IBR, BVDV, BRSV, M. haemolytica, P. multocida or M. bovis.	Study: Bos taurus Transcriptome or Gene expressionPRJNA272725 • SRP052314 • All experiments • All runsshow Abstracthide AbstractThe aim of this research is to compare, relative to controls, the bronchial lymph node transcript levels of steers produced from Angus bulls mated to advanced generation Hereford-Angus crossbred cows when artificially challenged with IBR, BVDV, BRSV, M. haemolytica, P. m…	Bovine orthopneumovirus
SRR1952366	The aim of this research is to compare, relative to controls, the bronchial lymph node transcript levels of steers produced from Angus bulls mated to advanced generation Hereford-Angus crossbred cows when artificially challenged with IBR, BVDV, BRSV, M. haemolytica, P. multocida or M. bovis.	Study: Bos taurus Transcriptome or Gene expressionPRJNA272725 • SRP052314 • All experiments • All runsshow Abstracthide AbstractThe aim of this research is to compare, relative to controls, the bronchial lymph node transcript levels of steers produced from Angus bulls mated to advanced generation Hereford-Angus crossbred cows when artificially challenged with IBR, BVDV, BRSV, M. haemolytica, P. m…	Bovine viral diarrhea virus
SRR1952366	The aim of this research is to compare, relative to controls, the bronchial lymph node transcript levels of steers produced from Angus bulls mated to advanced generation Hereford-Angus crossbred cows when artificially challenged with IBR, BVDV, BRSV, M. haemolytica, P. multocida or M. bovis.	Study: Bos taurus Transcriptome or Gene expressionPRJNA272725 • SRP052314 • All experiments • All runsshow Abstracthide AbstractThe aim of this research is to compare, relative to controls, the bronchial lymph node transcript levels of steers produced from Angus bulls mated to advanced generation Hereford-Angus crossbred cows when artificially challenged with IBR, BVDV, BRSV, M. haemolytica, P. m…	Bovine alphaherpesvirus 1
SRR1952366	The aim of this research is to compare, relative to controls, the bronchial lymph node transcript levels of steers produced from Angus bulls mated to advanced generation Hereford-Angus crossbred cows when artificially challenged with IBR, BVDV, BRSV, M. haemolytica, P. multocida or M. bovis.	Study: Bos taurus Transcriptome or Gene expressionPRJNA272725 • SRP052314 • All experiments • All runsshow Abstracthide AbstractThe aim of this research is to compare, relative to controls, the bronchial lymph node transcript levels of steers produced from Angus bulls mated to advanced generation Hereford-Angus crossbred cows when artificially challenged with IBR, BVDV, BRSV, M. haemolytica, P. m…	Bovine orthopneumovirus
SRR1952367	The aim of this research is to compare, relative to controls, the bronchial lymph node transcript levels of steers produced from Angus bulls mated to advanced generation Hereford-Angus crossbred cows when artificially challenged with IBR, BVDV, BRSV, M. haemolytica, P. multocida or M. bovis.	Study: Bos taurus Transcriptome or Gene expressionPRJNA272725 • SRP052314 • All experiments • All runsshow Abstracthide AbstractThe aim of this research is to compare, relative to controls, the bronchial lymph node transcript levels of steers produced from Angus bulls mated to advanced generation Hereford-Angus crossbred cows when artificially challenged with IBR, BVDV, BRSV, M. haemolytica, P. m…	Bovine viral diarrhea virus
SRR1952367	The aim of this research is to compare, relative to controls, the bronchial lymph node transcript levels of steers produced from Angus bulls mated to advanced generation Hereford-Angus crossbred cows when artificially challenged with IBR, BVDV, BRSV, M. haemolytica, P. multocida or M. bovis.	Study: Bos taurus Transcriptome or Gene expressionPRJNA272725 • SRP052314 • All experiments • All runsshow Abstracthide AbstractThe aim of this research is to compare, relative to controls, the bronchial lymph node transcript levels of steers produced from Angus bulls mated to advanced generation Hereford-Angus crossbred cows when artificially challenged with IBR, BVDV, BRSV, M. haemolytica, P. m…	Bovine alphaherpesvirus 1
SRR1952367	The aim of this research is to compare, relative to controls, the bronchial lymph node transcript levels of steers produced from Angus bulls mated to advanced generation Hereford-Angus crossbred cows when artificially challenged with IBR, BVDV, BRSV, M. haemolytica, P. multocida or M. bovis.	Study: Bos taurus Transcriptome or Gene expressionPRJNA272725 • SRP052314 • All experiments • All runsshow Abstracthide AbstractThe aim of this research is to compare, relative to controls, the bronchial lymph node transcript levels of steers produced from Angus bulls mated to advanced generation Hereford-Angus crossbred cows when artificially challenged with IBR, BVDV, BRSV, M. haemolytica, P. m…	Bovine orthopneumovirus
SRR1952368	The aim of this research is to compare, relative to controls, the bronchial lymph node transcript levels of steers produced from Angus bulls mated to advanced generation Hereford-Angus crossbred cows when artificially challenged with IBR, BVDV, BRSV, M. haemolytica, P. multocida or M. bovis.	Study: Bos taurus Transcriptome or Gene expressionPRJNA272725 • SRP052314 • All experiments • All runsshow Abstracthide AbstractThe aim of this research is to compare, relative to controls, the bronchial lymph node transcript levels of steers produced from Angus bulls mated to advanced generation Hereford-Angus crossbred cows when artificially challenged with IBR, BVDV, BRSV, M. haemolytica, P. m…	Bovine viral diarrhea virus
SRR1952368	The aim of this research is to compare, relative to controls, the bronchial lymph node transcript levels of steers produced from Angus bulls mated to advanced generation Hereford-Angus crossbred cows when artificially challenged with IBR, BVDV, BRSV, M. haemolytica, P. multocida or M. bovis.	Study: Bos taurus Transcriptome or Gene expressionPRJNA272725 • SRP052314 • All experiments • All runsshow Abstracthide AbstractThe aim of this research is to compare, relative to controls, the bronchial lymph node transcript levels of steers produced from Angus bulls mated to advanced generation Hereford-Angus crossbred cows when artificially challenged with IBR, BVDV, BRSV, M. haemolytica, P. m…	Bovine alphaherpesvirus 1
SRR1952368	The aim of this research is to compare, relative to controls, the bronchial lymph node transcript levels of steers produced from Angus bulls mated to advanced generation Hereford-Angus crossbred cows when artificially challenged with IBR, BVDV, BRSV, M. haemolytica, P. multocida or M. bovis.	Study: Bos taurus Transcriptome or Gene expressionPRJNA272725 • SRP052314 • All experiments • All runsshow Abstracthide AbstractThe aim of this research is to compare, relative to controls, the bronchial lymph node transcript levels of steers produced from Angus bulls mated to advanced generation Hereford-Angus crossbred cows when artificially challenged with IBR, BVDV, BRSV, M. haemolytica, P. m…	Bovine orthopneumovirus
SRR1952369	The aim of this research is to compare, relative to controls, the bronchial lymph node transcript levels of steers produced from Angus bulls mated to advanced generation Hereford-Angus crossbred cows when artificially challenged with IBR, BVDV, BRSV, M. haemolytica, P. multocida or M. bovis.	Study: Bos taurus Transcriptome or Gene expressionPRJNA272725 • SRP052314 • All experiments • All runsshow Abstracthide AbstractThe aim of this research is to compare, relative to controls, the bronchial lymph node transcript levels of steers produced from Angus bulls mated to advanced generation Hereford-Angus crossbred cows when artificially challenged with IBR, BVDV, BRSV, M. haemolytica, P. m…	Bovine viral diarrhea virus
SRR1952369	The aim of this research is to compare, relative to controls, the bronchial lymph node transcript levels of steers produced from Angus bulls mated to advanced generation Hereford-Angus crossbred cows when artificially challenged with IBR, BVDV, BRSV, M. haemolytica, P. multocida or M. bovis.	Study: Bos taurus Transcriptome or Gene expressionPRJNA272725 • SRP052314 • All experiments • All runsshow Abstracthide AbstractThe aim of this research is to compare, relative to controls, the bronchial lymph node transcript levels of steers produced from Angus bulls mated to advanced generation Hereford-Angus crossbred cows when artificially challenged with IBR, BVDV, BRSV, M. haemolytica, P. m…	Bovine alphaherpesvirus 1
SRR1952369	The aim of this research is to compare, relative to controls, the bronchial lymph node transcript levels of steers produced from Angus bulls mated to advanced generation Hereford-Angus crossbred cows when artificially challenged with IBR, BVDV, BRSV, M. haemolytica, P. multocida or M. bovis.	Study: Bos taurus Transcriptome or Gene expressionPRJNA272725 • SRP052314 • All experiments • All runsshow Abstracthide AbstractThe aim of this research is to compare, relative to controls, the bronchial lymph node transcript levels of steers produced from Angus bulls mated to advanced generation Hereford-Angus crossbred cows when artificially challenged with IBR, BVDV, BRSV, M. haemolytica, P. m…	Bovine orthopneumovirus
SRR1952370	The aim of this research is to compare, relative to controls, the bronchial lymph node transcript levels of steers produced from Angus bulls mated to advanced generation Hereford-Angus crossbred cows when artificially challenged with IBR, BVDV, BRSV, M. haemolytica, P. multocida or M. bovis.	Study: Bos taurus Transcriptome or Gene expressionPRJNA272725 • SRP052314 • All experiments • All runsshow Abstracthide AbstractThe aim of this research is to compare, relative to controls, the bronchial lymph node transcript levels of steers produced from Angus bulls mated to advanced generation Hereford-Angus crossbred cows when artificially challenged with IBR, BVDV, BRSV, M. haemolytica, P. m…	Bovine viral diarrhea virus
SRR1952370	The aim of this research is to compare, relative to controls, the bronchial lymph node transcript levels of steers produced from Angus bulls mated to advanced generation Hereford-Angus crossbred cows when artificially challenged with IBR, BVDV, BRSV, M. haemolytica, P. multocida or M. bovis.	Study: Bos taurus Transcriptome or Gene expressionPRJNA272725 • SRP052314 • All experiments • All runsshow Abstracthide AbstractThe aim of this research is to compare, relative to controls, the bronchial lymph node transcript levels of steers produced from Angus bulls mated to advanced generation Hereford-Angus crossbred cows when artificially challenged with IBR, BVDV, BRSV, M. haemolytica, P. m…	Bovine alphaherpesvirus 1
SRR1952370	The aim of this research is to compare, relative to controls, the bronchial lymph node transcript levels of steers produced from Angus bulls mated to advanced generation Hereford-Angus crossbred cows when artificially challenged with IBR, BVDV, BRSV, M. haemolytica, P. multocida or M. bovis.	Study: Bos taurus Transcriptome or Gene expressionPRJNA272725 • SRP052314 • All experiments • All runsshow Abstracthide AbstractThe aim of this research is to compare, relative to controls, the bronchial lymph node transcript levels of steers produced from Angus bulls mated to advanced generation Hereford-Angus crossbred cows when artificially challenged with IBR, BVDV, BRSV, M. haemolytica, P. m…	Bovine orthopneumovirus
SRR1952371	The aim of this research is to compare, relative to controls, the bronchial lymph node transcript levels of steers produced from Angus bulls mated to advanced generation Hereford-Angus crossbred cows when artificially challenged with IBR, BVDV, BRSV, M. haemolytica, P. multocida or M. bovis.	Study: Bos taurus Transcriptome or Gene expressionPRJNA272725 • SRP052314 • All experiments • All runsshow Abstracthide AbstractThe aim of this research is to compare, relative to controls, the bronchial lymph node transcript levels of steers produced from Angus bulls mated to advanced generation Hereford-Angus crossbred cows when artificially challenged with IBR, BVDV, BRSV, M. haemolytica, P. m…	Bovine viral diarrhea virus
SRR1952371	The aim of this research is to compare, relative to controls, the bronchial lymph node transcript levels of steers produced from Angus bulls mated to advanced generation Hereford-Angus crossbred cows when artificially challenged with IBR, BVDV, BRSV, M. haemolytica, P. multocida or M. bovis.	Study: Bos taurus Transcriptome or Gene expressionPRJNA272725 • SRP052314 • All experiments • All runsshow Abstracthide AbstractThe aim of this research is to compare, relative to controls, the bronchial lymph node transcript levels of steers produced from Angus bulls mated to advanced generation Hereford-Angus crossbred cows when artificially challenged with IBR, BVDV, BRSV, M. haemolytica, P. m…	Bovine alphaherpesvirus 1
SRR1952371	The aim of this research is to compare, relative to controls, the bronchial lymph node transcript levels of steers produced from Angus bulls mated to advanced generation Hereford-Angus crossbred cows when artificially challenged with IBR, BVDV, BRSV, M. haemolytica, P. multocida or M. bovis.	Study: Bos taurus Transcriptome or Gene expressionPRJNA272725 • SRP052314 • All experiments • All runsshow Abstracthide AbstractThe aim of this research is to compare, relative to controls, the bronchial lymph node transcript levels of steers produced from Angus bulls mated to advanced generation Hereford-Angus crossbred cows when artificially challenged with IBR, BVDV, BRSV, M. haemolytica, P. m…	Bovine orthopneumovirus
SRR1952372	The aim of this research is to compare, relative to controls, the bronchial lymph node transcript levels of steers produced from Angus bulls mated to advanced generation Hereford-Angus crossbred cows when artificially challenged with IBR, BVDV, BRSV, M. haemolytica, P. multocida or M. bovis.	Study: Bos taurus Transcriptome or Gene expressionPRJNA272725 • SRP052314 • All experiments • All runsshow Abstracthide AbstractThe aim of this research is to compare, relative to controls, the bronchial lymph node transcript levels of steers produced from Angus bulls mated to advanced generation Hereford-Angus crossbred cows when artificially challenged with IBR, BVDV, BRSV, M. haemolytica, P. m…	Bovine viral diarrhea virus
SRR1952372	The aim of this research is to compare, relative to controls, the bronchial lymph node transcript levels of steers produced from Angus bulls mated to advanced generation Hereford-Angus crossbred cows when artificially challenged with IBR, BVDV, BRSV, M. haemolytica, P. multocida or M. bovis.	Study: Bos taurus Transcriptome or Gene expressionPRJNA272725 • SRP052314 • All experiments • All runsshow Abstracthide AbstractThe aim of this research is to compare, relative to controls, the bronchial lymph node transcript levels of steers produced from Angus bulls mated to advanced generation Hereford-Angus crossbred cows when artificially challenged with IBR, BVDV, BRSV, M. haemolytica, P. m…	Bovine alphaherpesvirus 1
SRR1952372	The aim of this research is to compare, relative to controls, the bronchial lymph node transcript levels of steers produced from Angus bulls mated to advanced generation Hereford-Angus crossbred cows when artificially challenged with IBR, BVDV, BRSV, M. haemolytica, P. multocida or M. bovis.	Study: Bos taurus Transcriptome or Gene expressionPRJNA272725 • SRP052314 • All experiments • All runsshow Abstracthide AbstractThe aim of this research is to compare, relative to controls, the bronchial lymph node transcript levels of steers produced from Angus bulls mated to advanced generation Hereford-Angus crossbred cows when artificially challenged with IBR, BVDV, BRSV, M. haemolytica, P. m…	Bovine orthopneumovirus
SRR1952373	The aim of this research is to compare, relative to controls, the bronchial lymph node transcript levels of steers produced from Angus bulls mated to advanced generation Hereford-Angus crossbred cows when artificially challenged with IBR, BVDV, BRSV, M. haemolytica, P. multocida or M. bovis.	Study: Bos taurus Transcriptome or Gene expressionPRJNA272725 • SRP052314 • All experiments • All runsshow Abstracthide AbstractThe aim of this research is to compare, relative to controls, the bronchial lymph node transcript levels of steers produced from Angus bulls mated to advanced generation Hereford-Angus crossbred cows when artificially challenged with IBR, BVDV, BRSV, M. haemolytica, P. m…	Bovine viral diarrhea virus
SRR1952373	The aim of this research is to compare, relative to controls, the bronchial lymph node transcript levels of steers produced from Angus bulls mated to advanced generation Hereford-Angus crossbred cows when artificially challenged with IBR, BVDV, BRSV, M. haemolytica, P. multocida or M. bovis.	Study: Bos taurus Transcriptome or Gene expressionPRJNA272725 • SRP052314 • All experiments • All runsshow Abstracthide AbstractThe aim of this research is to compare, relative to controls, the bronchial lymph node transcript levels of steers produced from Angus bulls mated to advanced generation Hereford-Angus crossbred cows when artificially challenged with IBR, BVDV, BRSV, M. haemolytica, P. m…	Bovine alphaherpesvirus 1
SRR1952373	The aim of this research is to compare, relative to controls, the bronchial lymph node transcript levels of steers produced from Angus bulls mated to advanced generation Hereford-Angus crossbred cows when artificially challenged with IBR, BVDV, BRSV, M. haemolytica, P. multocida or M. bovis.	Study: Bos taurus Transcriptome or Gene expressionPRJNA272725 • SRP052314 • All experiments • All runsshow Abstracthide AbstractThe aim of this research is to compare, relative to controls, the bronchial lymph node transcript levels of steers produced from Angus bulls mated to advanced generation Hereford-Angus crossbred cows when artificially challenged with IBR, BVDV, BRSV, M. haemolytica, P. m…	Bovine orthopneumovirus
SRR1952374	The aim of this research is to compare, relative to controls, the bronchial lymph node transcript levels of steers produced from Angus bulls mated to advanced generation Hereford-Angus crossbred cows when artificially challenged with IBR, BVDV, BRSV, M. haemolytica, P. multocida or M. bovis.	Study: Bos taurus Transcriptome or Gene expressionPRJNA272725 • SRP052314 • All experiments • All runsshow Abstracthide AbstractThe aim of this research is to compare, relative to controls, the bronchial lymph node transcript levels of steers produced from Angus bulls mated to advanced generation Hereford-Angus crossbred cows when artificially challenged with IBR, BVDV, BRSV, M. haemolytica, P. m…	Bovine viral diarrhea virus
SRR1952374	The aim of this research is to compare, relative to controls, the bronchial lymph node transcript levels of steers produced from Angus bulls mated to advanced generation Hereford-Angus crossbred cows when artificially challenged with IBR, BVDV, BRSV, M. haemolytica, P. multocida or M. bovis.	Study: Bos taurus Transcriptome or Gene expressionPRJNA272725 • SRP052314 • All experiments • All runsshow Abstracthide AbstractThe aim of this research is to compare, relative to controls, the bronchial lymph node transcript levels of steers produced from Angus bulls mated to advanced generation Hereford-Angus crossbred cows when artificially challenged with IBR, BVDV, BRSV, M. haemolytica, P. m…	Bovine alphaherpesvirus 1
SRR1952374	The aim of this research is to compare, relative to controls, the bronchial lymph node transcript levels of steers produced from Angus bulls mated to advanced generation Hereford-Angus crossbred cows when artificially challenged with IBR, BVDV, BRSV, M. haemolytica, P. multocida or M. bovis.	Study: Bos taurus Transcriptome or Gene expressionPRJNA272725 • SRP052314 • All experiments • All runsshow Abstracthide AbstractThe aim of this research is to compare, relative to controls, the bronchial lymph node transcript levels of steers produced from Angus bulls mated to advanced generation Hereford-Angus crossbred cows when artificially challenged with IBR, BVDV, BRSV, M. haemolytica, P. m…	Bovine orthopneumovirus
SRR1952375	The aim of this research is to compare, relative to controls, the bronchial lymph node transcript levels of steers produced from Angus bulls mated to advanced generation Hereford-Angus crossbred cows when artificially challenged with IBR, BVDV, BRSV, M. haemolytica, P. multocida or M. bovis.	Study: Bos taurus Transcriptome or Gene expressionPRJNA272725 • SRP052314 • All experiments • All runsshow Abstracthide AbstractThe aim of this research is to compare, relative to controls, the bronchial lymph node transcript levels of steers produced from Angus bulls mated to advanced generation Hereford-Angus crossbred cows when artificially challenged with IBR, BVDV, BRSV, M. haemolytica, P. m…	Bovine viral diarrhea virus
SRR1952375	The aim of this research is to compare, relative to controls, the bronchial lymph node transcript levels of steers produced from Angus bulls mated to advanced generation Hereford-Angus crossbred cows when artificially challenged with IBR, BVDV, BRSV, M. haemolytica, P. multocida or M. bovis.	Study: Bos taurus Transcriptome or Gene expressionPRJNA272725 • SRP052314 • All experiments • All runsshow Abstracthide AbstractThe aim of this research is to compare, relative to controls, the bronchial lymph node transcript levels of steers produced from Angus bulls mated to advanced generation Hereford-Angus crossbred cows when artificially challenged with IBR, BVDV, BRSV, M. haemolytica, P. m…	Bovine alphaherpesvirus 1
SRR1952375	The aim of this research is to compare, relative to controls, the bronchial lymph node transcript levels of steers produced from Angus bulls mated to advanced generation Hereford-Angus crossbred cows when artificially challenged with IBR, BVDV, BRSV, M. haemolytica, P. multocida or M. bovis.	Study: Bos taurus Transcriptome or Gene expressionPRJNA272725 • SRP052314 • All experiments • All runsshow Abstracthide AbstractThe aim of this research is to compare, relative to controls, the bronchial lymph node transcript levels of steers produced from Angus bulls mated to advanced generation Hereford-Angus crossbred cows when artificially challenged with IBR, BVDV, BRSV, M. haemolytica, P. m…	Bovine orthopneumovirus
SRR1952376	The aim of this research is to compare, relative to controls, the bronchial lymph node transcript levels of steers produced from Angus bulls mated to advanced generation Hereford-Angus crossbred cows when artificially challenged with IBR, BVDV, BRSV, M. haemolytica, P. multocida or M. bovis.	Study: Bos taurus Transcriptome or Gene expressionPRJNA272725 • SRP052314 • All experiments • All runsshow Abstracthide AbstractThe aim of this research is to compare, relative to controls, the bronchial lymph node transcript levels of steers produced from Angus bulls mated to advanced generation Hereford-Angus crossbred cows when artificially challenged with IBR, BVDV, BRSV, M. haemolytica, P. m…	Bovine viral diarrhea virus
[truncated: 6,512 more rows]
