# Supplementary material for: Hidden Viral Sequences in Public Sequencing Data and Warning for Future Emerging Diseases
Source: mBio. 2021 Aug 17;12(4):e01638-21. doi: 10.1128/mBio.01638-21 (PMC8406186; doi:10.1128/mBio.01638-21)
Supplement: DATA SET S5 [file mbio.01638-21-sd005.xlsx]

## Sheet: Sheet1
Data Set S5. Accession numbers of viral sequences used for phylogenetic analyses, viral genomic annotations, and comparing the ICTV species demarcation criteria
Accession number of virus sequenc	Virus species name	Virus family	Phylogenetic analysis	Genomic annotations	Species demarcation criteria		0: not used 1: used
NP_059444.1	Human astrovirus	Astroviridae	1	0	0
NP_059946.1	Mamastrovirus 13	Astroviridae	1	0	0
NP_059949.1	Turkey astrovirus	Astroviridae	1	0	0
NP_620618.1	Chicken astrovirus	Astroviridae	1	0	0
NP_795336.1	Mamastrovirus 10	Astroviridae	1	0	0
NP_987088.1	Turkey astrovirus 2	Astroviridae	1	0	0
YP_002290968.1	Astrovirus MLB1	Astroviridae	1	0	0
YP_002728003.1	Duck astrovirus C-NGB	Astroviridae	1	0	0
YP_003090288.1	Astrovirus VA1	Astroviridae	1	0	0
YP_003275953.1	HMO Astrovirus A	Astroviridae	1	0	0
YP_004782206.1	Mouse astrovirus M-52/USA/2008	Astroviridae	1	0	0
YP_004934010.1	Astrovirus MLB2	Astroviridae	1	0	0
YP_005271209.1	Astrovirus wild boar/WBAstV-1/2011/HUN	Astroviridae	1	0	0
YP_006843892.1	Murine astrovirus	Astroviridae	1	0	0
YP_006905860.1	Astrovirus VA3	Astroviridae	1	0	0
YP_006905857.1	Astrovirus VA4	Astroviridae	1	0	0
YP_006905854.1	Astrovirus MLB3	Astroviridae	1	0	0
YP_007003832.1	Porcine astrovirus 3	Astroviridae	1	0	0
YP_008519303.1	Feline astrovirus 2	Astroviridae	1	0	0
YP_009010945.1	Bovine astrovirus B76/HK	Astroviridae	1	0	0
YP_009010948.1	Bovine astrovirus B76-2/HK	Astroviridae	1	0	0
YP_009010951.1	Bovine astrovirus B18/HK	Astroviridae	1	0	0
YP_009010954.1	Bovine astrovirus B170/HK	Astroviridae	1	0	0
YP_009010970.1	Porcine astrovirus 5	Astroviridae	1	0	0
YP_009010980.1	Porcine astrovirus 2	Astroviridae	1	0	0
YP_009010983.1	Porcine astrovirus 4	Astroviridae	1	0	0
YP_009041464.1	Bovine astrovirus	Astroviridae	1	0	0
YP_009047080.1	Human astrovirus BF34	Astroviridae	1	0	0
YP_009047248.1	Bovine astrovirus CH13	Astroviridae	1	0	0
YP_009052462.1	Feline astrovirus D1	Astroviridae	1	0	0
YP_009094054.1	Rabbit astrovirus TN/2208/2010	Astroviridae	1	0	0
YP_009094279.1	Mamastrovirus 3	Astroviridae	1	0	0
YP_009130649.1	Canine astrovirus	Astroviridae	1	0	0
YP_009154707.1	Astrovirus Er/SZAL6/HUN/2011	Astroviridae	1	0	0
YP_009162619.1	Dromedary astrovirus	Astroviridae	1	0	0
YP_009275018.1	Mamastrovirus 1	Astroviridae	1	0	0
YP_009345899.1	Qinghai Himalayan marmot astrovirus 1	Astroviridae	1	0	0
YP_009345904.1	Qinghai Himalayan marmot astrovirus 2	Astroviridae	1	0	0
YP_009362295.1	Goose astrovirus	Astroviridae	1	0	0
YP_009380532.1	Mamastrovirus 2	Astroviridae	1	0	0
YP_009380534.1	California sea lion astrovirus 2	Astroviridae	1	0	0
YP_009422197.1	Bastrovirus 7	Astroviridae	1	0	0
YP_009448181.1	Rodent astrovirus	Astroviridae	1	0	0
YP_009480538.1	Sichuan takin astrovirus	Astroviridae	1	0	0
JQ001749	Orthohepevirus_D	Hepeviridae	1	0	0
KF951328	moose_hepatitis_E	Hepeviridae	1	0	0
KX387865	Orthohepevirus_A	Hepeviridae	1	0	0
KX387866	Orthohepevirus_A	Hepeviridae	1	0	0
KX387867	Orthohepevirus_A	Hepeviridae	1	0	0
KJ496143	Orthohepevirus_A	Hepeviridae	1	0	0
KJ496144	Orthohepevirus_A	Hepeviridae	1	0	0
JQ013791	Orthohepevirus_A	Hepeviridae	1	0	0
AB740220	Orthohepevirus_A	Hepeviridae	1	0	0
AF455784	Orthohepevirus_A	Hepeviridae	1	0	0
AB248521	Orthohepevirus_A	Hepeviridae	1	0	0
AB369687	Orthohepevirus_A	Hepeviridae	1	0	0
EU360977	Orthohepevirus_A	Hepeviridae	1	0	0
KJ701409	Orthohepevirus_A	Hepeviridae	1	0	0
AY115488	Orthohepevirus_A	Hepeviridae	1	0	0
AF082843	Orthohepevirus_A	Hepeviridae	1	0	0
AP003430	Orthohepevirus_A	Hepeviridae	1	0	0
FJ998008	Orthohepevirus_A	Hepeviridae	1	0	0
FJ705359	Orthohepevirus_A	Hepeviridae	1	0	0
AB602441	Orthohepevirus_A	Hepeviridae	1	0	0
AB856243	Orthohepevirus_A	Hepeviridae	1	0	0
AB573435	Orthohepevirus_A	Hepeviridae	1	0	0
GU119961	Orthohepevirus_A	Hepeviridae	1	0	0
DQ450072	Orthohepevirus_A	Hepeviridae	1	0	0
DQ279091	Orthohepevirus_A	Hepeviridae	1	0	0
AJ272108	Orthohepevirus_A	Hepeviridae	1	0	0
AB108537	Orthohepevirus_A	Hepeviridae	1	0	0
AB074915	Orthohepevirus_A	Hepeviridae	1	0	0
AB220974	Orthohepevirus_A	Hepeviridae	1	0	0
AB197673	Orthohepevirus_A	Hepeviridae	1	0	0
AY723745	Orthohepevirus_A	Hepeviridae	1	0	0
M74506	Orthohepevirus_A	Hepeviridae	1	0	0
JF443721	Orthohepevirus_A	Hepeviridae	1	0	0
M80581	Orthohepevirus_A	Hepeviridae	1	0	0
X98292	Orthohepevirus_A	Hepeviridae	1	0	0
AY230202	Orthohepevirus_A	Hepeviridae	1	0	0
AY204877	Orthohepevirus_A	Hepeviridae	1	0	0
KU670940	kestrel_hepatitis_E	Hepeviridae	1	0	0
GU345042	Orthohepevirus_C	Hepeviridae	1	0	0
GU345043	Orthohepevirus_C	Hepeviridae	1	0	0
KM516906	Orthohepevirus_C	Hepeviridae	1	0	0
JN167538	Orthohepevirus_C	Hepeviridae	1	0	0
JN167537	Orthohepevirus_C	Hepeviridae	1	0	0
AB890001	Orthohepevirus_C	Hepeviridae	1	0	0
AB890374	Orthohepevirus_C	Hepeviridae	1	0	0
LC057247	Orthohepevirus_C	Hepeviridae	1	0	0
JN998606	Orthohepevirus_C	Hepeviridae	1	0	0
JN998607	Orthohepevirus_C	Hepeviridae	1	0	0
KX589065	little_egret_hepatitis_E	Hepeviridae	1	0	0
JN997392	Orthohepevirus_B	Hepeviridae	1	0	0
AM943646	Orthohepevirus_B	Hepeviridae	1	0	0
GU954430	Orthohepevirus_B	Hepeviridae	1	0	0
AY535004	Orthohepevirus_B	Hepeviridae	1	0	0
EF206691	Orthohepevirus_B	Hepeviridae	1	0	0
AM943647	Orthohepevirus_B	Hepeviridae	1	0	0
JN597006	Orthohepevirus_B	Hepeviridae	1	0	0
MT085214.1	Pegivirus sp. isolate SoSp-PegV/Tn2013	Flaviviridae	1	0	0
AF160193	Apoi_virus	Flaviviridae	1	0	0
AY632545	Bagaza_virus	Flaviviridae	1	0	0
DQ859056	Banzi_virus	Flaviviridae	1	0	0
DQ859057	Bouboui_virus	Flaviviridae	1	0	0
AF013365	Bukalasa_bat_virus	Flaviviridae	1	0	0
AY632536	Bussuquara_virus	Flaviviridae	1	0	0
KF917536	Cacipacore_virus	Flaviviridae	1	0	0
AF013368	Carey_Island_virus	Flaviviridae	1	0	0
AF013370	Cowbone_Ridge_virus	Flaviviridae	1	0	0
AF013371	Dakar_bat	Flaviviridae	1	0	0
M19197	Dengue_virus	Flaviviridae	1	0	0
DQ859060	Edge_Hill_virus	Flaviviridae	1	0	0
DQ837641	Entebbe_bat_virus	Flaviviridae	1	0	0
DQ235145	Gadgets_Gully_virus	Flaviviridae	1	0	0
AY632539	Ilheus_virus	Flaviviridae	1	0	0
AF013377	Israel_turkey_meningoencephalitis_virus	Flaviviridae	1	0	0
M18370	Japanese_encephalitis_virus	Flaviviridae	1	0	0
DQ859066	Jugra_virus	Flaviviridae	1	0	0
KJ469371	Jutiapa_virus	Flaviviridae	1	0	0
DQ235146	Kadam_virus	Flaviviridae	1	0	0
AY632540	Kedougou_virus	Flaviviridae	1	0	0
AY632541	Kokobera_virus	Flaviviridae	1	0	0
AF013384	Koutango_virus	Flaviviridae	1	0	0
AY323490	Kyasanur_forest_disease_virus	Flaviviridae	1	0	0
AF253419	Langat_virus	Flaviviridae	1	0	0
Y07863	Louping_ill_virus	Flaviviridae	1	0	0
DQ235144	Meaban_virus	Flaviviridae	1	0	0
AJ242984	Modoc_virus	Flaviviridae	1	0	0
AJ299445	Montana_myotis_leukoencephalitis_virus	Flaviviridae	1	0	0
AF161266	Murray_Valley_encephalitis_virus	Flaviviridae	1	0	0
JX236040	Ntaya_virus	Flaviviridae	1	0	0
AY193805	Omsk_hemorrhagic_fever_virus	Flaviviridae	1	0	0
AF013394	Phnom-Penh_bat_virus	Flaviviridae	1	0	0
L06436	Powassan_virus	Flaviviridae	1	0	0
AF144692	Rio_Bravo_virus	Flaviviridae	1	0	0
DQ235149	Royal_Farm_virus	Flaviviridae	1	0	0
DQ859062	Saboya_virus	Flaviviridae	1	0	0
AF013401	Sal_Vieja_virus	Flaviviridae	1	0	0
AF013402	San_Perlita_virus	Flaviviridae	1	0	0
DQ235150	Saumarez_Reef_virus	Flaviviridae	1	0	0
DQ837642	Sepik_virus	Flaviviridae	1	0	0
AY632544	Saint_Louis_encephalitis_virus	Flaviviridae	1	0	0
JF895923	Tembusu_virus	Flaviviridae	1	0	0
TEU27495	Tick-borne_encephalitis_virus	Flaviviridae	1	0	0
KF815939	Tyuleniy_virus	Flaviviridae	1	0	0
DQ859065	Uganda_S_virus	Flaviviridae	1	0	0
AY453411	Usutu_virus	Flaviviridae	1	0	0
EU707555	Wesselsbron_virus	Flaviviridae	1	0	0
M12294	West_Nile_virus	Flaviviridae	1	0	0
AF013413	Yaounde_virus	Flaviviridae	1	0	0
X03700	Yellow_fever_virus	Flaviviridae	1	0	0
AB114858	Yokose_virus	Flaviviridae	1	0	0
AY632535	Zika_virus	Flaviviridae	1	0	0
AB488408	Aedes_flavivirus	Flaviviridae	1	0	0
FJ883471	Chaoyang_virus	Flaviviridae	1	0	0
GQ165808	Culex_flavivirus	Flaviviridae	1	0	0
HE574574	Culex_theileri_flavivirus	Flaviviridae	1	0	0
M91671	cell_fusing_agent_Flavivirus	Flaviviridae	1	0	0
JQ268258	Hanko_virus	Flaviviridae	1	0	0
AY149905	Kamiti_River_virus	Flaviviridae	1	0	0
DQ235147	Karshi_virus	Flaviviridae	1	0	0
FJ606789	Lammi_virus	Flaviviridae	1	0	0
KC464457	Mosquito_flavivirus	Flaviviridae	1	0	0
GQ165809	Nakiwogo_virus	Flaviviridae	1	0	0
JQ957875	Nienokoue_virus	Flaviviridae	1	0	0
EU159426	Nounane_virus	Flaviviridae	1	0	0
KC505248	Palm_Creek_virus	Flaviviridae	1	0	0
KJ152564	Paraiso_Escondido_virus	Flaviviridae	1	0	0
FJ644291	Quang_Binh_virus	Flaviviridae	1	0	0
DQ859064	Spondweni_virus	Flaviviridae	1	0	0
AF285080	Tamana_bat_virus	Flaviviridae	1	0	0
AF037405	Border_disease_virus	Flaviviridae	1	0	0
AF326963	Classical_swine_fever_virus	Flaviviridae	1	0	0
JX428945	Pestivirus_Aydin_04-TR	Flaviviridae	1	0	0
M31182	Bovine_viral_diarrhea_virus_1	Flaviviridae	1	0	0
AF002227	Border_disease_virus	Flaviviridae	1	0	0
FJ040215	Bovine_viral_diarrhea_virus_3	Flaviviridae	1	0	0
KJ950914	Norway_rat_pestivirus	Flaviviridae	1	0	0
AF144617	Pestivirus_giraffe-1	Flaviviridae	1	0	0
KR011347	Porcine_pestivirus-1	Flaviviridae	1	0	0
EF100713	Bungowannah	Flaviviridae	1	0	0
AY781152	Pronghorn_antelope_pestivirus	Flaviviridae	1	0	0
KC796074	Bat_hepacivirus_PDB-829	Flaviviridae	1	0	0
KC796077	Bat_hepacivirus_PDB-112	Flaviviridae	1	0	0
KC796078	Bat_hepacivirus_PDB-491	Flaviviridae	1	0	0
KC796076	Bat_pegivirus_PDB-620	Flaviviridae	1	0	1
KC796080	Bat_pegivirus_PDB-1698	Flaviviridae	1	0	1
KC796088	Bat_pegivirus_PDB-1715	Flaviviridae	1	0	1
KP641127	Bovine_hepacivirus_BovHepV_463/G	Flaviviridae	1	0	0
KC410872	Equine_Pegivirus-1_C0035	Flaviviridae	1	0	1
U44402	Human_pegivirus_HGV	Flaviviridae	1	0	1
U45966	human_pegivirus_R10291	Flaviviridae	1	0	0
U63715	human_pegivirus_GBV-C	Flaviviridae	1	0	0
AB003289	human_pegivirus_CG01BD	Flaviviridae	1	0	0
AB003292	human_pegivirus_G05BD	Flaviviridae	1	0	0
D87713	human_pegivirus_K2141	Flaviviridae	1	0	0
AB021287	human_pegivirus_HGV-MY14	Flaviviridae	1	0	0
AY196904	human_pegivirus_765	Flaviviridae	1	0	0
AY949771	human_pegivirus_D50	Flaviviridae	1	0	0
AF070476	chimpanzee_pegivirus	Flaviviridae	1	0	0
KC551800	Guereza_hepacivirus	Flaviviridae	1	0	0
D00944	Hepatitis_C_virus_HC-J6	Flaviviridae	1	0	0
Y13184	Hepatitis_C_virus_EUH1480	Flaviviridae	1	0	0
Y12083	Hepatitis_C_virus_EUHK2	Flaviviridae	1	0	0
AF011751	Hepatitis_C_virus_H77	Flaviviridae	1	0	0
D17763	Hepatitis_C_virus_NZL1	Flaviviridae	1	0	0
GU814265	Hepatitis_C_virus_ED43	Flaviviridae	1	0	0
EF108306	Hepatitis_C_virus_QC69	Flaviviridae	1	0	0
M62321	Hepatitis_C_virus_PT	Flaviviridae	1	0	0
HGU22304	GBV-B	Flaviviridae	1	0	0
KT439329	Human_hepegivirus_AK-790	Flaviviridae	1	0	1
KP325401	Non-primate_hepacivirus_NZP1	Flaviviridae	1	0	0
KJ950938	Norway_rat_hepacivirus_NrHV-1	Flaviviridae	1	0	0
KJ950939	Norway_rat_hepacivirus_NrHV-2	Flaviviridae	1	0	0
U22303	GBV-A	Flaviviridae	1	1	1
U94421	GBV-A_Alab	Flaviviridae	1	0	0
GU566734	GBV-D_68	Flaviviridae	1	0	1
GU566735	GBV-D_93	Flaviviridae	1	0	0
KU351669	Porcine_pegivirus_PPgV_903_Ger_2013	Flaviviridae	1	0	1
KC815310	Rodent_hepacivirus_RHV-339	Flaviviridae	1	0	0
KC411777	Rodent_hepacivirus_RMU10-3382_GER_2010	Flaviviridae	1	0	0
KC411784	Rodent_hepacivirus_NLR07-oct70_NEL_2007	Flaviviridae	1	0	0
KC411806	Rodent_hepacivirus_SAR-3_RSA_2008	Flaviviridae	1	0	0
KC815311	Rodent_pegivirus_CC61	Flaviviridae	1	0	1
KC145265	TDAV-HorseA1	Flaviviridae	1	0	1
AJ225173	Tremovirus_A1	Picornaviridae	1	0	0
KY432472	Tremovirus_B1	Picornaviridae	1	0	0
M14707	Hepatovirus_A1	Picornaviridae	1	0	1
KR703607	Hepatovirus_B1	Picornaviridae	1	0	1
KT452742	Hepatovirus_C1	Picornaviridae	1	0	1
KT452637	Hepatovirus_D1	Picornaviridae	1	0	1
KT452735	Hepatovirus_E1	Picornaviridae	1	0	1
KT452685	Hepatovirus_F1	Picornaviridae	1	0	1
KT452730	Hepatovirus_G1	Picornaviridae	1	0	1
KT452691	Hepatovirus_H1	Picornaviridae	1	0	1
KT452658	Hepatovirus_I1	Picornaviridae	1	0	1
NC_001489.1	Hepatovirus A	Picornaviridae	0	1	0
S45208	Parechovirus A	Picornaviridae	1	0	1
AF327920	Parechovirus B	Picornaviridae	1	0	1
HF677705	Parechovirus C	Picornaviridae	1	0	1
KF006989	Parechovirus D	Picornaviridae	1	0	1
KY645497	Parechovirus E	Picornaviridae	1	0	1
MG600084	Parechovirus F	Picornaviridae	1	0	1
NC_003976.2	Parechovirus B	Picornaviridae	0	1	0
