# Supplementary material for: Hidden Viral Sequences in Public Sequencing Data and Warning for Future Emerging Diseases
Source: mBio. 2021 Aug 17;12(4):e01638-21. doi: 10.1128/mBio.01638-21 (PMC8406186; doi:10.1128/mBio.01638-21)
Supplement: DATA SET S6 [file mbio.01638-21-sd006.xlsx]

## Sheet: Sheet1
Data Set S6. SRA run accessions used for the read mapping analyses
SRA Run accesiion	Novel virus name	Fig. S3 0: not used 1: used	Fig. S4 0: not used 1: used
SRR6425320	Macaca MLB-like astrovirus	0	1
SRR6425326	Macaca MLB-like astrovirus	0	1
SRR6425329	Macaca MLB-like astrovirus	0	1
SRR6425342	Macaca MLB-like astrovirus	0	1
SRR6425345	Macaca MLB-like astrovirus	0	1
SRR6425347	Macaca MLB-like astrovirus	0	1
SRR6425355	Macaca MLB-like astrovirus	0	1
SRR6425356	Macaca MLB-like astrovirus	0	1
SRR6425357	Macaca MLB-like astrovirus	0	1
SRR6425364	Macaca MLB-like astrovirus	0	1
SRR6425367	Macaca MLB-like astrovirus	0	1
SRR6425368	Macaca MLB-like astrovirus	0	1
SRR6425369	Macaca MLB-like astrovirus	0	1
SRR6425372	Macaca MLB-like astrovirus	0	1
SRR6425377	Macaca MLB-like astrovirus	0	1
SRR6425379	Macaca MLB-like astrovirus	0	1
SRR6425382	Macaca MLB-like astrovirus	0	1
SRR6425386	Macaca MLB-like astrovirus	0	1
SRR6425388	Macaca MLB-like astrovirus	0	1
SRR6425391	Macaca MLB-like astrovirus	0	1
SRR6425395	Macaca MLB-like astrovirus	0	1
SRR6425398	Macaca MLB-like astrovirus	0	1
SRR6425400	Macaca MLB-like astrovirus	0	1
SRR6425402	Macaca MLB-like astrovirus	0	1
SRR6425407	Macaca MLB-like astrovirus	0	1
SRR6425408	Macaca MLB-like astrovirus	0	1
SRR6425411	Macaca MLB-like astrovirus	0	1
SRR6425415	Macaca MLB-like astrovirus	0	1
SRR6425417	Macaca MLB-like astrovirus	0	1
SRR6425428	Macaca MLB-like astrovirus	0	1
SRR6425432	Macaca MLB-like astrovirus	0	1
SRR6425433	Macaca MLB-like astrovirus	0	1
SRR6425442	Macaca MLB-like astrovirus	0	1
SRR6425444	Macaca MLB-like astrovirus	0	1
SRR6425445	Macaca MLB-like astrovirus	1	1
SRR6425446	Macaca MLB-like astrovirus	0	1
SRR6425448	Macaca MLB-like astrovirus	0	1
SRR6425449	Macaca MLB-like astrovirus	0	1
SRR6425450	Macaca MLB-like astrovirus	0	1
SRR6425452	Macaca MLB-like astrovirus	0	1
SRR6425455	Macaca MLB-like astrovirus	0	1
SRR6425456	Macaca MLB-like astrovirus	0	1
SRR6425459	Macaca MLB-like astrovirus	0	1
SRR6425461	Macaca MLB-like astrovirus	0	1
SRR6425319	Macaca MLB-like astrovirus	0	1
SRR6425321	Macaca MLB-like astrovirus	0	1
SRR6425322	Macaca MLB-like astrovirus	0	1
SRR6425330	Macaca MLB-like astrovirus	0	1
SRR6425332	Macaca MLB-like astrovirus	0	1
SRR6425335	Macaca MLB-like astrovirus	0	1
SRR6425341	Macaca MLB-like astrovirus	0	1
SRR6425353	Macaca MLB-like astrovirus	0	1
SRR6425354	Macaca MLB-like astrovirus	0	1
SRR6425360	Macaca MLB-like astrovirus	0	1
SRR6425362	Macaca MLB-like astrovirus	0	1
SRR6425365	Macaca MLB-like astrovirus	0	1
SRR6425366	Macaca MLB-like astrovirus	0	1
SRR6425371	Macaca MLB-like astrovirus	0	1
SRR6425373	Macaca MLB-like astrovirus	0	1
SRR6425374	Macaca MLB-like astrovirus	0	1
SRR6425376	Macaca MLB-like astrovirus	0	1
SRR6425381	Macaca MLB-like astrovirus	0	1
SRR6425383	Macaca MLB-like astrovirus	0	1
SRR6425385	Macaca MLB-like astrovirus	0	1
SRR6425389	Macaca MLB-like astrovirus	0	1
SRR6425390	Macaca MLB-like astrovirus	0	1
SRR6425392	Macaca MLB-like astrovirus	0	1
SRR6425393	Macaca MLB-like astrovirus	0	1
SRR6425397	Macaca MLB-like astrovirus	0	1
SRR6425401	Macaca MLB-like astrovirus	0	1
SRR6425403	Macaca MLB-like astrovirus	0	1
SRR6425404	Macaca MLB-like astrovirus	0	1
SRR6425409	Macaca MLB-like astrovirus	0	1
SRR6425410	Macaca MLB-like astrovirus	0	1
SRR6425414	Macaca MLB-like astrovirus	0	1
SRR6425416	Macaca MLB-like astrovirus	0	1
SRR6425418	Macaca MLB-like astrovirus	0	1
SRR6425419	Macaca MLB-like astrovirus	0	1
SRR6425422	Macaca MLB-like astrovirus	0	1
SRR6425423	Macaca MLB-like astrovirus	0	1
SRR6425425	Macaca MLB-like astrovirus	0	1
SRR6425426	Macaca MLB-like astrovirus	0	1
SRR6425427	Macaca MLB-like astrovirus	0	1
SRR6425431	Macaca MLB-like astrovirus	0	1
SRR6425434	Macaca MLB-like astrovirus	0	1
SRR6425437	Macaca MLB-like astrovirus	0	1
SRR6425438	Macaca MLB-like astrovirus	0	1
SRR6425443	Macaca MLB-like astrovirus	0	1
SRR6425451	Macaca MLB-like astrovirus	0	1
SRR6425453	Macaca MLB-like astrovirus	0	1
SRR6425457	Macaca MLB-like astrovirus	0	1
SRR6425458	Macaca MLB-like astrovirus	0	1
SRR6425318	Macaca MLB-like astrovirus	0	1
SRR6425323	Macaca MLB-like astrovirus	0	1
SRR6425324	Macaca MLB-like astrovirus	0	1
SRR6425325	Macaca MLB-like astrovirus	0	1
SRR6425327	Macaca MLB-like astrovirus	0	1
SRR6425328	Macaca MLB-like astrovirus	0	1
SRR6425331	Macaca MLB-like astrovirus	0	1
SRR6425333	Macaca MLB-like astrovirus	0	1
SRR6425334	Macaca MLB-like astrovirus	0	1
SRR6425336	Macaca MLB-like astrovirus	0	1
SRR6425337	Macaca MLB-like astrovirus	0	1
SRR6425338	Macaca MLB-like astrovirus	0	1
SRR6425339	Macaca MLB-like astrovirus	0	1
SRR6425340	Macaca MLB-like astrovirus	0	1
SRR6425343	Macaca MLB-like astrovirus	0	1
SRR6425344	Macaca MLB-like astrovirus	0	1
SRR6425346	Macaca MLB-like astrovirus	0	1
SRR6425348	Macaca MLB-like astrovirus	0	1
SRR6425349	Macaca MLB-like astrovirus	0	1
SRR6425350	Macaca MLB-like astrovirus	0	1
SRR6425351	Macaca MLB-like astrovirus	0	1
SRR6425352	Macaca MLB-like astrovirus	0	1
SRR6425358	Macaca MLB-like astrovirus	0	1
SRR6425359	Macaca MLB-like astrovirus	0	1
SRR6425361	Macaca MLB-like astrovirus	0	1
SRR6425363	Macaca MLB-like astrovirus	0	1
SRR6425370	Macaca MLB-like astrovirus	0	1
SRR6425375	Macaca MLB-like astrovirus	0	1
SRR6425378	Macaca MLB-like astrovirus	0	1
SRR6425380	Macaca MLB-like astrovirus	0	1
SRR6425384	Macaca MLB-like astrovirus	0	1
SRR6425387	Macaca MLB-like astrovirus	0	1
SRR6425394	Macaca MLB-like astrovirus	0	1
SRR6425396	Macaca MLB-like astrovirus	0	1
SRR6425399	Macaca MLB-like astrovirus	0	1
SRR6425405	Macaca MLB-like astrovirus	0	1
SRR6425406	Macaca MLB-like astrovirus	0	1
SRR6425412	Macaca MLB-like astrovirus	0	1
SRR6425413	Macaca MLB-like astrovirus	0	1
SRR6425420	Macaca MLB-like astrovirus	0	1
SRR6425421	Macaca MLB-like astrovirus	0	1
SRR6425424	Macaca MLB-like astrovirus	0	1
SRR6425429	Macaca MLB-like astrovirus	0	1
SRR6425430	Macaca MLB-like astrovirus	0	1
SRR6425435	Macaca MLB-like astrovirus	0	1
SRR6425436	Macaca MLB-like astrovirus	0	1
SRR6425439	Macaca MLB-like astrovirus	0	1
SRR6425440	Macaca MLB-like astrovirus	0	1
SRR6425441	Macaca MLB-like astrovirus	0	1
SRR6425447	Macaca MLB-like astrovirus	0	1
SRR6425454	Macaca MLB-like astrovirus	0	1
SRR6425460	Macaca MLB-like astrovirus	0	1
SRR518928	Tree shrew pegivirus	0	1
SRR6261040	Tree shrew pegivirus	0	1
SRR10527998	Tree shrew pegivirus	0	1
SRR6743593	Tree shrew pegivirus	0	1
SRR10528014	Tree shrew pegivirus	0	1
SRR10528001	Tree shrew pegivirus	0	1
SRR518934	Tree shrew pegivirus	0	1
SRR6743594	Tree shrew pegivirus	0	1
SRR10528010	Tree shrew pegivirus	0	1
SRR9610217	Tree shrew pegivirus	0	1
ERR1331707	Tree shrew pegivirus	0	1
SRR518931	Tree shrew pegivirus	0	1
SRR10528003	Tree shrew pegivirus	0	1
SRR9610219	Tree shrew pegivirus	0	1
SRR6261042	Tree shrew pegivirus	0	1
SRR10528011	Tree shrew pegivirus	0	1
SRR3173848	Tree shrew pegivirus	0	1
ERR1331708	Tree shrew pegivirus	0	1
SRR6251380	Tree shrew pegivirus	0	1
SRR6251381	Tree shrew pegivirus	0	1
SRR363090	Tree shrew pegivirus	0	1
SRR9610215	Tree shrew pegivirus	0	1
SRR10528009	Tree shrew pegivirus	0	1
SRR363089	Tree shrew pegivirus	0	1
SRR6743595	Tree shrew pegivirus	0	1
SRR10527999	Tree shrew pegivirus	0	1
SRR10528008	Tree shrew pegivirus	0	1
SRR10528006	Tree shrew pegivirus	0	1
SRR6251382	Tree shrew pegivirus	0	1
SRR2007663	Tree shrew pegivirus	0	1
SRR363081	Tree shrew pegivirus	0	1
SRR9610218	Tree shrew pegivirus	0	1
ERR1331667	Tree shrew pegivirus	1	1
SRR847522	Tree shrew pegivirus	0	1
SRR6251383	Tree shrew pegivirus	0	1
SRR518932	Tree shrew pegivirus	0	1
SRR10528002	Tree shrew pegivirus	0	1
SRR3173849	Tree shrew pegivirus	0	1
SRR3173847	Tree shrew pegivirus	0	1
ERR1331709	Tree shrew pegivirus	0	1
SRR1997916	Tree shrew pegivirus	0	1
SRR9610216	Tree shrew pegivirus	0	1
SRR3173845	Tree shrew pegivirus	0	1
SRR6251349	Tree shrew pegivirus	0	1
SRR10528004	Tree shrew pegivirus	0	1
SRR6261041	Tree shrew pegivirus	0	1
SRR10528015	Tree shrew pegivirus	0	1
SRR363088	Tree shrew pegivirus	0	1
SRR10528012	Tree shrew pegivirus	0	1
SRR3140962	Tree shrew pegivirus	0	1
SRR10528007	Tree shrew pegivirus	0	1
SRR10528005	Tree shrew pegivirus	0	1
SRR9610214	Tree shrew pegivirus	0	1
SRR6251384	Tree shrew pegivirus	0	1
SRR10528013	Tree shrew pegivirus	0	1
SRR3168580	Tree shrew pegivirus	0	1
SRR10528000	Tree shrew pegivirus	0	1
SRR6261043	Tree shrew pegivirus	0	1
SRR361348	Galago hepevirus	1	1
SRR361358	Galago hepevirus	0	1
SRR363079	Galago hepevirus	0	1
SRR361353	Galago hepevirus	0	1
SRR6666179	Bline mole-rat hepevirus	0	1
SRR6666143	Bline mole-rat hepevirus	0	1
SRR12202100	Bline mole-rat hepevirus	0	1
SRR6666137	Bline mole-rat hepevirus	0	1
SRR6666135	Bline mole-rat hepevirus	0	1
SRR12119378	Bline mole-rat hepevirus	0	1
SRR6781527	Bline mole-rat hepevirus	0	1
SRR6666127	Bline mole-rat hepevirus	0	1
SRR12119376	Bline mole-rat hepevirus	0	1
SRR12202101	Bline mole-rat hepevirus	0	1
SRR947879	Bline mole-rat hepevirus	0	1
SRR12119380	Bline mole-rat hepevirus	0	1
SRR6666192	Bline mole-rat hepevirus	0	1
SRR6666191	Bline mole-rat hepevirus	0	1
SRR12202094	Bline mole-rat hepevirus	0	1
SRR6666141	Bline mole-rat hepevirus	0	1
SRR6666133	Bline mole-rat hepevirus	0	1
SRR12202093	Bline mole-rat hepevirus	0	1
SRR5039061	Bline mole-rat hepevirus	0	1
SRR12202099	Bline mole-rat hepevirus	0	1
SRR5039063	Bline mole-rat hepevirus	0	1
SRR6666140	Bline mole-rat hepevirus	0	1
SRR6781525	Bline mole-rat hepevirus	0	1
SRR12119382	Bline mole-rat hepevirus	0	1
SRR6666142	Bline mole-rat hepevirus	0	1
SRR5039059	Bline mole-rat hepevirus	0	1
SRR6666188	Bline mole-rat hepevirus	0	1
SRR6666190	Bline mole-rat hepevirus	0	1
SRR6666178	Bline mole-rat hepevirus	0	1
SRR6666176	Bline mole-rat hepevirus	0	1
SRR12202104	Bline mole-rat hepevirus	0	1
SRR5039066	Bline mole-rat hepevirus	0	1
SRR12202102	Bline mole-rat hepevirus	0	1
SRR6666186	Bline mole-rat hepevirus	0	1
SRR12119384	Bline mole-rat hepevirus	0	1
SRR6666175	Bline mole-rat hepevirus	0	1
SRR6666129	Bline mole-rat hepevirus	0	1
SRR947880	Bline mole-rat hepevirus	0	1
SRR6781529	Bline mole-rat hepevirus	0	1
SRR6781526	Bline mole-rat hepevirus	0	1
SRR6666174	Bline mole-rat hepevirus	0	1
SRR6666187	Bline mole-rat hepevirus	0	1
SRR6781531	Bline mole-rat hepevirus	0	1
SRR6781530	Bline mole-rat hepevirus	0	1
SRR6666130	Bline mole-rat hepevirus	0	1
SRR6666132	Bline mole-rat hepevirus	0	1
SRR12119379	Bline mole-rat hepevirus	0	1
SRR12119383	Bline mole-rat hepevirus	0	1
SRR12119377	Bline mole-rat hepevirus	0	1
SRR6781523	Bline mole-rat hepevirus	0	1
SRR6666177	Bline mole-rat hepevirus	0	1
ERR1742973	Bline mole-rat hepevirus	1	1
ERR1742977	Bline mole-rat hepevirus	0	1
SRR6666131	Bline mole-rat hepevirus	0	1
SRR947882	Bline mole-rat hepevirus	0	1
SRR947876	Bline mole-rat hepevirus	0	1
SRR5039064	Bline mole-rat hepevirus	0	1
SRR6666183	Bline mole-rat hepevirus	0	1
SRR6666185	Bline mole-rat hepevirus	0	1
SRR12202097	Bline mole-rat hepevirus	0	1
SRR6666181	Bline mole-rat hepevirus	0	1
SRR12202095	Bline mole-rat hepevirus	0	1
ERR1742974	Bline mole-rat hepevirus	0	1
SRR6666184	Bline mole-rat hepevirus	0	1
SRR2014932	Bline mole-rat hepevirus	0	1
ERR1742978	Bline mole-rat hepevirus	0	1
SRR12119385	Bline mole-rat hepevirus	0	1
SRR6666180	Bline mole-rat hepevirus	0	1
ERR1742975	Bline mole-rat hepevirus	0	1
SRR6666182	Bline mole-rat hepevirus	0	1
SRR6666126	Bline mole-rat hepevirus	0	1
SRR6666139	Bline mole-rat hepevirus	0	1
SRR6781524	Bline mole-rat hepevirus	0	1
SRR12119381	Bline mole-rat hepevirus	0	1
SRR947878	Bline mole-rat hepevirus	0	1
SRR6666136	Bline mole-rat hepevirus	0	1
SRR5039065	Bline mole-rat hepevirus	0	1
ERR1742976	Bline mole-rat hepevirus	0	1
SRR12202096	Bline mole-rat hepevirus	0	1
SRR6666193	Bline mole-rat hepevirus	0	1
SRR6666138	Bline mole-rat hepevirus	0	1
SRR12202098	Bline mole-rat hepevirus	0	1
SRR6666145	Bline mole-rat hepevirus	0	1
SRR6781528	Bline mole-rat hepevirus	0	1
SRR6666128	Bline mole-rat hepevirus	0	1
SRR6666144	Bline mole-rat hepevirus	0	1
SRR6666134	Bline mole-rat hepevirus	0	1
SRR12202103	Bline mole-rat hepevirus	0	1
SRR947881	Bline mole-rat hepevirus	0	1
SRR6666189	Bline mole-rat hepevirus	0	1
SRR947877	Bline mole-rat hepevirus	0	1
SRR10340226	Goat hepatovirus	0	1
SRR12786260	Goat hepatovirus	0	1
SRR7755360	Goat hepatovirus	0	1
ERR2182034	Goat hepatovirus	0	1
SRR12786427	Goat hepatovirus	0	1
SRR5178003	Goat hepatovirus	0	1
SRR9948487	Goat hepatovirus	0	1
SRR9125387	Goat hepatovirus	0	1
SRR6396256	Goat hepatovirus	0	1
SRR636844	Goat hepatovirus	0	1
SRR11743622	Goat hepatovirus	0	1
SRR8002969	Goat hepatovirus	0	1
ERR2182010	Goat hepatovirus	0	1
ERR2182118	Goat hepatovirus	0	1
SRR1822403	Goat hepatovirus	0	1
SRR6964352	Goat hepatovirus	0	1
ERR2182060	Goat hepatovirus	0	1
SRR12786247	Goat hepatovirus	0	1
SRR5684858	Goat hepatovirus	0	1
SRR8002967	Goat hepatovirus	0	1
SRR5000338	Goat hepatovirus	0	1
SRR8422310	Goat hepatovirus	0	1
SRR7755354	Goat hepatovirus	0	1
SRR12786432	Goat hepatovirus	0	1
SRR1822384	Goat hepatovirus	0	1
SRR5383908	Goat hepatovirus	0	1
SRR7755081	Goat hepatovirus	0	1
SRR12786190	Goat hepatovirus	0	1
SRR12786416	Goat hepatovirus	0	1
SRR1987748	Goat hepatovirus	0	1
SRR12786321	Goat hepatovirus	0	1
ERR2182041	Goat hepatovirus	0	1
SRR12786384	Goat hepatovirus	0	1
SRR12786158	Goat hepatovirus	0	1
ERR2182033	Goat hepatovirus	0	1
SRR5448726	Goat hepatovirus	0	1
SRR11743619	Goat hepatovirus	0	1
SRR6396258	Goat hepatovirus	0	1
SRR12786106	Goat hepatovirus	0	1
SRR12460168	Goat hepatovirus	0	1
SRR9903443	Goat hepatovirus	0	1
SRR9124574	Goat hepatovirus	0	1
SRR11905278	Goat hepatovirus	0	1
SRR3985593	Goat hepatovirus	0	1
ERR2182055	Goat hepatovirus	0	1
SRR9125428	Goat hepatovirus	0	1
SRR12786393	Goat hepatovirus	0	1
SRR13069552	Goat hepatovirus	0	1
SRR12527919	Goat hepatovirus	0	1
SRR3110865	Goat hepatovirus	0	1
SRR12460166	Goat hepatovirus	0	1
SRR12786261	Goat hepatovirus	0	1
SRR3658611	Goat hepatovirus	0	1
SRR12786111	Goat hepatovirus	0	1
SRR12786413	Goat hepatovirus	0	1
SRR489503	Goat hepatovirus	0	1
SRR12786307	Goat hepatovirus	0	1
ERR2664204	Goat hepatovirus	0	1
SRR10004194	Goat hepatovirus	0	1
SRR12786194	Goat hepatovirus	0	1
SRR12786388	Goat hepatovirus	0	1
SRR5714865	Goat hepatovirus	0	1
SRR7250914	Goat hepatovirus	0	1
SRR12786373	Goat hepatovirus	0	1
SRR9125416	Goat hepatovirus	0	1
SRR12786145	Goat hepatovirus	0	1
SRR12131505	Goat hepatovirus	0	1
SRR7250911	Goat hepatovirus	0	1
SRR2061360	Goat hepatovirus	0	1
SRR12786298	Goat hepatovirus	0	1
SRR9124582	Goat hepatovirus	0	1
SRR4042139	Goat hepatovirus	0	1
SRR12786336	Goat hepatovirus	0	1
SRR12786424	Goat hepatovirus	0	1
SRR10340225	Goat hepatovirus	0	1
ERR2182027	Goat hepatovirus	0	1
SRR10693512	Goat hepatovirus	0	1
SRR5684850	Goat hepatovirus	0	1
SRR12786109	Goat hepatovirus	0	1
SRR1917587	Goat hepatovirus	0	1
SRR5690224	Goat hepatovirus	0	1
SRR5943644	Goat hepatovirus	0	1
SRR9903439	Goat hepatovirus	0	1
SRR9986102	Goat hepatovirus	0	1
SRR12786325	Goat hepatovirus	0	1
SRR9986092	Goat hepatovirus	0	1
SRR4407717	Goat hepatovirus	0	1
SRR12786185	Goat hepatovirus	0	1
SRR3744683	Goat hepatovirus	0	1
SRR9903442	Goat hepatovirus	0	1
SRR7755104	Goat hepatovirus	0	1
SRR8890476	Goat hepatovirus	0	1
ERR2182036	Goat hepatovirus	0	1
SRR5000348	Goat hepatovirus	0	1
SRR9125417	Goat hepatovirus	0	1
SRR5690619	Goat hepatovirus	0	1
SRR5506734	Goat hepatovirus	0	1
SRR7612060	Goat hepatovirus	0	1
SRR9125382	Goat hepatovirus	0	1
SRR1822406	Goat hepatovirus	0	1
ERR2182099	Goat hepatovirus	0	1
SRR12786349	Goat hepatovirus	0	1
ERR2182008	Goat hepatovirus	0	1
ERR2664203	Goat hepatovirus	0	1
SRR12786127	Goat hepatovirus	0	1
SRR12786299	Goat hepatovirus	0	1
SRR5801712	Goat hepatovirus	0	1
SRR10559899	Goat hepatovirus	0	1
SRR5690614	Goat hepatovirus	0	1
SRR10004212	Goat hepatovirus	0	1
SRR7755426	Goat hepatovirus	0	1
SRR7755080	Goat hepatovirus	0	1
SRR5684871	Goat hepatovirus	0	1
ERR2182097	Goat hepatovirus	0	1
SRR3109724	Goat hepatovirus	0	1
SRR8422312	Goat hepatovirus	0	1
SRR10974142	Goat hepatovirus	0	1
SRR12786354	Goat hepatovirus	0	1
SRR7755411	Goat hepatovirus	0	1
SRR8002932	Goat hepatovirus	0	1
SRR10438781	Goat hepatovirus	0	1
SRR609420	Goat hepatovirus	0	1
SRR9903436	Goat hepatovirus	0	1
ERR2182061	Goat hepatovirus	0	1
SRR12786121	Goat hepatovirus	0	1
SRR7151397	Goat hepatovirus	0	1
SRR12786114	Goat hepatovirus	0	1
SRR12786141	Goat hepatovirus	0	1
SRR1556738	Goat hepatovirus	0	1
SRR6411199	Goat hepatovirus	0	1
SRR2102020	Goat hepatovirus	0	1
SRR2102016	Goat hepatovirus	0	1
SRR5969130	Goat hepatovirus	0	1
SRR12786102	Goat hepatovirus	0	1
SRR12786255	Goat hepatovirus	0	1
SRR7151414	Goat hepatovirus	0	1
SRR12786423	Goat hepatovirus	0	1
SRR11905288	Goat hepatovirus	0	1
SRR9125400	Goat hepatovirus	0	1
SRR8890485	Goat hepatovirus	0	1
SRR8422318	Goat hepatovirus	0	1
SRR6964353	Goat hepatovirus	0	1
SRR9125381	Goat hepatovirus	0	1
SRR3744686	Goat hepatovirus	0	1
SRR3985592	Goat hepatovirus	0	1
SRR12786391	Goat hepatovirus	0	1
ERR2181989	Goat hepatovirus	0	1
SRR7151406	Goat hepatovirus	0	1
SRR7612054	Goat hepatovirus	0	1
SRR9986097	Goat hepatovirus	0	1
SRR8422306	Goat hepatovirus	0	1
SRR13069554	Goat hepatovirus	0	1
SRR9124587	Goat hepatovirus	0	1
SRR7755357	Goat hepatovirus	0	1
SRR12786318	Goat hepatovirus	0	1
SRR7518401	Goat hepatovirus	0	1
SRR9125394	Goat hepatovirus	0	1
ERR2182007	Goat hepatovirus	0	1
SRR747801	Goat hepatovirus	0	1
SRR10314288	Goat hepatovirus	0	1
SRR1822401	Goat hepatovirus	0	1
SRR5969127	Goat hepatovirus	0	1
SRR12786234	Goat hepatovirus	0	1
SRR7755350	Goat hepatovirus	0	1
SRR12786371	Goat hepatovirus	0	1
SRR12786337	Goat hepatovirus	0	1
SRR12786230	Goat hepatovirus	0	1
SRR10438779	Goat hepatovirus	0	1
SRR4407720	Goat hepatovirus	0	1
SRR12527918	Goat hepatovirus	0	1
SRR1822394	Goat hepatovirus	0	1
SRR12786380	Goat hepatovirus	0	1
ERR2182009	Goat hepatovirus	0	1
SRR9986110	Goat hepatovirus	0	1
SRR11905280	Goat hepatovirus	0	1
SRR12527915	Goat hepatovirus	0	1
SRR6037874	Goat hepatovirus	0	1
SRR9125404	Goat hepatovirus	0	1
SRR12786138	Goat hepatovirus	0	1
SRR12786155	Goat hepatovirus	0	1
SRR10004201	Goat hepatovirus	0	1
SRR10980029	Goat hepatovirus	0	1
SRR5684872	Goat hepatovirus	0	1
SRR9125431	Goat hepatovirus	0	1
ERR2182016	Goat hepatovirus	0	1
SRR12786156	Goat hepatovirus	0	1
SRR11853197	Goat hepatovirus	0	1
SRR6411189	Goat hepatovirus	0	1
SRR12523048	Goat hepatovirus	0	1
SRR12786169	Goat hepatovirus	0	1
SRR1822385	Goat hepatovirus	0	1
SRR12786293	Goat hepatovirus	0	1
ERR2182054	Goat hepatovirus	0	1
ERR2182029	Goat hepatovirus	0	1
SRR12786302	Goat hepatovirus	0	1
SRR7755342	Goat hepatovirus	0	1
SRR12786278	Goat hepatovirus	0	1
SRR9125433	Goat hepatovirus	0	1
SRR12786350	Goat hepatovirus	0	1
SRR12786376	Goat hepatovirus	0	1
SRR10754098	Goat hepatovirus	0	1
SRR5190453	Goat hepatovirus	0	1
SRR8648512	Goat hepatovirus	0	1
SRR9986101	Goat hepatovirus	0	1
SRR5190442	Goat hepatovirus	0	1
SRR10693524	Goat hepatovirus	0	1
SRR9822810	Goat hepatovirus	0	1
SRR3985584	Goat hepatovirus	0	1
SRR5000329	Goat hepatovirus	0	1
SRR12786252	Goat hepatovirus	0	1
SRR3110867	Goat hepatovirus	0	1
SRR7755486	Goat hepatovirus	0	1
SRR5690237	Goat hepatovirus	0	1
SRR9903444	Goat hepatovirus	0	1
SRR5000349	Goat hepatovirus	0	1
SRR12786245	Goat hepatovirus	0	1
SRR9992788	Goat hepatovirus	0	1
SRR11743609	Goat hepatovirus	0	1
SRR9903447	Goat hepatovirus	0	1
SRR5650004	Goat hepatovirus	0	1
ERR2182079	Goat hepatovirus	0	1
SRR12786216	Goat hepatovirus	0	1
SRR12786231	Goat hepatovirus	0	1
SRR12786421	Goat hepatovirus	0	1
ERR2182048	Goat hepatovirus	0	1
SRR12786359	Goat hepatovirus	0	1
SRR11743617	Goat hepatovirus	0	1
SRR3917974	Goat hepatovirus	0	1
SRR12786403	Goat hepatovirus	0	1
SRR12786390	Goat hepatovirus	0	1
SRR11743624	Goat hepatovirus	0	1
SRR7151410	Goat hepatovirus	0	1
SRR11743613	Goat hepatovirus	0	1
ERR2181973	Goat hepatovirus	0	1
SRR12786428	Goat hepatovirus	0	1
SRR5650002	Goat hepatovirus	0	1
SRR12786193	Goat hepatovirus	0	1
ERR2181983	Goat hepatovirus	0	1
SRR8890475	Goat hepatovirus	0	1
SRR9124590	Goat hepatovirus	0	1
SRR3985583	Goat hepatovirus	0	1
SRR5383902	Goat hepatovirus	0	1
SRR12786286	Goat hepatovirus	0	1
SRR5684865	Goat hepatovirus	0	1
SRR11149914	Goat hepatovirus	0	1
SRR10438780	Goat hepatovirus	0	1
SRR12523055	Goat hepatovirus	0	1
SRR1822391	Goat hepatovirus	0	1
SRR9822816	Goat hepatovirus	0	1
SRR8138855	Goat hepatovirus	0	1
SRR9125405	Goat hepatovirus	0	1
SRR12786213	Goat hepatovirus	0	1
ERR2181991	Goat hepatovirus	0	1
SRR12786196	Goat hepatovirus	0	1
SRR12786279	Goat hepatovirus	0	1
SRR12786192	Goat hepatovirus	0	1
SRR9986100	Goat hepatovirus	0	1
SRR3085633	Goat hepatovirus	0	1
SRR9125389	Goat hepatovirus	0	1
SRR5801709	Goat hepatovirus	0	1
SRR7755361	Goat hepatovirus	0	1
SRR9124578	Goat hepatovirus	0	1
SRR7755079	Goat hepatovirus	0	1
SRR9903441	Goat hepatovirus	0	1
SRR12786180	Goat hepatovirus	0	1
SRR12786397	Goat hepatovirus	0	1
SRR9986113	Goat hepatovirus	0	1
SRR11350515	Goat hepatovirus	0	1
ERR2181977	Goat hepatovirus	0	1
SRR12786411	Goat hepatovirus	0	1
ERR3435175	Goat hepatovirus	0	1
SRR9087856	Goat hepatovirus	0	1
SRR8890484	Goat hepatovirus	0	1
ERR2181994	Goat hepatovirus	0	1
SRR7755226	Goat hepatovirus	0	1
SRR1822404	Goat hepatovirus	0	1
SRR12786268	Goat hepatovirus	0	1
SRR12786149	Goat hepatovirus	0	1
SRR12786382	Goat hepatovirus	0	1
SRR5690622	Goat hepatovirus	0	1
SRR489500	Goat hepatovirus	0	1
SRR11149916	Goat hepatovirus	0	1
SRR9087850	Goat hepatovirus	0	1
SRR11149908	Goat hepatovirus	0	1
SRR12786429	Goat hepatovirus	0	1
SRR12523054	Goat hepatovirus	0	1
SRR9308830	Goat hepatovirus	0	1
SRR7518405	Goat hepatovirus	0	1
SRR6396259	Goat hepatovirus	0	1
SRR12786425	Goat hepatovirus	0	1
SRR11743608	Goat hepatovirus	0	1
SRR12523058	Goat hepatovirus	0	1
SRR5178053	Goat hepatovirus	0	1
SRR9125390	Goat hepatovirus	0	1
SRR8002971	Goat hepatovirus	0	1
SRR12786241	Goat hepatovirus	0	1
SRR12786396	Goat hepatovirus	0	1
SRR1822405	Goat hepatovirus	0	1
ERR2182080	Goat hepatovirus	0	1
SRR12786197	Goat hepatovirus	0	1
SRR7151409	Goat hepatovirus	0	1
SRR8422304	Goat hepatovirus	0	1
SRR11743612	Goat hepatovirus	0	1
SRR12786273	Goat hepatovirus	0	1
SRR11149898	Goat hepatovirus	0	1
SRR489493	Goat hepatovirus	0	1
SRR9822818	Goat hepatovirus	0	1
SRR9986099	Goat hepatovirus	0	1
SRR12786125	Goat hepatovirus	0	1
SRR11149904	Goat hepatovirus	0	1
SRR10559898	Goat hepatovirus	0	1
SRR7518408	Goat hepatovirus	0	1
SRR11350506	Goat hepatovirus	0	1
SRR11743620	Goat hepatovirus	0	1
SRR4238023	Goat hepatovirus	0	1
SRR9125418	Goat hepatovirus	0	1
ERR2182043	Goat hepatovirus	0	1
SRR5383911	Goat hepatovirus	0	1
SRR12786188	Goat hepatovirus	0	1
SRR12786203	Goat hepatovirus	0	1
SRR8890479	Goat hepatovirus	0	1
SRR6314317	Goat hepatovirus	0	1
SRR7403261	Goat hepatovirus	0	1
SRR12786269	Goat hepatovirus	0	1
SRR9087841	Goat hepatovirus	0	1
SRR7755278	Goat hepatovirus	0	1
SRR7755358	Goat hepatovirus	0	1
ERR2182023	Goat hepatovirus	0	1
SRR9087849	Goat hepatovirus	0	1
SRR9822813	Goat hepatovirus	0	1
SRR12786130	Goat hepatovirus	0	1
SRR8002937	Goat hepatovirus	0	1
SRR12527926	Goat hepatovirus	0	1
SRR5259118	Goat hepatovirus	0	1
SRR12711670	Goat hepatovirus	0	1
SRR9087853	Goat hepatovirus	0	1
ERR2182053	Goat hepatovirus	0	1
SRR10438772	Goat hepatovirus	0	1
SRR12786305	Goat hepatovirus	0	1
SRR8890487	Goat hepatovirus	0	1
SRR7755099	Goat hepatovirus	0	1
ERR2182068	Goat hepatovirus	0	1
SRR12786165	Goat hepatovirus	0	1
SRR12711666	Goat hepatovirus	0	1
SRR1822386	Goat hepatovirus	0	1
ERR2182115	Goat hepatovirus	0	1
SRR9087852	Goat hepatovirus	0	1
SRR9948482	Goat hepatovirus	0	1
SRR10530607	Goat hepatovirus	0	1
SRR4042133	Goat hepatovirus	0	1
SRR7151391	Goat hepatovirus	0	1
SRR12786317	Goat hepatovirus	0	1
SRR9125411	Goat hepatovirus	0	1
SRR9308822	Goat hepatovirus	0	1
SRR12786136	Goat hepatovirus	0	1
SRR5714866	Goat hepatovirus	0	1
SRR10340238	Goat hepatovirus	0	1
SRR1822395	Goat hepatovirus	0	1
SRR10559897	Goat hepatovirus	0	1
SRR11149910	Goat hepatovirus	0	1
SRR7151390	Goat hepatovirus	0	1
ERR2182086	Goat hepatovirus	0	1
SRR3985582	Goat hepatovirus	0	1
SRR12786174	Goat hepatovirus	0	1
SRR12131504	Goat hepatovirus	0	1
SRR7755152	Goat hepatovirus	0	1
SRR12786264	Goat hepatovirus	0	1
SRR7151387	Goat hepatovirus	0	1
SRR2102015	Goat hepatovirus	0	1
ERR2181967	Goat hepatovirus	0	1
SRR11350508	Goat hepatovirus	0	1
SRR943137	Goat hepatovirus	0	1
SRR10693518	Goat hepatovirus	0	1
SRR5650003	Goat hepatovirus	0	1
SRR2061365	Goat hepatovirus	0	1
SRR8890473	Goat hepatovirus	0	1
ERR2182066	Goat hepatovirus	0	1
ERR2182032	Goat hepatovirus	0	1
ERR2181997	Goat hepatovirus	0	1
SRR12786223	Goat hepatovirus	0	1
SRR12460169	Goat hepatovirus	0	1
ERR2182123	Goat hepatovirus	0	1
ERR2181984	Goat hepatovirus	0	1
SRR10693519	Goat hepatovirus	0	1
SRR9903433	Goat hepatovirus	0	1
SRR12131508	Goat hepatovirus	0	1
SRR9903440	Goat hepatovirus	0	1
SRR10693521	Goat hepatovirus	0	1
ERR2182108	Goat hepatovirus	0	1
SRR3917913	Goat hepatovirus	0	1
SRR12786224	Goat hepatovirus	0	1
ERR2182005	Goat hepatovirus	0	1
SRR7755231	Goat hepatovirus	0	1
SRR10314291	Goat hepatovirus	0	1
SRR12786316	Goat hepatovirus	0	1
SRR10559893	Goat hepatovirus	0	1
SRR10004204	Goat hepatovirus	0	1
SRR9986112	Goat hepatovirus	0	1
SRR7196723	Goat hepatovirus	0	1
SRR7151405	Goat hepatovirus	0	1
SRR9125430	Goat hepatovirus	0	1
SRR8648514	Goat hepatovirus	0	1
SRR12786301	Goat hepatovirus	0	1
SRR12786383	Goat hepatovirus	0	1
SRR12786157	Goat hepatovirus	0	1
SRR5190484	Goat hepatovirus	0	1
SRR4015717	Goat hepatovirus	0	1
SRR12786150	Goat hepatovirus	0	1
SRR8422317	Goat hepatovirus	0	1
SRR11149900	Goat hepatovirus	0	1
ERR2182000	Goat hepatovirus	0	1
SRR12786291	Goat hepatovirus	0	1
SRR12527914	Goat hepatovirus	0	1
SRR489505	Goat hepatovirus	0	1
SRR12527922	Goat hepatovirus	0	1
SRR7755287	Goat hepatovirus	0	1
SRR12786210	Goat hepatovirus	0	1
SRR8138850	Goat hepatovirus	0	1
SRR6411194	Goat hepatovirus	0	1
ERR2182001	Goat hepatovirus	0	1
SRR7151396	Goat hepatovirus	0	1
SRR9087859	Goat hepatovirus	0	1
SRR12786352	Goat hepatovirus	0	1
SRR10004215	Goat hepatovirus	0	1
ERR2182049	Goat hepatovirus	0	1
SRR5690616	Goat hepatovirus	0	1
SRR10980027	Goat hepatovirus	0	1
SRR3133414	Goat hepatovirus	0	1
SRR7755345	Goat hepatovirus	0	1
ERR2182081	Goat hepatovirus	0	1
SRR7196725	Goat hepatovirus	0	1
SRR9308829	Goat hepatovirus	0	1
SRR9948480	Goat hepatovirus	0	1
SRR12786198	Goat hepatovirus	0	1
SRR11743607	Goat hepatovirus	0	1
SRR7755225	Goat hepatovirus	0	1
SRR11743614	Goat hepatovirus	0	1
SRR7151416	Goat hepatovirus	0	1
SRR5969131	Goat hepatovirus	0	1
SRR7612061	Goat hepatovirus	0	1
SRR5178106	Goat hepatovirus	0	1
SRR12786335	Goat hepatovirus	0	1
SRR7081522	Goat hepatovirus	0	1
ERR2182004	Goat hepatovirus	0	1
SRR7755351	Goat hepatovirus	0	1
SRR5448738	Goat hepatovirus	0	1
SRR11743625	Goat hepatovirus	0	1
SRR11743638	Goat hepatovirus	0	1
SRR1822400	Goat hepatovirus	0	1
SRR5000354	Goat hepatovirus	0	1
SRR10004220	Goat hepatovirus	0	1
SRR9903445	Goat hepatovirus	0	1
SRR10693515	Goat hepatovirus	0	1
SRR8890467	Goat hepatovirus	0	1
SRR12786191	Goat hepatovirus	0	1
SRR6964347	Goat hepatovirus	0	1
SRR12786227	Goat hepatovirus	0	1
ERR2182095	Goat hepatovirus	0	1
SRR5190455	Goat hepatovirus	0	1
SRR10004211	Goat hepatovirus	0	1
SRR10004213	Goat hepatovirus	0	1
SRR3989693	Goat hepatovirus	0	1
ERR2664194	Goat hepatovirus	0	1
SRR5000325	Goat hepatovirus	0	1
SRR3085632	Goat hepatovirus	0	1
SRR12786211	Goat hepatovirus	0	1
SRR12786407	Goat hepatovirus	0	1
SRR9087857	Goat hepatovirus	0	1
SRR520148	Goat hepatovirus	0	1
ERR2182116	Goat hepatovirus	0	1
ERR2664207	Goat hepatovirus	0	1
SRR12786257	Goat hepatovirus	0	1
ERR2182093	Goat hepatovirus	0	1
SRR5943642	Goat hepatovirus	0	1
ERR2182067	Goat hepatovirus	0	1
SRR9125425	Goat hepatovirus	0	1
ERR2182047	Goat hepatovirus	0	1
SRR12786334	Goat hepatovirus	0	1
SRR6314316	Goat hepatovirus	0	1
SRR8002930	Goat hepatovirus	0	1
SRR5000352	Goat hepatovirus	0	1
ERR2181987	Goat hepatovirus	0	1
SRR7081521	Goat hepatovirus	0	1
SRR11149915	Goat hepatovirus	0	1
SRR5684855	Goat hepatovirus	0	1
SRR12786244	Goat hepatovirus	0	1
SRR12786118	Goat hepatovirus	0	1
SRR12786265	Goat hepatovirus	0	1
SRR1917586	Goat hepatovirus	0	1
SRR10559895	Goat hepatovirus	0	1
SRR1822392	Goat hepatovirus	0	1
SRR12786368	Goat hepatovirus	0	1
SRR5684853	Goat hepatovirus	0	1
SRR10004209	Goat hepatovirus	0	1
SRR5506737	Goat hepatovirus	0	1
SRR12786353	Goat hepatovirus	0	1
SRR9125415	Goat hepatovirus	0	1
SRR6964351	Goat hepatovirus	0	1
SRR12786220	Goat hepatovirus	0	1
SRR8138856	Goat hepatovirus	0	1
SRR11905281	Goat hepatovirus	0	1
SRR12786179	Goat hepatovirus	0	1
SRR10340239	Goat hepatovirus	0	1
SRR11149907	Goat hepatovirus	0	1
SRR9125401	Goat hepatovirus	0	1
ERR2181969	Goat hepatovirus	0	1
SRR12786248	Goat hepatovirus	0	1
SRR7755356	Goat hepatovirus	0	1
SRR3917937	Goat hepatovirus	0	1
SRR9986111	Goat hepatovirus	0	1
SRR1822396	Goat hepatovirus	0	1
SRR9986091	Goat hepatovirus	0	1
SRR7151399	Goat hepatovirus	0	1
SRR10004214	Goat hepatovirus	0	1
SRR5448730	Goat hepatovirus	0	1
SRR11853198	Goat hepatovirus	0	1
SRR11350514	Goat hepatovirus	0	1
SRR8890480	Goat hepatovirus	0	1
SRR9124577	Goat hepatovirus	0	1
SRR9308825	Goat hepatovirus	0	1
SRR12786404	Goat hepatovirus	0	1
SRR10693517	Goat hepatovirus	0	1
SRR7196727	Goat hepatovirus	0	1
SRR5000326	Goat hepatovirus	0	1
ERR2182069	Goat hepatovirus	0	1
SRR11149903	Goat hepatovirus	0	1
SRR10574275	Goat hepatovirus	0	1
SRR5383917	Goat hepatovirus	0	1
SRR12786329	Goat hepatovirus	0	1
SRR5000342	Goat hepatovirus	0	1
SRR9822817	Goat hepatovirus	0	1
SRR7755423	Goat hepatovirus	0	1
ERR2182038	Goat hepatovirus	0	1
SRR10340237	Goat hepatovirus	0	1
SRR12786103	Goat hepatovirus	0	1
SRR10340236	Goat hepatovirus	0	1
ERR2182124	Goat hepatovirus	0	1
SRR12786221	Goat hepatovirus	0	1
ERR3435177	Goat hepatovirus	0	1
ERR2181981	Goat hepatovirus	0	1
SRR9308832	Goat hepatovirus	0	1
SRR3917917	Goat hepatovirus	0	1
SRR9124579	Goat hepatovirus	0	1
ERR2664209	Goat hepatovirus	0	1
SRR12786330	Goat hepatovirus	0	1
SRR6314318	Goat hepatovirus	0	1
SRR3917983	Goat hepatovirus	0	1
ERR2664208	Goat hepatovirus	0	1
SRR9125396	Goat hepatovirus	0	1
SRR10340227	Goat hepatovirus	0	1
SRR6396255	Goat hepatovirus	0	1
SRR10004196	Goat hepatovirus	0	1
SRR12786249	Goat hepatovirus	0	1
ERR2181961	Goat hepatovirus	0	1
SRR10559894	Goat hepatovirus	0	1
SRR12786173	Goat hepatovirus	0	1
SRR12786137	Goat hepatovirus	0	1
SRR8422319	Goat hepatovirus	0	1
SRR12786398	Goat hepatovirus	0	1
SRR12523052	Goat hepatovirus	0	1
SRR747798	Goat hepatovirus	0	1
SRR7755085	Goat hepatovirus	0	1
SRR9948483	Goat hepatovirus	0	1
SRR9124581	Goat hepatovirus	0	1
SRR9124583	Goat hepatovirus	0	1
SRR11149905	Goat hepatovirus	0	1
ERR2182022	Goat hepatovirus	0	1
SRR12786172	Goat hepatovirus	0	1
SRR10340229	Goat hepatovirus	0	1
SRR12786364	Goat hepatovirus	0	1
SRR8648511	Goat hepatovirus	0	1
SRR7755283	Goat hepatovirus	0	1
SRR12786375	Goat hepatovirus	0	1
ERR2182052	Goat hepatovirus	0	1
SRR9986103	Goat hepatovirus	0	1
SRR12786270	Goat hepatovirus	0	1
SRR12711673	Goat hepatovirus	0	1
SRR7151400	Goat hepatovirus	0	1
ERR2182025	Goat hepatovirus	0	1
SRR8422314	Goat hepatovirus	0	1
SRR7755091	Goat hepatovirus	0	1
SRR12786381	Goat hepatovirus	0	1
SRR7151403	Goat hepatovirus	0	1
SRR5448731	Goat hepatovirus	0	1
SRR12786240	Goat hepatovirus	0	1
SRR7755088	Goat hepatovirus	0	1
SRR1822407	Goat hepatovirus	0	1
SRR7755102	Goat hepatovirus	0	1
SRR5000335	Goat hepatovirus	0	1
SRR3085625	Goat hepatovirus	0	1
SRR12786420	Goat hepatovirus	0	1
SRR4407722	Goat hepatovirus	0	1
SRR8648516	Goat hepatovirus	0	1
ERR2664210	Goat hepatovirus	0	1
SRR7612067	Goat hepatovirus	0	1
SRR5383913	Goat hepatovirus	0	1
SRR3918028	Goat hepatovirus	0	1
SRR12786351	Goat hepatovirus	0	1
SRR3985591	Goat hepatovirus	0	1
SRR12786225	Goat hepatovirus	0	1
SRR10754097	Goat hepatovirus	0	1
SRR9124585	Goat hepatovirus	0	1
SRR12786378	Goat hepatovirus	0	1
SRR5000351	Goat hepatovirus	0	1
SRR489495	Goat hepatovirus	0	1
SRR8422316	Goat hepatovirus	0	1
ERR2182094	Goat hepatovirus	0	1
SRR7612059	Goat hepatovirus	0	1
SRR12786360	Goat hepatovirus	0	1
SRR8002931	Goat hepatovirus	0	1
SRR11853196	Goat hepatovirus	0	1
SRR12711671	Goat hepatovirus	0	1
SRR5943641	Goat hepatovirus	0	1
SRR5000341	Goat hepatovirus	0	1
SRR7755100	Goat hepatovirus	0	1
ERR2182074	Goat hepatovirus	0	1
SRR12786246	Goat hepatovirus	0	1
SRR5000350	Goat hepatovirus	0	1
SRR12786262	Goat hepatovirus	0	1
SRR9087840	Goat hepatovirus	0	1
SRR12786271	Goat hepatovirus	0	1
SRR9822814	Goat hepatovirus	0	1
SRR11743615	Goat hepatovirus	0	1
SRR8890483	Goat hepatovirus	0	1
ERR2182088	Goat hepatovirus	0	1
SRR11905283	Goat hepatovirus	0	1
ERR2181970	Goat hepatovirus	0	1
SRR12786160	Goat hepatovirus	0	1
SRR6964348	Goat hepatovirus	0	1
SRR8890471	Goat hepatovirus	0	1
ERR2181995	Goat hepatovirus	0	1
ERR2182018	Goat hepatovirus	0	1
SRR7755224	Goat hepatovirus	0	1
SRR747787	Goat hepatovirus	0	1
ERR2182003	Goat hepatovirus	0	1
SRR12786410	Goat hepatovirus	0	1
SRR9822811	Goat hepatovirus	0	1
SRR5690125	Goat hepatovirus	0	1
ERR2181975	Goat hepatovirus	0	1
SRR12460167	Goat hepatovirus	0	1
SRR10004207	Goat hepatovirus	0	1
ERR2664205	Goat hepatovirus	0	1
ERR2182073	Goat hepatovirus	0	1
SRR12786129	Goat hepatovirus	0	1
ERR2664196	Goat hepatovirus	0	1
SRR11149901	Goat hepatovirus	0	1
SRR11905287	Goat hepatovirus	0	1
SRR12786386	Goat hepatovirus	0	1
SRR10693510	Goat hepatovirus	0	1
SRR12786412	Goat hepatovirus	0	1
SRR7755084	Goat hepatovirus	0	1
SRR12460165	Goat hepatovirus	0	1
ERR2182109	Goat hepatovirus	0	1
SRR7755228	Goat hepatovirus	0	1
SRR7151415	Goat hepatovirus	0	1
SRR12786395	Goat hepatovirus	0	1
SRR5000336	Goat hepatovirus	0	1
SRR7755286	Goat hepatovirus	0	1
SRR9986096	Goat hepatovirus	0	1
SRR3133401	Goat hepatovirus	0	1
SRR9125385	Goat hepatovirus	0	1
ERR2182076	Goat hepatovirus	0	1
SRR7755154	Goat hepatovirus	0	1
SRR12786098	Goat hepatovirus	0	1
SRR1822409	Goat hepatovirus	0	1
ERR2181976	Goat hepatovirus	0	1
SRR5684867	Goat hepatovirus	0	1
SRR7755353	Goat hepatovirus	0	1
SRR12786367	Goat hepatovirus	0	1
SRR9125391	Goat hepatovirus	0	1
SRR12786309	Goat hepatovirus	0	1
SRR7755413	Goat hepatovirus	0	1
SRR7151393	Goat hepatovirus	0	1
SRR5969129	Goat hepatovirus	0	1
SRR5000333	Goat hepatovirus	0	1
SRR5190441	Goat hepatovirus	0	1
SRR10693513	Goat hepatovirus	0	1
SRR5000340	Goat hepatovirus	0	1
SRR12786294	Goat hepatovirus	0	1
SRR9087842	Goat hepatovirus	0	1
SRR6396257	Goat hepatovirus	0	1
SRR5427906	Goat hepatovirus	0	1
ERR2182092	Goat hepatovirus	0	1
SRR9986086	Goat hepatovirus	0	1
SRR5690620	Goat hepatovirus	0	1
SRR8890474	Goat hepatovirus	0	1
ERR2182011	Goat hepatovirus	0	1
SRR9125422	Goat hepatovirus	0	1
SRR5448728	Goat hepatovirus	0	1
SRR11743631	Goat hepatovirus	0	1
ERR2182072	Goat hepatovirus	0	1
SRR5690240	Goat hepatovirus	0	1
SRR10004199	Goat hepatovirus	0	1
SRR1822389	Goat hepatovirus	0	1
SRR11149899	Goat hepatovirus	0	1
ERR2182121	Goat hepatovirus	0	1
SRR12786297	Goat hepatovirus	0	1
SRR12786237	Goat hepatovirus	0	1
SRR5448737	Goat hepatovirus	0	1
SRR12786422	Goat hepatovirus	0	1
ERR2181996	Goat hepatovirus	0	1
SRR7755087	Goat hepatovirus	0	1
SRR12786324	Goat hepatovirus	0	1
SRR9125406	Goat hepatovirus	0	1
SRR3917980	Goat hepatovirus	0	1
SRR8002972	Goat hepatovirus	0	1
SRR5383914	Goat hepatovirus	0	1
SRR8002973	Goat hepatovirus	0	1
SRR12786135	Goat hepatovirus	0	1
SRR7518400	Goat hepatovirus	0	1
SRR12786387	Goat hepatovirus	0	1
SRR7518399	Goat hepatovirus	0	1
SRR7518402	Goat hepatovirus	0	1
ERR2181985	Goat hepatovirus	0	1
SRR3917938	Goat hepatovirus	0	1
SRR5684873	Goat hepatovirus	0	1
SRR2061362	Goat hepatovirus	0	1
SRR9125398	Goat hepatovirus	0	1
SRR7196724	Goat hepatovirus	0	1
SRR11149909	Goat hepatovirus	0	1
SRR5383915	Goat hepatovirus	0	1
SRR10340224	Goat hepatovirus	0	1
SRR10004216	Goat hepatovirus	0	1
SRR12131506	Goat hepatovirus	0	1
SRR2102022	Goat hepatovirus	0	1
SRR7755289	Goat hepatovirus	0	1
SRR8890477	Goat hepatovirus	0	1
SRR12786405	Goat hepatovirus	0	1
ERR2182045	Goat hepatovirus	0	1
SRR10530608	Goat hepatovirus	0	1
SRR7755233	Goat hepatovirus	0	1
SRR12786315	Goat hepatovirus	0	1
SRR609421	Goat hepatovirus	0	1
SRR12786283	Goat hepatovirus	0	1
SRR6662771	Goat hepatovirus	0	1
SRR5383912	Goat hepatovirus	0	1
SRR7612053	Goat hepatovirus	0	1
SRR7518407	Goat hepatovirus	0	1
SRR12527913	Goat hepatovirus	0	1
SRR9125403	Goat hepatovirus	0	1
SRR11743634	Goat hepatovirus	0	1
SRR12523057	Goat hepatovirus	0	1
SRR12786417	Goat hepatovirus	0	1
ERR2181993	Goat hepatovirus	0	1
SRR12786332	Goat hepatovirus	0	1
SRR10980030	Goat hepatovirus	0	1
SRR7151384	Goat hepatovirus	0	1
SRR9986093	Goat hepatovirus	0	1
SRR8422313	Goat hepatovirus	0	1
SRR5690238	Goat hepatovirus	0	1
ERR2182056	Goat hepatovirus	0	1
ERR2182083	Goat hepatovirus	0	1
SRR12786110	Goat hepatovirus	0	1
SRR8002933	Goat hepatovirus	0	1
SRR9903446	Goat hepatovirus	0	1
SRR636845	Goat hepatovirus	0	1
SRR9903438	Goat hepatovirus	0	1
ERR2182037	Goat hepatovirus	0	1
SRR7612066	Goat hepatovirus	0	1
SRR8648513	Goat hepatovirus	0	1
SRR5690617	Goat hepatovirus	0	1
SRR5690611	Goat hepatovirus	0	1
SRR12786426	Goat hepatovirus	0	1
SRR3989695	Goat hepatovirus	0	1
SRR10980028	Goat hepatovirus	0	1
SRR12786116	Goat hepatovirus	0	1
SRR11743605	Goat hepatovirus	0	1
SRR9087843	Goat hepatovirus	0	1
SRR5383904	Goat hepatovirus	0	1
SRR10438776	Goat hepatovirus	0	1
SRR5684864	Goat hepatovirus	0	1
SRR12786401	Goat hepatovirus	0	1
SRR12786274	Goat hepatovirus	0	1
SRR12786377	Goat hepatovirus	0	1
SRR3989697	Goat hepatovirus	0	1
SRR1822393	Goat hepatovirus	0	1
SRR12786339	Goat hepatovirus	0	1
SRR12786232	Goat hepatovirus	0	1
SRR3918012	Goat hepatovirus	0	1
SRR9125419	Goat hepatovirus	0	1
SRR7151412	Goat hepatovirus	0	1
SRR7755487	Goat hepatovirus	0	1
SRR3085630	Goat hepatovirus	0	1
SRR1822387	Goat hepatovirus	0	1
SRR12786184	Goat hepatovirus	0	1
SRR9986089	Goat hepatovirus	0	1
SRR9992787	Goat hepatovirus	0	1
SRR5684861	Goat hepatovirus	0	1
SRR9125413	Goat hepatovirus	0	1
SRR7151388	Goat hepatovirus	0	1
SRR7755344	Goat hepatovirus	0	1
SRR12786204	Goat hepatovirus	0	1
ERR2181986	Goat hepatovirus	0	1
SRR7755101	Goat hepatovirus	0	1
SRR11431701	Goat hepatovirus	0	1
SRR5000345	Goat hepatovirus	0	1
SRR3985581	Goat hepatovirus	0	1
ERR2182030	Goat hepatovirus	0	1
SRR9125402	Goat hepatovirus	0	1
SRR12786362	Goat hepatovirus	0	1
SRR7755282	Goat hepatovirus	0	1
SRR4238021	Goat hepatovirus	0	1
ERR2182106	Goat hepatovirus	0	1
SRR9986098	Goat hepatovirus	0	1
SRR12786333	Goat hepatovirus	0	1
SRR5448729	Goat hepatovirus	0	1
SRR12786207	Goat hepatovirus	0	1
SRR12786290	Goat hepatovirus	0	1
SRR9125393	Goat hepatovirus	0	1
ERR2182102	Goat hepatovirus	0	1
SRR3917979	Goat hepatovirus	0	1
SRR12786258	Goat hepatovirus	0	1
SRR3085627	Goat hepatovirus	0	1
SRR12527917	Goat hepatovirus	0	1
SRR5190443	Goat hepatovirus	0	1
SRR12786117	Goat hepatovirus	0	1
SRR7755359	Goat hepatovirus	0	1
SRR3109725	Goat hepatovirus	0	1
SRR12786120	Goat hepatovirus	0	1
SRR12786140	Goat hepatovirus	0	1
SRR5506736	Goat hepatovirus	0	1
SRR10574274	Goat hepatovirus	0	1
SRR9125384	Goat hepatovirus	0	1
SRR7755483	Goat hepatovirus	0	1
SRR9986088	Goat hepatovirus	0	1
SRR9124573	Goat hepatovirus	0	1
SRR11743621	Goat hepatovirus	0	1
SRR5190483	Goat hepatovirus	0	1
ERR2182017	Goat hepatovirus	0	1
SRR12786389	Goat hepatovirus	0	1
SRR12786171	Goat hepatovirus	0	1
ERR2181982	Goat hepatovirus	0	1
SRR5448734	Goat hepatovirus	0	1
SRR7755159	Goat hepatovirus	0	1
SRR12786242	Goat hepatovirus	0	1
SRR9124575	Goat hepatovirus	0	1
SRR12523046	Goat hepatovirus	0	1
SRR12786266	Goat hepatovirus	0	1
SRR12131511	Goat hepatovirus	0	1
SRR943303	Goat hepatovirus	0	1
SRR12786235	Goat hepatovirus	0	1
SRR12786344	Goat hepatovirus	0	1
SRR12786259	Goat hepatovirus	0	1
SRR5684862	Goat hepatovirus	0	1
SRR2102021	Goat hepatovirus	0	1
SRR3744684	Goat hepatovirus	0	1
SRR10340235	Goat hepatovirus	0	1
SRR7151385	Goat hepatovirus	0	1
SRR5000324	Goat hepatovirus	0	1
SRR10438777	Goat hepatovirus	0	1
SRR7755151	Goat hepatovirus	0	1
SRR9124584	Goat hepatovirus	0	1
SRR5690235	Goat hepatovirus	0	1
SRR10754095	Goat hepatovirus	0	1
SRR3109723	Goat hepatovirus	0	1
SRR12527921	Goat hepatovirus	0	1
SRR12786099	Goat hepatovirus	0	1
SRR2102018	Goat hepatovirus	0	1
SRR12527923	Goat hepatovirus	0	1
SRR9822819	Goat hepatovirus	0	1
SRR11149911	Goat hepatovirus	0	1
SRR12630704	Goat hepatovirus	0	1
SRR7151411	Goat hepatovirus	0	1
SRR7755347	Goat hepatovirus	0	1
SRR9986115	Goat hepatovirus	0	1
SRR12786176	Goat hepatovirus	0	1
SRR9986106	Goat hepatovirus	0	1
SRR4238024	Goat hepatovirus	0	1
SRR11149897	Goat hepatovirus	0	1
SRR10559900	Goat hepatovirus	0	1
SRR10438775	Goat hepatovirus	0	1
SRR489496	Goat hepatovirus	0	1
SRR12711667	Goat hepatovirus	0	1
SRR9087847	Goat hepatovirus	0	1
SRR12786154	Goat hepatovirus	0	1
ERR2182113	Goat hepatovirus	0	1
SRR12786348	Goat hepatovirus	0	1
SRR4042140	Goat hepatovirus	0	1
SRR12786295	Goat hepatovirus	0	1
SRR943302	Goat hepatovirus	0	1
ERR2182044	Goat hepatovirus	0	1
SRR5684876	Goat hepatovirus	0	1
SRR12786168	Goat hepatovirus	0	1
SRR12131509	Goat hepatovirus	0	1
SRR5448725	Goat hepatovirus	0	1
SRR7755227	Goat hepatovirus	0	1
SRR10314290	Goat hepatovirus	0	1
SRR7612065	Goat hepatovirus	0	1
ERR2182024	Goat hepatovirus	0	1
SRR12786281	Goat hepatovirus	0	1
SRR11350516	Goat hepatovirus	0	1
ERR2181972	Goat hepatovirus	0	1
SRR10340234	Goat hepatovirus	0	1
ERR2182089	Goat hepatovirus	0	1
SRR10004200	Goat hepatovirus	0	1
SRR10004208	Goat hepatovirus	0	1
SRR9125397	Goat hepatovirus	0	1
SRR12786159	Goat hepatovirus	0	1
SRR12523053	Goat hepatovirus	0	1
SRR4279336	Goat hepatovirus	0	1
SRR12786414	Goat hepatovirus	0	1
SRR489494	Goat hepatovirus	0	1
ERR2182078	Goat hepatovirus	0	1
SRR7755490	Goat hepatovirus	0	1
SRR3989694	Goat hepatovirus	0	1
SRR12786363	Goat hepatovirus	0	1
SRR12786228	Goat hepatovirus	0	1
SRR7755158	Goat hepatovirus	0	1
SRR5684877	Goat hepatovirus	0	1
SRR3723997	Goat hepatovirus	0	1
SRR5190458	Goat hepatovirus	0	1
SRR489498	Goat hepatovirus	0	1
SRR12523047	Goat hepatovirus	0	1
SRR5000346	Goat hepatovirus	0	1
SRR12786331	Goat hepatovirus	0	1
SRR10980025	Goat hepatovirus	0	1
ERR2181963	Goat hepatovirus	0	1
ERR2182063	Goat hepatovirus	0	1
SRR5801710	Goat hepatovirus	0	1
SRR8002968	Goat hepatovirus	0	1
SRR12786195	Goat hepatovirus	0	1
SRR7151402	Goat hepatovirus	0	1
SRR9125408	Goat hepatovirus	0	1
SRR9124591	Goat hepatovirus	0	1
SRR8648515	Goat hepatovirus	0	1
SRR12786340	Goat hepatovirus	0	1
SRR7612057	Goat hepatovirus	0	1
SRR12786134	Goat hepatovirus	0	1
SRR7755103	Goat hepatovirus	0	1
SRR10980026	Goat hepatovirus	0	1
SRR6037869	Goat hepatovirus	0	1
SRR9087855	Goat hepatovirus	0	1
SRR1822397	Goat hepatovirus	0	1
SRR12786304	Goat hepatovirus	0	1
SRR9948489	Goat hepatovirus	0	1
SRR9308823	Goat hepatovirus	0	1
SRR6411191	Goat hepatovirus	0	1
SRR12786201	Goat hepatovirus	0	1
SRR12786182	Goat hepatovirus	0	1
SRR12786292	Goat hepatovirus	0	1
SRR12786310	Goat hepatovirus	0	1
SRR6964349	Goat hepatovirus	0	1
SRR7151394	Goat hepatovirus	0	1
SRR12786229	Goat hepatovirus	0	1
SRR12629763	Goat hepatovirus	0	1
SRR12786280	Goat hepatovirus	0	1
SRR6411190	Goat hepatovirus	0	1
SRR10754093	Goat hepatovirus	0	1
ERR2182127	Goat hepatovirus	0	1
ERR2182122	Goat hepatovirus	0	1
ERR2182107	Goat hepatovirus	0	1
SRR7518406	Goat hepatovirus	0	1
SRR5690613	Goat hepatovirus	0	1
SRR12786183	Goat hepatovirus	0	1
SRR5943645	Goat hepatovirus	0	1
SRR3917977	Goat hepatovirus	0	1
SRR5000339	Goat hepatovirus	0	1
ERR2182082	Goat hepatovirus	0	1
SRR11743635	Goat hepatovirus	0	1
SRR7755222	Goat hepatovirus	0	1
ERR2182103	Goat hepatovirus	0	1
SRR10693525	Goat hepatovirus	0	1
SRR5684868	Goat hepatovirus	0	1
SRR7518409	Goat hepatovirus	0	1
SRR1822388	Goat hepatovirus	0	1
ERR2181999	Goat hepatovirus	0	1
ERR2182062	Goat hepatovirus	0	1
SRR8890468	Goat hepatovirus	0	1
SRR8002975	Goat hepatovirus	0	1
SRR10004219	Goat hepatovirus	0	1
SRR5383910	Goat hepatovirus	0	1
SRR11149912	Goat hepatovirus	0	1
SRR7612064	Goat hepatovirus	0	1
SRR12460172	Goat hepatovirus	0	1
SRR12786361	Goat hepatovirus	0	1
SRR5684860	Goat hepatovirus	0	1
SRR12786385	Goat hepatovirus	0	1
ERR2182114	Goat hepatovirus	0	1
ERR2181979	Goat hepatovirus	0	1
SRR10980031	Goat hepatovirus	0	1
SRR5427905	Goat hepatovirus	0	1
SRR12786275	Goat hepatovirus	0	1
SRR7755284	Goat hepatovirus	0	1
ERR2182050	Goat hepatovirus	0	1
SRR5684854	Goat hepatovirus	0	1
SRR9986105	Goat hepatovirus	0	1
SRR6037872	Goat hepatovirus	0	1
SRR12786346	Goat hepatovirus	0	1
SRR12786104	Goat hepatovirus	0	1
SRR5801713	Goat hepatovirus	0	1
SRR8422311	Goat hepatovirus	0	1
SRR9125392	Goat hepatovirus	0	1
SRR7250916	Goat hepatovirus	0	1
SRR12786256	Goat hepatovirus	0	1
SRR9986090	Goat hepatovirus	0	1
SRR7250912	Goat hepatovirus	0	1
SRR12786212	Goat hepatovirus	0	1
SRR12786124	Goat hepatovirus	0	1
SRR12786408	Goat hepatovirus	0	1
SRR5684852	Goat hepatovirus	0	1
SRR9125409	Goat hepatovirus	0	1
SRR12786399	Goat hepatovirus	0	1
SRR12786433	Goat hepatovirus	0	1
SRR1822399	Goat hepatovirus	0	1
SRR12786205	Goat hepatovirus	0	1
SRR12786200	Goat hepatovirus	0	1
SRR636940	Goat hepatovirus	0	1
ERR2182087	Goat hepatovirus	0	1
SRR5690241	Goat hepatovirus	0	1
SRR12527925	Goat hepatovirus	0	1
SRR7403258	Goat hepatovirus	0	1
SRR10004198	Goat hepatovirus	0	1
SRR12786115	Goat hepatovirus	0	1
SRR5000331	Goat hepatovirus	0	1
SRR4015716	Goat hepatovirus	0	1
ERR2181974	Goat hepatovirus	0	1
SRR7755288	Goat hepatovirus	0	1
SRR3085628	Goat hepatovirus	0	1
SRR6996818	Goat hepatovirus	0	1
SRR7151401	Goat hepatovirus	0	1
SRR12786107	Goat hepatovirus	0	1
SRR6662772	Goat hepatovirus	0	1
ERR3435174	Goat hepatovirus	0	1
SRR11743639	Goat hepatovirus	0	1
SRR12786226	Goat hepatovirus	0	1
SRR11350511	Goat hepatovirus	0	1
SRR5684846	Goat hepatovirus	0	1
ERR2182035	Goat hepatovirus	0	1
SRR3658610	Goat hepatovirus	0	1
SRR12786253	Goat hepatovirus	0	1
SRR2061361	Goat hepatovirus	0	1
SRR11743611	Goat hepatovirus	0	1
SRR11350507	Goat hepatovirus	0	1
SRR6964355	Goat hepatovirus	0	1
SRR11743628	Goat hepatovirus	0	1
SRR7755279	Goat hepatovirus	0	1
SRR9948481	Goat hepatovirus	0	1
SRR6964350	Goat hepatovirus	0	1
SRR12786164	Goat hepatovirus	0	1
SRR8422305	Goat hepatovirus	0	1
SRR5383906	Goat hepatovirus	0	1
SRR9986107	Goat hepatovirus	0	1
SRR1987531	Goat hepatovirus	0	1
SRR5190454	Goat hepatovirus	0	1
SRR9124592	Goat hepatovirus	0	1
ERR2182096	Goat hepatovirus	0	1
SRR747800	Goat hepatovirus	0	1
SRR12523051	Goat hepatovirus	0	1
SRR10559896	Goat hepatovirus	0	1
SRR4015718	Goat hepatovirus	0	1
SRR11905279	Goat hepatovirus	0	1
SRR3724003	Goat hepatovirus	0	1
SRR489501	Goat hepatovirus	0	1
SRR9986104	Goat hepatovirus	0	1
SRR5684847	Goat hepatovirus	0	1
ERR2182042	Goat hepatovirus	0	1
SRR10340232	Goat hepatovirus	0	1
SRR12628850	Goat hepatovirus	0	1
SRR7755349	Goat hepatovirus	0	1
SRR12786409	Goat hepatovirus	0	1
SRR11743636	Goat hepatovirus	0	1
SRR11853199	Goat hepatovirus	0	1
SRR3917915	Goat hepatovirus	0	1
ERR2182015	Goat hepatovirus	0	1
SRR7755086	Goat hepatovirus	0	1
SRR7755153	Goat hepatovirus	0	1
SRR9986087	Goat hepatovirus	0	1
SRR5684878	Goat hepatovirus	0	1
SRR489507	Goat hepatovirus	0	1
SRR12786319	Goat hepatovirus	0	1
SRR12786139	Goat hepatovirus	0	1
ERR2181990	Goat hepatovirus	0	1
SRR12786153	Goat hepatovirus	0	1
SRR12786347	Goat hepatovirus	0	1
SRR9308821	Goat hepatovirus	0	1
SRR4238022	Goat hepatovirus	0	1
SRR3110866	Goat hepatovirus	0	1
SRR12460170	Goat hepatovirus	0	1
SRR10064531	Goat hepatovirus	0	1
SRR7755157	Goat hepatovirus	0	1
SRR11743618	Goat hepatovirus	0	1
SRR7755092	Goat hepatovirus	0	1
SRR12527920	Goat hepatovirus	0	1
SRR7755489	Goat hepatovirus	0	1
SRR12786152	Goat hepatovirus	0	1
SRR5684869	Goat hepatovirus	0	1
SRR7755427	Goat hepatovirus	0	1
SRR12786148	Goat hepatovirus	0	1
SRR7755229	Goat hepatovirus	0	1
ERR2182006	Goat hepatovirus	0	1
SRR12786355	Goat hepatovirus	0	1
SRR3917955	Goat hepatovirus	0	1
SRR12786222	Goat hepatovirus	0	1
SRR10438774	Goat hepatovirus	0	1
SRR2102017	Goat hepatovirus	0	1
SRR5684849	Goat hepatovirus	0	1
ERR2182031	Goat hepatovirus	0	1
SRR9087848	Goat hepatovirus	0	1
SRR6964356	Goat hepatovirus	0	1
SRR7755348	Goat hepatovirus	0	1
SRR7755425	Goat hepatovirus	0	1
SRR11853193	Goat hepatovirus	0	1
SRR11743610	Goat hepatovirus	0	1
ERR2182020	Goat hepatovirus	0	1
SRR7755492	Goat hepatovirus	0	1
SRR10693516	Goat hepatovirus	0	1
SRR9822815	Goat hepatovirus	0	1
SRR11743626	Goat hepatovirus	0	1
SRR7612062	Goat hepatovirus	0	1
SRR12786217	Goat hepatovirus	0	1
SRR10438778	Goat hepatovirus	0	1
SRR12786100	Goat hepatovirus	0	1
SRR3917920	Goat hepatovirus	0	1
ERR2182058	Goat hepatovirus	0	1
SRR7403263	Goat hepatovirus	0	1
SRR5448724	Goat hepatovirus	0	1
SRR10004218	Goat hepatovirus	0	1
SRR5177974	Goat hepatovirus	0	1
ERR2182051	Goat hepatovirus	0	1
SRR8422308	Goat hepatovirus	0	1
SRR12627524	Goat hepatovirus	0	1
SRR12786133	Goat hepatovirus	0	1
SRR10340230	Goat hepatovirus	0	1
SRR9948488	Goat hepatovirus	0	1
SRR7755156	Goat hepatovirus	0	1
SRR5506732	Goat hepatovirus	0	1
SRR12786431	Goat hepatovirus	0	1
SRR9986114	Goat hepatovirus	0	1
SRR12786358	Goat hepatovirus	0	1
SRR5242459	Goat hepatovirus	0	1
ERR2182128	Goat hepatovirus	0	1
SRR2127349	Goat hepatovirus	0	1
SRR12786415	Goat hepatovirus	0	1
SRR7151386	Goat hepatovirus	0	1
SRR12786132	Goat hepatovirus	0	1
SRR12786400	Goat hepatovirus	0	1
SRR7151408	Goat hepatovirus	0	1
SRR12786181	Goat hepatovirus	0	1
SRR11149896	Goat hepatovirus	0	1
SRR9308826	Goat hepatovirus	0	1
SRR9087844	Goat hepatovirus	0	1
SRR8422309	Goat hepatovirus	0	1
ERR2182100	Goat hepatovirus	0	1
SRR5383916	Goat hepatovirus	0	1
SRR9087839	Goat hepatovirus	0	1
SRR5448736	Goat hepatovirus	0	1
SRR10004206	Goat hepatovirus	0	1
SRR10064532	Goat hepatovirus	0	1
SRR11853194	Goat hepatovirus	0	1
SRR9986095	Goat hepatovirus	0	1
SRR12131510	Goat hepatovirus	0	1
ERR2182119	Goat hepatovirus	0	1
SRR9948486	Goat hepatovirus	0	1
SRR7151392	Goat hepatovirus	0	1
SRR12629929	Goat hepatovirus	0	1
SRR11905289	Goat hepatovirus	0	1
SRR12786101	Goat hepatovirus	0	1
SRR11743637	Goat hepatovirus	0	1
SRR6411192	Goat hepatovirus	0	1
SRR5427904	Goat hepatovirus	0	1
SRR12786312	Goat hepatovirus	0	1
SRR7755355	Goat hepatovirus	0	1
SRR12786366	Goat hepatovirus	0	1
SRR7755352	Goat hepatovirus	0	1
SRR7151419	Goat hepatovirus	0	1
SRR5684879	Goat hepatovirus	0	1
ERR2181964	Goat hepatovirus	0	1
SRR7755098	Goat hepatovirus	0	1
SRR12786272	Goat hepatovirus	0	1
SRR12786374	Goat hepatovirus	0	1
SRR12786238	Goat hepatovirus	0	1
SRR9903448	Goat hepatovirus	0	1
SRR10980032	Goat hepatovirus	0	1
SRR12786250	Goat hepatovirus	0	1
SRR6314315	Goat hepatovirus	0	1
SRR5690612	Goat hepatovirus	0	1
ERR2182090	Goat hepatovirus	0	1
SRR10693520	Goat hepatovirus	0	1
SRR11743630	Goat hepatovirus	0	1
SRR10004205	Goat hepatovirus	0	1
SRR12786178	Goat hepatovirus	0	1
ERR2664206	Goat hepatovirus	0	1
ERR2182070	Goat hepatovirus	0	1
SRR6396260	Goat hepatovirus	0	1
SRR7151407	Goat hepatovirus	0	1
SRR12786214	Goat hepatovirus	0	1
SRR7196726	Goat hepatovirus	0	1
SRR3917921	Goat hepatovirus	0	1
SRR3917982	Goat hepatovirus	0	1
SRR7081526	Goat hepatovirus	0	1
SRR11905282	Goat hepatovirus	0	1
SRR3917978	Goat hepatovirus	0	1
SRR7755491	Goat hepatovirus	0	1
SRR5000327	Goat hepatovirus	0	1
SRR10438773	Goat hepatovirus	0	1
SRR12786189	Goat hepatovirus	0	1
SRR12523050	Goat hepatovirus	0	1
SRR5000334	Goat hepatovirus	0	1
SRR8890469	Goat hepatovirus	0	1
SRR12786356	Goat hepatovirus	0	1
SRR5684866	Goat hepatovirus	0	1
SRR11350510	Goat hepatovirus	0	1
SRR12786406	Goat hepatovirus	0	1
SRR11743627	Goat hepatovirus	0	1
SRR5690239	Goat hepatovirus	0	1
SRR12786131	Goat hepatovirus	0	1
SRR8002974	Goat hepatovirus	0	1
SRR10314289	Goat hepatovirus	0	1
SRR10004210	Goat hepatovirus	0	1
SRR9125432	Goat hepatovirus	0	1
SRR12786284	Goat hepatovirus	0	1
SRR7755488	Goat hepatovirus	0	1
SRR2102023	Goat hepatovirus	0	1
SRR10693523	Goat hepatovirus	0	1
SRR5969132	Goat hepatovirus	0	1
SRR10693522	Goat hepatovirus	0	1
SRR6037871	Goat hepatovirus	0	1
SRR7151413	Goat hepatovirus	0	1
SRR9125424	Goat hepatovirus	0	1
SRR7755343	Goat hepatovirus	0	1
SRR9125386	Goat hepatovirus	0	1
SRR12786320	Goat hepatovirus	0	1
SRR5690610	Goat hepatovirus	0	1
SRR12786343	Goat hepatovirus	0	1
SRR12786239	Goat hepatovirus	0	1
SRR12786105	Goat hepatovirus	0	1
SRR747797	Goat hepatovirus	0	1
SRR1822383	Goat hepatovirus	0	1
SRR10064530	Goat hepatovirus	0	1
SRR4042141	Goat hepatovirus	0	1
SRR12527924	Goat hepatovirus	0	1
SRR8890478	Goat hepatovirus	0	1
SRR12786251	Goat hepatovirus	0	1
SRR9948484	Goat hepatovirus	0	1
SRR10754096	Goat hepatovirus	0	1
SRR7151418	Goat hepatovirus	0	1
SRR5506735	Goat hepatovirus	0	1
SRR12786144	Goat hepatovirus	0	1
SRR5448732	Goat hepatovirus	0	1
SRR12786287	Goat hepatovirus	0	1
ERR2182057	Goat hepatovirus	0	1
ERR2182065	Goat hepatovirus	0	1
SRR12786313	Goat hepatovirus	0	1
ERR2181978	Goat hepatovirus	0	1
SRR3085631	Goat hepatovirus	0	1
SRR12786175	Goat hepatovirus	0	1
SRR12527916	Goat hepatovirus	0	1
SRR11743641	Goat hepatovirus	0	1
SRR11905284	Goat hepatovirus	0	1
SRR12786288	Goat hepatovirus	0	1
SRR10417580	Goat hepatovirus	0	1
SRR10693514	Goat hepatovirus	0	1
SRR5690607	Goat hepatovirus	0	1
SRR6411197	Goat hepatovirus	0	1
SRR9125407	Goat hepatovirus	0	1
SRR7196721	Goat hepatovirus	0	1
SRR2127340	Goat hepatovirus	0	1
SRR8002976	Goat hepatovirus	0	1
SRR6996817	Goat hepatovirus	0	1
SRR12786167	Goat hepatovirus	0	1
SRR12786342	Goat hepatovirus	0	1
SRR11905286	Goat hepatovirus	0	1
SRR10314286	Goat hepatovirus	0	1
SRR3744681	Goat hepatovirus	0	1
SRR12786236	Goat hepatovirus	0	1
ERR2182002	Goat hepatovirus	0	1
SRR9125399	Goat hepatovirus	0	1
SRR3109728	Goat hepatovirus	0	1
SRR5801714	Goat hepatovirus	0	1
SRR12786402	Goat hepatovirus	0	1
SRR2061364	Goat hepatovirus	0	1
SRR3989696	Goat hepatovirus	0	1
SRR11350512	Goat hepatovirus	0	1
SRR12786218	Goat hepatovirus	0	1
SRR7755230	Goat hepatovirus	0	1
SRR7403262	Goat hepatovirus	0	1
SRR12786394	Goat hepatovirus	0	1
SRR3985590	Goat hepatovirus	0	1
SRR3724012	Goat hepatovirus	0	1
SRR12786369	Goat hepatovirus	0	1
SRR5000328	Goat hepatovirus	0	1
SRR10340240	Goat hepatovirus	0	1
SRR9308828	Goat hepatovirus	0	1
SRR2102019	Goat hepatovirus	0	1
ERR2182046	Goat hepatovirus	0	1
SRR12786151	Goat hepatovirus	0	1
SRR9087845	Goat hepatovirus	0	1
SRR7151398	Goat hepatovirus	0	1
SRR4042138	Goat hepatovirus	0	1
SRR12786233	Goat hepatovirus	0	1
SRR5000344	Goat hepatovirus	0	1
SRR5684857	Goat hepatovirus	0	1
SRR489504	Goat hepatovirus	0	1
ERR2181998	Goat hepatovirus	0	1
SRR6314320	Goat hepatovirus	0	1
SRR12786296	Goat hepatovirus	0	1
ERR2182014	Goat hepatovirus	0	1
SRR7151395	Goat hepatovirus	0	1
SRR12711669	Goat hepatovirus	0	1
SRR12786146	Goat hepatovirus	0	1
SRR3917919	Goat hepatovirus	0	1
SRR5000332	Goat hepatovirus	0	1
SRR7151404	Goat hepatovirus	0	1
SRR12786289	Goat hepatovirus	0	1
SRR5000343	Goat hepatovirus	0	1
SRR7755155	Goat hepatovirus	0	1
SRR11743616	Goat hepatovirus	0	1
SRR7250913	Goat hepatovirus	0	1
SRR12786208	Goat hepatovirus	0	1
SRR5383907	Goat hepatovirus	0	1
ERR2182120	Goat hepatovirus	0	1
SRR12786199	Goat hepatovirus	0	1
SRR7755097	Goat hepatovirus	0	1
SRR5684874	Goat hepatovirus	0	1
SRR8138851	Goat hepatovirus	0	1
SRR6662767	Goat hepatovirus	0	1
SRR11149902	Goat hepatovirus	0	1
ERR2182091	Goat hepatovirus	0	1
SRR9125421	Goat hepatovirus	0	1
SRR8890470	Goat hepatovirus	0	1
SRR12633857	Goat hepatovirus	0	1
SRR10004203	Goat hepatovirus	0	1
SRR489502	Goat hepatovirus	0	1
SRR12786418	Goat hepatovirus	0	1
SRR7612056	Goat hepatovirus	0	1
SRR12786277	Goat hepatovirus	0	1
SRR12786219	Goat hepatovirus	0	1
SRR5190457	Goat hepatovirus	0	1
SRR10314287	Goat hepatovirus	0	1
SRR12786303	Goat hepatovirus	0	1
ERR2182039	Goat hepatovirus	0	1
SRR11743640	Goat hepatovirus	0	1
ERR2182013	Goat hepatovirus	0	1
SRR5943646	Goat hepatovirus	0	1
SRR12786328	Goat hepatovirus	0	1
SRR12786357	Goat hepatovirus	0	1
SRR5684859	Goat hepatovirus	0	1
ERR3435181	Goat hepatovirus	0	1
SRR12786162	Goat hepatovirus	0	1
SRR12786326	Goat hepatovirus	0	1
ERR2182077	Goat hepatovirus	0	1
SRR8422321	Goat hepatovirus	0	1
SRR6411196	Goat hepatovirus	0	1
SRR5448735	Goat hepatovirus	0	1
SRR1822398	Goat hepatovirus	0	1
SRR7081525	Goat hepatovirus	0	1
SRR12786186	Goat hepatovirus	0	1
SRR3085626	Goat hepatovirus	0	1
SRR13069553	Goat hepatovirus	0	1
ERR3435178	Goat hepatovirus	0	1
SRR9903437	Goat hepatovirus	0	1
SRR10754094	Goat hepatovirus	0	1
SRR10340233	Goat hepatovirus	0	1
ERR2182111	Goat hepatovirus	0	1
SRR11149906	Goat hepatovirus	0	1
SRR12786341	Goat hepatovirus	0	1
SRR9986094	Goat hepatovirus	0	1
SRR3744685	Goat hepatovirus	0	1
SRR12786163	Goat hepatovirus	0	1
SRR12786128	Goat hepatovirus	0	1
ERR2182085	Goat hepatovirus	0	1
SRR9903435	Goat hepatovirus	0	1
SRR12786209	Goat hepatovirus	0	1
SRR12523049	Goat hepatovirus	0	1
SRR5383909	Goat hepatovirus	0	1
SRR3917916	Goat hepatovirus	0	1
SRR5690236	Goat hepatovirus	0	1
SRR12786311	Goat hepatovirus	0	1
SRR5690609	Goat hepatovirus	0	1
SRR5427907	Goat hepatovirus	0	1
SRR12786119	Goat hepatovirus	0	1
SRR9986109	Goat hepatovirus	0	1
SRR12786314	Goat hepatovirus	0	1
SRR8890481	Goat hepatovirus	0	1
SRR12786419	Goat hepatovirus	0	1
SRR489499	Goat hepatovirus	0	1
SRR6662769	Goat hepatovirus	0	1
SRR747786	Goat hepatovirus	0	1
ERR2181980	Goat hepatovirus	0	1
SRR1303789	Goat hepatovirus	0	1
SRR7151389	Goat hepatovirus	0	1
ERR2181992	Goat hepatovirus	0	1
SRR6411193	Goat hepatovirus	0	1
ERR2182104	Goat hepatovirus	0	1
SRR10004197	Goat hepatovirus	0	1
SRR4407719	Goat hepatovirus	0	1
SRR12786345	Goat hepatovirus	0	1
SRR943136	Goat hepatovirus	0	1
SRR5383903	Goat hepatovirus	0	1
SRR12786370	Goat hepatovirus	0	1
SRR7755083	Goat hepatovirus	0	1
SRR9124589	Goat hepatovirus	0	1
SRR9125380	Goat hepatovirus	0	1
SRR5190485	Goat hepatovirus	0	1
SRR11350505	Goat hepatovirus	0	1
SRR8138852	Goat hepatovirus	0	1
SRR9125412	Goat hepatovirus	0	1
SRR9903434	Goat hepatovirus	0	1
SRR5684848	Goat hepatovirus	0	1
ERR2181988	Goat hepatovirus	0	1
SRR1822390	Goat hepatovirus	0	1
SRR9992789	Goat hepatovirus	0	1
SRR12786267	Goat hepatovirus	0	1
SRR3989698	Goat hepatovirus	0	1
SRR10974141	Goat hepatovirus	0	1
ERR2181968	Goat hepatovirus	0	1
SRR7518404	Goat hepatovirus	0	1
ERR2182026	Goat hepatovirus	0	1
SRR7403259	Goat hepatovirus	0	1
SRR12786276	Goat hepatovirus	0	1
SRR12786379	Goat hepatovirus	0	1
ERR2182064	Goat hepatovirus	0	1
ERR2182021	Goat hepatovirus	0	1
SRR9124586	Goat hepatovirus	0	1
SRR5684863	Goat hepatovirus	0	1
SRR10004195	Goat hepatovirus	0	1
SRR5506731	Goat hepatovirus	0	1
SRR7755424	Goat hepatovirus	0	1
SRR5506729	Goat hepatovirus	0	1
SRR7755150	Goat hepatovirus	0	1
SRR489508	Goat hepatovirus	0	1
SRR12786206	Goat hepatovirus	0	1
SRR12460173	Goat hepatovirus	0	1
SRR489497	Goat hepatovirus	0	1
SRR12635663	Goat hepatovirus	0	1
SRR9124572	Goat hepatovirus	0	1
SRR5506733	Goat hepatovirus	0	1
ERR2182105	Goat hepatovirus	0	1
SRR10693511	Goat hepatovirus	0	1
SRR10974140	Goat hepatovirus	0	1
SRR6662770	Goat hepatovirus	0	1
SRR12786215	Goat hepatovirus	0	1
ERR2182101	Goat hepatovirus	0	1
SRR7755485	Goat hepatovirus	0	1
SRR8422320	Goat hepatovirus	0	1
SRR12711668	Goat hepatovirus	0	1
SRR12786143	Goat hepatovirus	0	1
SRR9308824	Goat hepatovirus	0	1
SRR12460171	Goat hepatovirus	0	1
ERR2182071	Goat hepatovirus	0	1
SRR8890486	Goat hepatovirus	0	1
SRR12786322	Goat hepatovirus	0	1
SRR5749660	Goat hepatovirus	0	1
ERR2182028	Goat hepatovirus	0	1
SRR10340228	Goat hepatovirus	0	1
SRR9308831	Goat hepatovirus	0	1
SRR11350509	Goat hepatovirus	0	1
SRR5684856	Goat hepatovirus	0	1
SRR5714864	Goat hepatovirus	0	1
ERR2181971	Goat hepatovirus	0	1
ERR2182112	Goat hepatovirus	0	1
SRR12786285	Goat hepatovirus	0	1
SRR5000330	Goat hepatovirus	0	1
SRR12786113	Goat hepatovirus	0	1
SRR11905285	Goat hepatovirus	0	1
SRR7612058	Goat hepatovirus	0	1
SRR9124580	Goat hepatovirus	0	1
SRR10980024	Goat hepatovirus	0	1
SRR3309135	Goat hepatovirus	0	1
SRR9125420	Goat hepatovirus	0	1
SRR6411198	Goat hepatovirus	0	1
SRR7755346	Goat hepatovirus	0	1
SRR5801711	Goat hepatovirus	0	1
SRR12786147	Goat hepatovirus	0	1
SRR10004202	Goat hepatovirus	0	1
SRR5506730	Goat hepatovirus	0	1
SRR10064527	Goat hepatovirus	0	1
SRR12786112	Goat hepatovirus	0	1
SRR12786308	Goat hepatovirus	0	1
SRR11743606	Goat hepatovirus	0	1
SRR7612055	Goat hepatovirus	0	1
SRR12711672	Goat hepatovirus	0	1
SRR5690623	Goat hepatovirus	0	1
SRR9125427	Goat hepatovirus	0	1
SRR4015719	Goat hepatovirus	0	1
SRR11743643	Goat hepatovirus	0	1
SRR5684851	Goat hepatovirus	0	1
SRR3917918	Goat hepatovirus	0	1
SRR7151417	Goat hepatovirus	0	1
SRR10004222	Goat hepatovirus	0	1
SRR12786282	Goat hepatovirus	0	1
SRR3567144	Goat hepatovirus	0	1
SRR12786263	Goat hepatovirus	0	1
ERR2182019	Goat hepatovirus	0	1
SRR5943643	Goat hepatovirus	0	1
SRR6964357	Goat hepatovirus	0	1
SRR9308827	Goat hepatovirus	0	1
SRR3744679	Goat hepatovirus	0	1
SRR747799	Goat hepatovirus	0	1
SRR11743633	Goat hepatovirus	0	1
SRR9087858	Goat hepatovirus	0	1
ERR2182098	Goat hepatovirus	0	1
SRR10064528	Goat hepatovirus	0	1
SRR12786187	Goat hepatovirus	0	1
SRR4042132	Goat hepatovirus	0	1
SRR3085629	Goat hepatovirus	0	1
SRR5000353	Goat hepatovirus	0	1
SRR2061363	Goat hepatovirus	0	1
SRR8422315	Goat hepatovirus	0	1
SRR9087846	Goat hepatovirus	0	1
SRR12786430	Goat hepatovirus	0	1
SRR10004221	Goat hepatovirus	0	1
ERR2664192	Goat hepatovirus	0	1
ERR2182117	Goat hepatovirus	0	1
SRR9124588	Goat hepatovirus	0	1
ERR2181966	Goat hepatovirus	0	1
SRR3917981	Goat hepatovirus	0	1
ERR2182040	Goat hepatovirus	0	1
SRR9822812	Goat hepatovirus	0	1
SRR12527927	Goat hepatovirus	0	1
SRR5650005	Goat hepatovirus	0	1
SRR5684880	Goat hepatovirus	0	1
SRR9125414	Goat hepatovirus	0	1
SRR9125383	Goat hepatovirus	0	1
SRR12786327	Goat hepatovirus	0	1
ERR2182084	Goat hepatovirus	0	1
SRR5383905	Goat hepatovirus	0	1
SRR7403260	Goat hepatovirus	0	1
SRR12786161	Goat hepatovirus	0	1
SRR12523056	Goat hepatovirus	0	1
SRR7755285	Goat hepatovirus	1	1
SRR1822408	Goat hepatovirus	0	1
SRR12786108	Goat hepatovirus	0	1
SRR3917914	Goat hepatovirus	0	1
SRR7250915	Goat hepatovirus	0	1
ERR2182059	Goat hepatovirus	0	1
SRR3917975	Goat hepatovirus	0	1
SRR12131507	Goat hepatovirus	0	1
SRR8890472	Goat hepatovirus	0	1
SRR3109727	Goat hepatovirus	0	1
SRR6662768	Goat hepatovirus	0	1
SRR12786254	Goat hepatovirus	0	1
SRR5448733	Goat hepatovirus	0	1
SRR11149913	Goat hepatovirus	0	1
ERR2664190	Goat hepatovirus	0	1
SRR5684875	Goat hepatovirus	0	1
ERR2182125	Goat hepatovirus	0	1
SRR12786202	Goat hepatovirus	0	1
SRR3109726	Goat hepatovirus	0	1
ERR2181965	Goat hepatovirus	0	1
SRR9087854	Goat hepatovirus	0	1
SRR5178065	Goat hepatovirus	0	1
SRR10574276	Goat hepatovirus	0	1
SRR11743623	Goat hepatovirus	0	1
SRR4407718	Goat hepatovirus	0	1
ERR2182075	Goat hepatovirus	0	1
SRR12786365	Goat hepatovirus	0	1
SRR5190456	Goat hepatovirus	0	1
SRR10004217	Goat hepatovirus	0	1
SRR943138	Goat hepatovirus	0	1
SRR11743642	Goat hepatovirus	0	1
SRR7755082	Goat hepatovirus	0	1
SRR5000337	Goat hepatovirus	0	1
SRR12786323	Goat hepatovirus	0	1
SRR11350513	Goat hepatovirus	0	1
SRR12786126	Goat hepatovirus	0	1
SRR6314319	Goat hepatovirus	0	1
SRR8422307	Goat hepatovirus	0	1
SRR12786122	Goat hepatovirus	0	1
SRR12786142	Goat hepatovirus	0	1
ERR2182012	Goat hepatovirus	0	1
SRR11743632	Goat hepatovirus	0	1
ERR2181962	Goat hepatovirus	0	1
SRR7755484	Goat hepatovirus	0	1
SRR12786177	Goat hepatovirus	0	1
SRR10064529	Goat hepatovirus	0	1
SRR9124576	Goat hepatovirus	0	1
SRR9125429	Goat hepatovirus	0	1
SRR5969128	Goat hepatovirus	0	1
SRR5690621	Goat hepatovirus	0	1
SRR12786392	Goat hepatovirus	0	1
SRR5000347	Goat hepatovirus	0	1
SRR12786170	Goat hepatovirus	0	1
SRR9125423	Goat hepatovirus	0	1
SRR12786123	Goat hepatovirus	0	1
SRR5690608	Goat hepatovirus	0	1
SRR489506	Goat hepatovirus	0	1
SRR6411195	Goat hepatovirus	0	1
SRR5178052	Goat hepatovirus	0	1
SRR6411200	Goat hepatovirus	0	1
SRR9125395	Goat hepatovirus	0	1
SRR10340231	Goat hepatovirus	0	1
SRR12786306	Goat hepatovirus	0	1
SRR1822402	Goat hepatovirus	0	1
SRR8002970	Goat hepatovirus	0	1
SRR9986108	Goat hepatovirus	0	1
SRR9125426	Goat hepatovirus	0	1
SRR12786166	Goat hepatovirus	0	1
SRR3918008	Goat hepatovirus	0	1
SRR10559901	Goat hepatovirus	0	1
SRR11743629	Goat hepatovirus	0	1
ERR2182126	Goat hepatovirus	0	1
SRR4407721	Goat hepatovirus	0	1
SRR7755232	Goat hepatovirus	0	1
SRR7518403	Goat hepatovirus	0	1
SRR12786372	Goat hepatovirus	0	1
SRR12786338	Goat hepatovirus	0	1
SRR5690615	Goat hepatovirus	0	1
SRR12786243	Goat hepatovirus	0	1
SRR9125388	Goat hepatovirus	0	1
SRR7612063	Goat hepatovirus	0	1
ERR2182110	Goat hepatovirus	0	1
SRR11853195	Goat hepatovirus	0	1
SRR8138849	Goat hepatovirus	0	1
SRR12786300	Goat hepatovirus	0	1
SRR9087851	Goat hepatovirus	0	1
SRR9948485	Goat hepatovirus	0	1
SRR6964354	Goat hepatovirus	0	1
SRR9125410	Goat hepatovirus	0	1
SRR2960010	Bovine parechovirus	0	0
SRR9716047	Bovine parechovirus	0	0
SRR11774053	Bovine parechovirus	0	0
ERR2455152	Bovine parechovirus	1	0
SRR11657443	Bovine parechovirus	0	0
SRR10462354	Bovine parechovirus	0	0
SRR10174917	Bovine parechovirus	0	0
SRR8614816	Bovine parechovirus	0	0
ERR3189745	Bovine parechovirus	0	0
SRR10174876	Bovine parechovirus	0	0
SRR8614466	Bovine parechovirus	0	0
ERR2642897	Bovine parechovirus	0	0
SRR9951276	Bovine parechovirus	0	0
SRR8614528	Bovine parechovirus	0	0
SRR6236797	Bovine parechovirus	0	0
SRR12170559	Bovine parechovirus	0	0
SRR5909088	Bovine parechovirus	0	0
SRR3083795	Bovine parechovirus	0	0
SRR2432554	Bovine parechovirus	0	0
SRR3189218	Bovine parechovirus	0	0
SRR4409008	Bovine parechovirus	0	0
SRR8224256	Bovine parechovirus	0	0
SRR1767652	Bovine parechovirus	0	0
SRR5126232	Bovine parechovirus	0	0
ERR3781487	Bovine parechovirus	0	0
SRR12800420	Bovine parechovirus	0	0
SRR3100158	Bovine parechovirus	0	0
SRR8313269	Bovine parechovirus	0	0
SRR12800625	Bovine parechovirus	0	0
SRR6798336	Bovine parechovirus	0	0
SRR2862528	Bovine parechovirus	0	0
ERR3189487	Bovine parechovirus	0	0
SRR12010346	Bovine parechovirus	0	0
SRR12441042	Bovine parechovirus	0	0
SRR10312264	Bovine parechovirus	0	0
ERR3190027	Bovine parechovirus	0	0
ERR2013822	Bovine parechovirus	0	0
SRR8121177	Bovine parechovirus	0	0
SRR12794667	Bovine parechovirus	0	0
ERR2437945	Bovine parechovirus	0	0
SRR2960030	Bovine parechovirus	0	0
ERR3189685	Bovine parechovirus	0	0
SRR13005820	Bovine parechovirus	0	0
SRR8614721	Bovine parechovirus	0	0
SRR5802965	Bovine parechovirus	0	0
SRR3939235	Bovine parechovirus	0	0
SRR10031498	Bovine parechovirus	0	0
ERR2437811	Bovine parechovirus	0	0
SRR5487429	Bovine parechovirus	0	0
SRR7792010	Bovine parechovirus	0	0
SRR527019	Bovine parechovirus	0	0
SRR8614362	Bovine parechovirus	0	0
ERR2736735	Bovine parechovirus	0	0
SRR11774038	Bovine parechovirus	0	0
SRR8614283	Bovine parechovirus	0	0
ERR2736734	Bovine parechovirus	0	0
ERR2298742	Bovine parechovirus	0	0
SRR11932693	Bovine parechovirus	0	0
SRR4408854	Bovine parechovirus	0	0
SRR3954684	Bovine parechovirus	0	0
ERR3781426	Bovine parechovirus	0	0
SRR5813906	Bovine parechovirus	0	0
SRR9259118	Bovine parechovirus	0	0
ERR2438020	Bovine parechovirus	0	0
SRR11923014	Bovine parechovirus	0	0
SRR7704003	Bovine parechovirus	0	0
SRR2432773	Bovine parechovirus	0	0
SRR2432819	Bovine parechovirus	0	0
SRR8614423	Bovine parechovirus	0	0
SRR4408829	Bovine parechovirus	0	0
SRR10574589	Bovine parechovirus	0	0
SRR6365410	Bovine parechovirus	0	0
SRR2829365	Bovine parechovirus	0	0
SRR2954651	Bovine parechovirus	0	0
ERR2437696	Bovine parechovirus	0	0
SRR6072070	Bovine parechovirus	0	0
SRR7513529	Bovine parechovirus	0	0
ERR2437714	Bovine parechovirus	0	0
SRR3954565	Bovine parechovirus	0	0
ERR3189484	Bovine parechovirus	0	0
SRR11713582	Bovine parechovirus	0	0
SRR12800534	Bovine parechovirus	0	0
SRR8753288	Bovine parechovirus	0	0
SRR3954617	Bovine parechovirus	0	0
ERR2437968	Bovine parechovirus	0	0
SRR10351323	Bovine parechovirus	0	0
ERR5100922	Bovine parechovirus	0	0
SRR7792115	Bovine parechovirus	0	0
ERR747929	Bovine parechovirus	0	0
SRR3100191	Bovine parechovirus	0	0
ERR2438006	Bovine parechovirus	0	0
SRR5040192	Bovine parechovirus	0	0
[truncated: 8,192 more rows]
